# Supplementary material for: Crystal structure of 4-methyl-N-propyl­benzene­sulfonamide
Source: Acta Crystallogr E Crystallogr Commun. 2020 Jun 12;76(Pt 7):1070–4. doi: 10.1107/S2056989020007756 (PMC7336776; doi:10.1107/S2056989020007756)
Supplement: Supplementary file 1 [file e-76-01070-sup1.cif]

##############################################################################
#                                                                            #
# This CIF contains the data in a paper accepted for publication in          #
# Acta Crystallographica Section E. It conforms to the requirements of       #
# Notes for Authors for Acta Crystallographica Section E, and has been       #
# peer reviewed under the auspices of the IUCr Commission on Journals.       #
#                                                                            #
# Full details of the Crystallographic Information File format               #
# are given in the paper "The Crystallographic Information File (CIF):       #
# a New Standard Archive File for Crystallography" by S. R. Hall, F. H.      #
# Allen and I. D. Brown [Acta Cryst. (1991), A47, 655-685].                  #
#                                                                            #
# The current version of the core CIF dictionary is obtainable from          #
# ftp://ftp.iucr.org/pub/cif_core.dic.                                       #
#                                                                            #
# Software is freely available for graphical display of the structure(s)     #
# in this CIF. For information consult the CIF software page                 #
# http://www.iucr.org/resources/cif/software.                                #
#                                                                            #
# This file may be used for bona fide research purposes within the           #
# scientific community so long as proper attribution is given to the journal # 
# article from which it was obtained.                                        #
#                                                                            #
##############################################################################
data_I
_audit_creation_method
;
Olex2 1.2-alpha
(compiled 2018.07.26 svn.r3523 for OlexSys, GUI svn.r5532)
;
_journal_date_recd_electronic     2020-05-26
_journal_date_accepted     2020-06-06
_journal_name_full     'Acta Crystallographica, Section E'
_journal_year     2020
_journal_volume     76
_journal_issue      7
_journal_page_first     1070
_journal_page_last     1074
_journal_paper_category     GO
_journal_paper_doi     10.1107/S2056989020007756
_journal_coeditor_code     WM5567
_publ_contact_author_name     'Felix N. Ngassa'
_publ_contact_author_address
;
Department of Chemistry
Grand Valley State University
1 Campus Dr.
Allendale, MI 49401,
USA
;
_publ_contact_author_email     'ngassaf@gvsu.edu'
_publ_contact_author_fax     '616-331-3230'
_publ_contact_author_phone     '616-331-3803'
_publ_section_title
;
Crystal structure of 4-methyl-<i>N</i>-propylbenzenesulfonamide
;
loop_
    _publ_author_name
    _publ_author_footnote
    _publ_author_address
    'Stenfors, Brock A.' .
;
Department of Chemistry
Grand Valley State University
1 Campus Dr.
Allendale, MI 49401,
USA
;
    'Collins, Rachel C.' .
;
Department of Chemistry
Grand Valley State University
1 Campus Dr.
Allendale, MI 49401,
USA
;
    'Duran, Jonah R. J.' .
;
Department of Chemistry
Grand Valley State University
1 Campus Dr.
Allendale, MI 49401,
USA
;
    'Staples, Richard J.' .
;
Center for Crystallographic Research
Department of Chemistry
Michigan State University
East Lansing, MI 48824,
USA
;
    'Biros, Shannon M.' .
;
Department of Chemistry
Grand Valley State University
1 Campus Dr.
Allendale, MI 49401,
USA
;
    'Ngassa, Felix N.' .
;
Department of Chemistry
Grand Valley State University
1 Campus Dr.
Allendale, MI 49401,
USA
;
_publ_section_synopsis
;
The title compound comprises two molecules in the asymmetric unit.
Intermolecular C---H...O and N---H...O hydrogen bonds lead to a
three-dimensional network structure.
;
_chemical_name_systematic
;
4-Methyl-<i>N</i>-propylbenzenesulfonamide
;
_chemical_name_common     ?
_chemical_formula_moiety     'C10 H15 N O2 S'
_chemical_formula_sum     'C10 H15 N O2 S'
_chemical_formula_iupac     'C10 H15 N O2 S'
_chemical_formula_weight     213.29
_chemical_melting_point     ?
_chemical_absolute_configuration     ad
_space_group_crystal_system     monoclinic
_space_group_name_H-M_alt     'C 1 c 1'
_space_group_name_Hall     'C -2yc'
loop_
    _space_group_symop_operation_xyz
    'x, y, z'
    'x, -y, z+1/2'
    'x+1/2, y+1/2, z'
    'x+1/2, -y+1/2, z+1/2'
_cell_length_a     15.9353(9)
_cell_length_b     10.3526(6)
_cell_length_c     14.8486(9)
_cell_angle_alpha     90
_cell_angle_beta     115.1347(6)
_cell_angle_gamma     90
_cell_volume     2217.7(2)
_cell_formula_units_Z     8
_cell_measurement_reflns_used     9996
_cell_measurement_theta_min     2.421
_cell_measurement_theta_max     26.431
_cell_measurement_temperature     173(2)
_exptl_crystal_description     'block'
_exptl_crystal_colour     colourless
_exptl_crystal_size_max     0.445
_exptl_crystal_size_mid     0.402
_exptl_crystal_size_min     0.392
_exptl_crystal_density_diffrn     1.278
_exptl_crystal_density_meas     ?
_exptl_crystal_density_method     ?
_exptl_crystal_F_000     912
_exptl_absorpt_coefficient_mu     0.267
_exptl_absorpt_correction_type     multi-scan
_exptl_absorpt_process_details
;
(<i>SADABS</i>; Bruker, 2013)
;
_exptl_absorpt_correction_T_min     0.6836
_exptl_absorpt_correction_T_max     0.7454
_exptl_special_details     ?
_diffrn_ambient_temperature     173.15
_diffrn_source     ?
_diffrn_radiation_type     MoK\a
_diffrn_radiation_wavelength     0.71073
_diffrn_measurement_device_type     'Bruker APEXII CCD'
_diffrn_measurement_method     '\f and \w scans'
_diffrn_detector_area_resol_mean     ?
_diffrn_reflns_number     18931
_diffrn_reflns_av_R_equivalents     0.0276
_diffrn_reflns_av_unetI/netI     0.0221
_diffrn_reflns_theta_min     2.421
_diffrn_reflns_theta_max     26.431
_diffrn_reflns_theta_full     25.242
_diffrn_measured_fraction_theta_max     1.000
_diffrn_measured_fraction_theta_full     1.000
_diffrn_reflns_limit_h_min     -19
_diffrn_reflns_limit_h_max     19
_diffrn_reflns_limit_k_min     -12
_diffrn_reflns_limit_k_max     12
_diffrn_reflns_limit_l_min     -18
_diffrn_reflns_limit_l_max     18
_diffrn_standards_number     0
loop_
    _refln_index_h
    _refln_index_k
    _refln_index_l
    _refln_F_squared_meas
    _refln_F_squared_sigma
    2 0 0 135.77 3.18
    -2 0 0 135.04 3.19
    -2 0 0 130.89 3.19
    2 0 0 140.83 3.22
    2 0 0 130.25 3.18
    4 0 0 481.18 10.88
    -4 0 0 474.13 10.85
    -4 0 0 447.34 10.91
    4 0 0 463.49 10.91
    4 0 0 456.75 10.91
    -4 0 0 458.64 10.85
    -6 0 0 3.85 0.16
    6 0 0 4.12 0.2
    6 0 0 4.06 0.16
    -6 0 0 4.01 0.2
    -6 0 0 4.31 0.21
    6 0 0 3.6 0.23
    -8 0 0 12.94 0.41
    8 0 0 12.37 0.54
    -8 0 0 13.57 0.49
    -8 0 0 13.45 0.48
    8 0 0 13.65 0.41
    8 0 0 12.75 0.46
    10 0 0 35.06 1.05
    -10 0 0 34.22 1.07
    10 0 0 34.21 1.16
    -10 0 0 35.14 0.95
    10 0 0 36.21 0.96
    -10 0 0 36.39 1.08
    12 0 0 1.65 0.18
    -12 0 0 1.15 0.16
    12 0 0 1.17 0.2
    -12 0 0 1.3 0.17
    14 0 0 43.69 1.51
    -14 0 0 42.61 1.35
    14 0 0 41.47 1.32
    -14 0 0 40.6 1.34
    -16 0 0 3.63 0.33
    -16 0 0 4.4 0.36
    16 0 0 3.61 0.31
    16 0 0 3.6 0.39
    -18 0 0 10.46 0.62
    18 0 0 10.68 0.73
    1 -1 0 8.32 0.23
    -1 -1 0 9.25 0.26
    -1 -1 0 9.2 0.24
    -1 -1 0 9.3 0.25
    1 -1 0 8.61 0.25
    -1 1 0 9.22 0.25
    -1 1 0 8.97 0.23
    1 1 0 8.43 0.25
    1 1 0 9.06 0.26
    -1 1 0 9.11 0.27
    -3 -1 0 121.43 2.87
    -3 -1 0 117.24 2.8
    -3 -1 0 117.87 2.85
    3 -1 0 115.71 2.85
    3 -1 0 120.26 2.85
    3 1 0 122.41 2.9
    3 1 0 119.99 2.83
    -3 1 0 120.33 2.85
    -3 1 0 117.55 2.83
    5 -1 0 114.72 2.79
    5 -1 0 116 2.7
    5 -1 0 114.06 2.79
    -5 -1 0 115.28 2.81
    -5 -1 0 113.07 2.79
    5 -1 0 116.77 2.84
    -5 -1 0 114.39 2.72
    5 1 0 114.45 2.77
    5 1 0 117.52 2.87
    -5 1 0 111.54 2.79
    -5 1 0 113.51 2.79
    -5 1 0 113.78 2.75
    7 -1 0 19.5 0.62
    -7 -1 0 20.06 0.64
    -7 -1 0 19.75 0.63
    -7 -1 0 19.22 0.54
    7 -1 0 19.4 0.52
    7 -1 0 20.24 0.69
    -7 1 0 20.41 0.63
    7 1 0 19.74 0.7
    7 1 0 19.52 0.59
    -7 1 0 20.59 0.63
    7 1 0 19.88 0.61
    -7 1 0 19.48 0.57
    9 -1 0 0.17 0.07
    -9 -1 0 0.66 0.11
    9 -1 0 0.17 0.04
    9 -1 0 0.23 0.09
    -9 -1 0 0.25 0.09
    -9 -1 0 0.28 0.05
    -9 1 0 0.23 0.06
    -9 1 0 0.19 0.06
    -9 1 0 0.17 0.06
    9 1 0 0.36 0.11
    9 1 0 0.22 0.06
    -11 -1 0 1.03 0.16
    11 -1 0 0.95 0.13
    -11 -1 0 0.86 0.14
    11 -1 0 1.05 0.17
    -11 1 0 0.79 0.13
    -11 1 0 1.07 0.14
    11 1 0 1.12 0.19
    11 1 0 1.02 0.14
    11 1 0 1.18 0.12
    13 -1 0 0.43 0.12
    -13 -1 0 0.41 0.13
    13 -1 0 0.47 0.16
    -13 -1 0 0.26 0.11
    -13 1 0 0.47 0.12
    -13 1 0 0.32 0.11
    13 1 0 0.52 0.17
    13 1 0 0.43 0.11
    15 -1 0 1.09 0.21
    15 -1 0 1.36 0.2
    -15 -1 0 1.34 0.2
    -15 -1 0 1.34 0.22
    -15 1 0 1.28 0.19
    -15 1 0 1.43 0.2
    15 1 0 1.33 0.19
    15 1 0 0.85 0.23
    -17 -1 0 2.04 0.27
    -17 -1 0 1.8 0.26
    17 -1 0 1.89 0.25
    17 -1 0 1.68 0.29
    17 1 0 1.67 0.3
    -17 1 0 1.77 0.25
    0 -2 0 9.36 0.27
    0 -2 0 9.17 0.3
    0 2 0 9.41 0.29
    0 2 0 9.46 0.26
    0 2 0 9.44 0.29
    2 -2 0 2.8 0.14
    -2 -2 0 3.44 0.17
    2 -2 0 2.93 0.12
    2 -2 0 3.42 0.15
    -2 -2 0 3.61 0.14
    -2 -2 0 3.44 0.13
    -2 2 0 3.18 0.12
    -2 2 0 3.13 0.14
    2 2 0 3.03 0.15
    -2 2 0 3.15 0.13
    2 2 0 2.86 0.14
    -4 -2 0 30.34 0.76
    -4 -2 0 30.59 0.85
    -4 -2 0 30.03 0.78
    4 -2 0 30.69 0.82
    -4 -2 0 31.28 0.82
    4 -2 0 30.84 0.83
    -4 2 0 30.29 0.81
    4 2 0 29.57 0.83
    -4 2 0 31.24 0.73
    -4 2 0 30.34 0.82
    4 2 0 29.06 0.79
    4 2 0 31.08 0.77
    4 2 0 26.87 0.86
    -6 -2 0 20.6 0.54
    6 -2 0 20.38 0.63
    6 -2 0 20.22 0.65
    6 -2 0 20.19 0.63
    6 -2 0 21.05 0.5
    -6 -2 0 20.82 0.63
    -6 -2 0 20.44 0.66
    6 2 0 20.75 0.7
    6 2 0 19.72 0.59
    -6 2 0 20.04 0.62
    -6 2 0 20.05 0.62
    -6 2 0 20.5 0.6
    6 2 0 19.36 0.62
    -8 -2 0 8.39 0.37
    8 -2 0 8.56 0.37
    8 -2 0 8.18 0.4
    -8 -2 0 8.86 0.4
    8 -2 0 8.48 0.23
    8 -2 0 8.47 0.36
    -8 -2 0 8.7 0.28
    -8 2 0 8.54 0.36
    -8 2 0 8.51 0.36
    8 2 0 8.65 0.44
    -8 2 0 8.77 0.33
    8 2 0 7.99 0.34
    10 -2 0 12.67 0.57
    -10 -2 0 12.96 0.55
    10 -2 0 13.06 0.52
    -10 -2 0 12.39 0.51
    10 2 0 11.99 0.6
    -10 2 0 12.93 0.51
    -10 2 0 12.51 0.51
    10 2 0 13.36 0.49
    -10 2 0 12.7 0.46
    10 2 0 13.22 0.49
    12 -2 0 0.03 0.09
    -12 -2 0 0.04 0.08
    12 -2 0 0.45 0.12
    -12 -2 0 0.07 0.08
    -12 2 0 0.03 0.06
    12 2 0 0.05 0.06
    -12 2 0 0.03 0.06
    12 2 0 0.11 0.1
    14 -2 0 0.1 0.08
    -14 -2 0 0.2 0.11
    14 -2 0 0.29 0.14
    -14 -2 0 0.34 0.13
    -14 2 0 0.25 0.1
    14 2 0 0.11 0.12
    14 2 0 0.18 0.09
    -14 2 0 0.12 0.08
    16 -2 0 0.05 0.08
    -16 -2 0 0.01 0.09
    16 -2 0 0.18 0.13
    -16 -2 0 0.15 0.11
    16 2 0 0.03 0.1
    -16 2 0 0.1 0.1
    -16 2 0 0.1 0.08
    -1 -3 0 165.02 3.91
    -1 -3 0 158.47 3.88
    1 -3 0 158.95 3.84
    -1 -3 0 157.8 3.83
    1 -3 0 161.34 3.83
    1 -3 0 163.31 3.79
    1 -3 0 158.98 3.87
    1 3 0 167.2 3.83
    -1 3 0 161.35 3.84
    -1 3 0 162.17 3.87
    -1 3 0 161.81 3.85
    1 3 0 161.09 3.85
    1 3 0 161.09 3.88
    3 -3 0 42.04 1.12
    3 -3 0 43.78 1.13
    -3 -3 0 44.97 1.1
    -3 -3 0 43.9 1.17
    -3 -3 0 43.01 1.09
    3 -3 0 39.36 1.07
    -3 3 0 42.27 1.07
    -3 3 0 44.92 1.14
    3 3 0 44.74 1.16
    3 3 0 43.59 1.09
    3 3 0 38.05 1.14
    -3 3 0 43.8 1.11
    5 -3 0 58.03 1.51
    5 -3 0 56.76 1.49
    -5 -3 0 57.43 1.43
    5 -3 0 57.1 1.51
    -5 -3 0 57.07 1.55
    -5 -3 0 59.86 1.49
    -5 -3 0 57.67 1.46
    -5 3 0 57.59 1.5
    -5 3 0 58.76 1.5
    5 3 0 57.16 1.57
    5 3 0 59.56 1.44
    5 3 0 55.81 1.45
    5 3 0 58.1 1.53
    -5 3 0 57.75 1.39
    7 -3 0 21.3 0.69
    -7 -3 0 21.04 0.68
    -7 -3 0 23.08 0.65
    7 -3 0 20.88 0.7
    -7 -3 0 21.11 0.73
    -7 -3 0 21.9 0.6
    7 3 0 21.38 0.7
    7 3 0 21.87 0.65
    7 3 0 21.7 0.6
    -7 3 0 21.02 0.67
    -7 3 0 21.17 0.68
    7 3 0 24.14 0.8
    9 -3 0 19.04 0.68
    9 -3 0 18.7 0.71
    -9 -3 0 19.65 0.67
    -9 -3 0 19.38 0.72
    9 -3 0 20.21 0.68
    -9 3 0 18.44 0.66
    -9 3 0 19.69 0.68
    9 3 0 18.03 0.76
    -9 3 0 19.61 0.64
    9 3 0 19.31 0.61
    9 3 0 19.7 0.67
    9 3 0 20 0.64
    11 -3 0 23.39 0.81
    -11 -3 0 23.14 0.86
    11 -3 0 21.92 0.8
    11 -3 0 23.53 0.87
    -11 -3 0 23.65 0.81
    11 3 0 22.91 0.76
    -11 3 0 21.91 0.79
    11 3 0 22.55 0.93
    -11 3 0 21.4 0.79
    -11 3 0 23.81 0.75
    13 -3 0 4.44 0.36
    -13 -3 0 4.03 0.31
    -13 -3 0 4.06 0.34
    13 -3 0 3.88 0.3
    -13 3 0 3.57 0.28
    -13 3 0 4.29 0.31
    13 3 0 3.76 0.37
    15 -3 0 8.81 0.57
    15 -3 0 9.36 0.52
    -15 -3 0 8.83 0.51
    -15 -3 0 8.76 0.54
    -15 3 0 9.63 0.53
    -15 3 0 9.54 0.51
    15 3 0 9.2 0.62
    17 -3 0 0.86 0.23
    -17 -3 0 1.42 0.28
    17 -3 0 0.65 0.18
    -17 -3 0 1.36 0.22
    17 3 0 0.87 0.25
    -17 3 0 0.76 0.18
    0 -4 0 58.31 1.47
    0 -4 0 57.51 1.53
    0 4 0 57.11 1.5
    0 4 0 58.44 1.52
    0 4 0 60.42 1.43
    2 -4 0 1.82 0.09
    -2 -4 0 2.04 0.12
    2 -4 0 2.1 0.15
    2 -4 0 2.03 0.13
    -2 -4 0 1.9 0.12
    -2 -4 0 2.11 0.16
    2 -4 0 2.06 0.13
    2 4 0 1.63 0.12
    -2 4 0 1.89 0.14
    2 4 0 1.9 0.15
    -2 4 0 1.97 0.13
    2 4 0 1.67 0.12
    -2 4 0 1.83 0.12
    -4 -4 0 24.2 0.7
    4 -4 0 24.63 0.73
    4 -4 0 23.63 0.67
    4 -4 0 23.33 0.72
    -4 -4 0 24.65 0.68
    -4 -4 0 24.37 0.77
    -4 4 0 25.03 0.74
    -4 4 0 24.89 0.71
    4 4 0 24.24 0.69
    4 4 0 24.98 0.77
    4 4 0 22.69 0.75
    -4 4 0 23.93 0.66
    6 -4 0 15.69 0.53
    -6 -4 0 16.25 0.61
    6 -4 0 15.62 0.55
    -6 -4 0 15.71 0.5
    6 -4 0 15.68 0.56
    -6 -4 0 15.62 0.53
    -6 4 0 15.67 0.54
    -6 4 0 15.8 0.43
    6 4 0 16.98 0.62
    6 4 0 15.88 0.49
    6 4 0 15.97 0.58
    -6 4 0 16.65 0.56
    8 -4 0 3.02 0.22
    -8 -4 0 3.03 0.18
    -8 -4 0 2.76 0.25
    -8 -4 0 3.3 0.22
    8 -4 0 2.87 0.21
    8 -4 0 2.95 0.22
    8 4 0 2.63 0.15
    8 4 0 3.12 0.23
    8 4 0 3.13 0.26
    -8 4 0 2.77 0.2
    -8 4 0 2.58 0.2
    8 4 0 3.27 0.19
    -10 -4 0 4.75 0.26
    -10 -4 0 5.09 0.35
    10 -4 0 4.99 0.32
    10 -4 0 5.39 0.32
    -10 -4 0 5.37 0.31
    -10 4 0 4.89 0.3
    10 4 0 5.53 0.39
    10 4 0 5.15 0.28
    10 4 0 4.69 0.3
    -10 4 0 4.61 0.29
    -10 4 0 4.8 0.28
    -12 -4 0 1.72 0.21
    12 -4 0 1.85 0.22
    12 -4 0 1.64 0.19
    -12 -4 0 1.38 0.22
    12 -4 0 1.56 0.19
    -12 4 0 1.54 0.16
    -12 4 0 1.52 0.19
    12 4 0 1.45 0.18
    12 4 0 1.91 0.25
    -12 4 0 1.6 0.18
    14 -4 0 1.1 0.18
    -14 -4 0 1.04 0.2
    14 -4 0 0.8 0.19
    -14 -4 0 1.17 0.24
    14 4 0 0.71 0.21
    -14 4 0 0.8 0.17
    -14 4 0 1.1 0.17
    -16 -4 0 0.49 0.16
    16 -4 0 0.38 0.16
    -16 -4 0 0.49 0.16
    16 -4 0 0.36 0.15
    -16 4 0 0.39 0.13
    16 4 0 0.55 0.22
    1 -5 0 0.14 0.05
    1 -5 0 0.11 0.06
    1 -5 0 0.18 0.03
    -1 -5 0 0.19 0.05
    -1 -5 0 0.08 0.05
    1 -5 0 0.12 0.05
    1 5 0 0.15 0.05
    -1 5 0 0.13 0.04
    1 5 0 0.26 0.07
    -1 5 0 0.17 0.06
    1 5 0 0.08 0.05
    -1 5 0 0.13 0.05
    -3 -5 0 5.43 0.23
    3 -5 0 5.36 0.26
    -3 -5 0 5.5 0.24
    3 -5 0 5.01 0.19
    -3 -5 0 5.54 0.3
    3 -5 0 5.28 0.27
    3 5 0 5.64 0.29
    3 5 0 5.33 0.29
    -3 5 0 5.68 0.25
    3 5 0 4.72 0.25
    -3 5 0 4.86 0.23
    -3 5 0 5.45 0.27
    5 -5 0 88.44 2.29
    -5 -5 0 87.41 2.34
    5 -5 0 88.54 2.19
    5 -5 0 89.76 2.28
    -5 -5 0 87.71 2.21
    -5 -5 0 89.02 2.24
    5 5 0 94.3 2.34
    -5 5 0 87.67 2.17
    -5 5 0 86.86 2.29
    5 5 0 87.29 2.33
    5 5 0 87.06 2.21
    -5 5 0 87.95 2.25
    7 -5 0 20.65 0.73
    7 -5 0 21.48 0.69
    -7 -5 0 21.93 0.67
    -7 -5 0 20.49 0.78
    -7 -5 0 21.24 0.7
    7 -5 0 21.32 0.73
    -7 5 0 22.19 0.72
    -7 5 0 21.02 0.72
    7 5 0 23.1 0.81
    7 5 0 21.61 0.77
    7 5 0 22.55 0.65
    -9 -5 0 18.18 0.65
    -9 -5 0 17.84 0.6
    -9 -5 0 17.21 0.72
    9 -5 0 17.4 0.68
    9 -5 0 17.73 0.67
    9 -5 0 18.24 0.66
    9 5 0 18.21 0.7
    -9 5 0 17.19 0.64
    -9 5 0 17.54 0.65
    9 5 0 17.53 0.75
    11 -5 0 7.13 0.41
    11 -5 0 7.07 0.41
    11 -5 0 7 0.41
    -11 -5 0 7.63 0.41
    -11 -5 0 7.37 0.46
    11 5 0 7.25 0.48
    -11 5 0 8.16 0.42
    -11 5 0 7.68 0.41
    11 5 0 8.19 0.44
    -11 5 0 7.73 0.39
    13 -5 0 5.44 0.38
    -13 -5 0 5.33 0.42
    13 -5 0 5.11 0.36
    -13 -5 0 5.22 0.36
    13 5 0 5.5 0.37
    -13 5 0 5.14 0.35
    -13 5 0 5.54 0.37
    13 5 0 5.38 0.45
    -13 5 0 5.73 0.39
    -15 -5 0 4.66 0.42
    -15 -5 0 3.96 0.35
    15 -5 0 4.7 0.38
    15 5 0 4.27 0.44
    -15 5 0 4.58 0.35
    -15 5 0 4.75 0.36
    0 -6 0 0.24 0.09
    0 -6 0 0.32 0.07
    0 -6 0 0.25 0.05
    0 6 0 0.33 0.08
    0 6 0 0.16 0.06
    0 6 0 0.29 0.05
    -2 -6 0 0.87 0.13
    -2 -6 0 0.7 0.09
    2 -6 0 0.84 0.11
    2 -6 0 0.78 0.06
    -2 -6 0 0.72 0.09
    2 -6 0 0.71 0.12
    2 -6 0 0.77 0.1
    -2 6 0 0.93 0.1
    -2 6 0 0.66 0.1
    -2 6 0 0.78 0.1
    2 6 0 0.9 0.11
    2 6 0 0.85 0.1
    2 6 0 0.58 0.1
    -4 -6 0 7.94 0.32
    -4 -6 0 8.29 0.41
    4 -6 0 7.56 0.37
    -4 -6 0 8.34 0.34
    4 -6 0 7.36 0.35
    4 6 0 7.88 0.4
    4 6 0 7.45 0.36
    -4 6 0 7.67 0.37
    -4 6 0 7.92 0.32
    -4 6 0 8.44 0.35
    6 -6 0 23.36 0.78
    -6 -6 0 23.26 0.71
    6 -6 0 23.72 0.79
    -6 -6 0 22.49 0.73
    -6 -6 0 22.83 0.84
    6 6 0 21.36 0.8
    6 6 0 22.12 0.82
    -6 6 0 22.1 0.78
    -6 6 0 23.45 0.75
    6 6 0 24.06 0.72
    8 -6 0 36.88 1.16
    -8 -6 0 37.76 1.12
    8 -6 0 37.08 1.17
    -8 -6 0 37.84 1.24
    8 6 0 37.25 1.21
    8 6 0 38.83 1.26
    -8 6 0 38.77 1.15
    -8 6 0 36.68 1.15
    10 -6 0 30.11 1.02
    -10 -6 0 29.94 0.99
    10 -6 0 29.65 1.03
    -10 -6 0 30.99 1.11
    10 6 0 30.83 1.06
    10 6 0 30.32 1.13
    -10 6 0 30.59 1
    -10 6 0 29.76 1
    -12 -6 0 3.25 0.28
    12 -6 0 2.65 0.26
    12 -6 0 2.6 0.26
    -12 -6 0 3.35 0.34
    -12 6 0 3.53 0.27
    12 6 0 3.05 0.34
    12 6 0 3.17 0.29
    -12 6 0 3.34 0.28
    -12 6 0 2.69 0.25
    14 -6 0 3.34 0.31
    -14 -6 0 3.18 0.35
    14 -6 0 3.09 0.3
    -14 -6 0 3.34 0.3
    -14 6 0 3.13 0.29
    14 6 0 2.89 0.29
    14 6 0 3.15 0.37
    -14 6 0 3 0.29
    16 -6 0 0.75 0.21
    -16 -6 0 1.23 0.29
    -16 -6 0 0.81 0.2
    16 6 0 0.68 0.24
    -1 -7 0 0.73 0.1
    1 -7 0 0.99 0.14
    -1 -7 0 0.93 0.15
    1 -7 0 1 0.12
    1 -7 0 0.85 0.12
    -1 7 0 0.98 0.11
    -1 7 0 0.76 0.12
    1 7 0 1.01 0.14
    1 7 0 0.9 0.12
    -1 7 0 0.97 0.13
    3 -7 0 2.57 0.2
    -3 -7 0 2.51 0.24
    -3 -7 0 2.85 0.19
    -3 -7 0 2.74 0.18
    3 -7 0 2.68 0.22
    -3 7 0 2.49 0.21
    -3 7 0 2.49 0.18
    3 7 0 2.01 0.2
    3 7 0 2.75 0.2
    -3 7 0 2.54 0.19
    3 7 0 2.67 0.2
    5 -7 0 3.72 0.25
    -5 -7 0 3.67 0.22
    -5 -7 0 3.57 0.23
    5 -7 0 4.33 0.29
    -5 -7 0 4.09 0.31
    -5 7 0 3.63 0.24
    5 7 0 3.95 0.27
    5 7 0 4 0.29
    -5 7 0 3.64 0.27
    -7 -7 0 7.21 0.44
    -7 -7 0 7.59 0.37
    7 -7 0 7.62 0.41
    7 -7 0 7.14 0.4
    7 7 0 7.72 0.44
    7 7 0 8.13 0.36
    -7 7 0 7.07 0.39
    -7 7 0 8.31 0.39
    7 7 0 7.2 0.42
    -9 -7 0 0.22 0.13
    9 -7 0 0.33 0.11
    9 -7 0 0.3 0.11
    -9 -7 0 0.42 0.12
    -9 7 0 0.23 0.09
    9 7 0 0.16 0.09
    9 7 0 0.2 0.11
    -9 7 0 0.15 0.08
    11 -7 0 3.53 0.3
    -11 -7 0 3.55 0.29
    11 -7 0 3.6 0.3
    -11 -7 0 4 0.37
    -11 7 0 3.19 0.28
    11 7 0 3.8 0.36
    11 7 0 3.76 0.32
    -11 7 0 3.79 0.3
    13 -7 0 1.46 0.22
    -13 -7 0 1.94 0.28
    13 -7 0 1.8 0.24
    -13 -7 0 1.95 0.22
    -13 7 0 1.3 0.2
    13 7 0 1.39 0.25
    -13 7 0 1.84 0.22
    -13 7 0 1.31 0.2
    13 7 0 1.6 0.22
    15 -7 0 0.03 0.09
    -15 -7 0 -0.08 0.12
    -15 -7 0 -0.09 0.1
    15 7 0 0.02 0.12
    -15 7 0 -0.02 0.07
    0 -8 0 33.61 1.12
    0 -8 0 34.44 1.02
    0 8 0 35.63 1.11
    0 8 0 35.07 1.03
    0 8 0 33.81 1.09
    -2 -8 0 3.62 0.31
    2 -8 0 4.97 0.28
    2 -8 0 5.16 0.28
    -2 -8 0 4.78 0.27
    -2 -8 0 4.82 0.27
    2 -8 0 4.9 0.33
    -2 8 0 5.11 0.28
    2 8 0 5.22 0.34
    -2 8 0 4.56 0.3
    2 8 0 5.2 0.31
    -2 8 0 4.35 0.29
    4 -8 0 42.63 1.27
    -4 -8 0 43.87 1.38
    -4 -8 0 42.18 1.23
    4 -8 0 42.29 1.32
    -4 -8 0 44.79 1.24
    -4 8 0 41.56 1.24
    4 8 0 42.46 1.37
    -4 8 0 41.43 1.32
    4 8 0 43.86 1.27
    -4 8 0 44.1 1.25
    6 -8 0 15.82 0.66
    6 -8 0 15.99 0.64
    -6 -8 0 15.78 0.6
    -6 -8 0 16.01 0.71
    -6 8 0 16.06 0.67
    -6 8 0 16.48 0.62
    6 8 0 16.25 0.71
    6 8 0 16.26 0.6
    8 -8 0 19.18 0.76
    -8 -8 0 21.03 0.86
    -8 -8 0 19.62 0.71
    8 -8 0 17.99 0.75
    8 8 0 19.7 0.83
    -8 8 0 20.15 0.74
    8 8 0 19.66 0.91
    -8 8 0 18.09 0.75
    -10 -8 0 7.5 0.52
    10 -8 0 7.62 0.46
    -10 -8 0 8.28 0.44
    10 -8 0 8.02 0.47
    -10 8 0 8.74 0.48
    10 8 0 9.29 0.55
    10 8 0 7.83 0.5
    -10 8 0 7.51 0.43
    12 -8 0 3.1 0.31
    12 -8 0 3.29 0.31
    -12 -8 0 4.4 0.4
    12 8 0 3.33 0.37
    -12 8 0 3.84 0.32
    -12 8 0 3.5 0.3
    12 8 0 3.28 0.33
    14 -8 0 7.61 0.51
    -14 -8 0 7.84 0.58
    -14 8 0 7.94 0.48
    14 8 0 7.4 0.51
    14 8 0 7.01 0.57
    -14 8 0 7.24 0.49
    -14 8 0 6.94 0.47
    -1 -9 0 11.43 0.47
    -1 -9 0 11.63 0.57
    1 -9 0 9.75 0.53
    1 -9 0 11.21 0.47
    1 -9 0 11.33 0.47
    -1 -9 0 12.34 0.63
    -1 9 0 10.44 0.51
    -1 9 0 10.85 0.46
    -1 9 0 11.24 0.52
    1 9 0 10.79 0.51
    1 9 0 9.78 0.51
    -3 -9 0 2.51 0.27
    -3 -9 0 2.9 0.22
    3 -9 0 2.54 0.22
    3 -9 0 2.79 0.27
    -3 9 0 2.41 0.24
    -3 9 0 2.47 0.21
    3 9 0 2.35 0.25
    -3 9 0 2.73 0.23
    3 9 0 2.44 0.23
    -5 -9 0 2.87 0.3
    -5 -9 0 2.89 0.22
    5 -9 0 2.62 0.23
    5 -9 0 2.46 0.25
    5 9 0 2.42 0.26
    5 9 0 2.48 0.22
    -5 9 0 2.61 0.25
    -5 9 0 2.6 0.21
    -7 -9 0 1.46 0.23
    7 -9 0 1.31 0.19
    7 -9 0 1.86 0.23
    -7 9 0 1.35 0.19
    7 9 0 1.77 0.23
    -7 9 0 1.47 0.18
    9 -9 0 1.19 0.19
    9 -9 0 1.67 0.22
    -9 -9 0 1.34 0.26
    -9 9 0 1.07 0.17
    -9 9 0 1.22 0.18
    9 9 0 1.5 0.22
    11 -9 0 2.5 0.29
    -11 -9 0 2.03 0.3
    11 -9 0 2.37 0.27
    -11 9 0 2.44 0.27
    -11 9 0 2.51 0.25
    11 9 0 2.48 0.29
    -13 -9 0 2.26 0.34
    13 -9 0 1.78 0.27
    13 9 0 2.45 0.31
    -13 9 0 2.37 0.28
    0 -10 0 0.16 0.1
    0 10 0 0.14 0.09
    0 10 0 0.11 0.09
    2 -10 0 4.74 0.37
    2 -10 0 4.76 0.31
    -2 -10 0 5.17 0.39
    2 -10 0 4.49 0.3
    -2 10 0 4.47 0.29
    2 10 0 4.7 0.33
    -2 10 0 4.85 0.36
    2 10 0 6.02 0.4
    -2 10 0 4.93 0.34
    4 -10 0 1.08 0.16
    -4 -10 0 1.05 0.22
    4 -10 0 0.93 0.2
    4 10 0 0.78 0.19
    4 10 0 1 0.16
    -4 10 0 1.02 0.14
    -4 10 0 0.74 0.17
    6 -10 0 1.36 0.19
    -6 -10 0 1.35 0.23
    6 -10 0 1.47 0.21
    -6 10 0 1.43 0.17
    6 10 0 1.24 0.2
    -6 10 0 1.32 0.21
    8 -10 0 2.95 0.29
    -8 -10 0 2.77 0.33
    8 -10 0 3.08 0.31
    -8 10 0 3.07 0.26
    8 10 0 2.68 0.3
    -8 10 0 3.3 0.31
    10 -10 0 0.45 0.16
    10 -10 0 0.28 0.14
    -10 -10 0 0.39 0.2
    -10 10 0 0.71 0.17
    -10 10 0 0.36 0.14
    10 10 0 0.66 0.2
    1 -11 0 2.49 0.29
    -1 -11 0 2.48 0.29
    -1 11 0 2.78 0.27
    1 11 0 2.77 0.28
    1 11 0 3.19 0.29
    -1 11 0 2.94 0.28
    3 -11 0 7.08 0.47
    3 -11 0 5.6 0.37
    -3 -11 0 6.41 0.47
    3 11 0 5.98 0.44
    -3 11 0 6.47 0.43
    3 11 0 6.6 0.42
    5 -11 0 2.01 0.26
    5 -11 0 2.46 0.25
    -5 -11 0 2.25 0.31
    5 11 0 2.02 0.27
    -5 11 0 2.25 0.26
    -5 11 0 2.56 0.27
    7 -11 0 0.01 0.08
    -7 -11 0 -0.02 0.08
    7 -11 0 0.03 0.09
    7 11 0 0.05 0.09
    -7 11 0 -0.03 0.06
    -7 11 0 0.04 0.08
    9 -11 0 4.1 0.37
    9 -11 0 3.46 0.33
    -9 -11 0 3.83 0.42
    -9 11 0 3.68 0.35
    -9 11 0 3.73 0.32
    9 11 0 3.61 0.37
    0 -12 0 4.52 0.41
    0 12 0 4.01 0.36
    0 12 0 4.16 0.36
    2 -12 0 4.29 0.4
    -2 -12 0 2.91 0.34
    -2 12 0 4.31 0.36
    2 12 0 3.93 0.36
    2 12 0 3.67 0.32
    -4 -12 0 0.28 0.15
    4 -12 0 0.54 0.17
    4 -12 0 0.11 0.19
    4 12 0 0.24 0.14
    -4 12 0 0.35 0.14
    6 -12 0 0.4 0.16
    -6 -12 0 0.17 0.15
    6 -12 0 0.41 0.14
    6 12 0 0.54 0.19
    -6 12 0 0.34 0.15
    18 0 -1 -0.04 0.11
    18 0 -1 0.08 0.11
    -18 0 1 0.14 0.11
    -18 0 1 -0.02 0.09
    -16 0 1 -0.03 0.07
    -16 0 1 0.04 0.09
    16 0 -1 0.02 0.09
    16 0 -1 -0.03 0.07
    14 0 -1 0.02 0.1
    14 0 -1 -0.05 0.06
    -14 0 1 0 0.06
    -14 0 1 0 0.07
    12 0 -1 -0.01 0.06
    12 0 -1 0.01 0.06
    -12 0 1 -0.04 0.04
    -12 0 1 -0.01 0.05
    -10 0 1 0.03 0.04
    10 0 -1 0.01 0.03
    -10 0 1 -0.03 0.03
    10 0 -1 0.01 0.06
    10 0 -1 0.01 0.05
    -10 0 1 0.07 0.03
    -8 0 1 0 0.02
    8 0 -1 0.01 0.02
    -8 0 1 0.01 0.03
    8 0 -1 0.01 0.03
    8 0 -1 0.01 0.04
    -8 0 1 -0.04 0.02
    -6 0 1 -0.01 0.02
    6 0 -1 -0.01 0.03
    6 0 -1 0.02 0.04
    6 0 -1 0 0.02
    -6 0 1 0.06 0.04
    -6 0 1 0.02 0.02
    4 0 -1 0.02 0.03
    -4 0 1 -0.02 0.01
    4 0 -1 -0.02 0.01
    -4 0 1 -0.07 0.01
    4 0 -1 0 0.04
    -4 0 1 0 0.03
    2 0 -1 -0.05 0.02
    2 0 -1 -0.04 0.01
    -2 0 1 -0.05 0.01
    2 0 -1 -0.04 0.01
    -2 0 1 0.05 0.02
    0 0 1 -0.33 0.02
    0 0 -1 -0.34 0.02
    2 0 1 -0.12 0.02
    -2 0 -1 -0.12 0.02
    -2 0 -1 -0.09 0.02
    -2 0 -1 -0.13 0.02
    2 0 1 -0.17 0.02
    -4 0 -1 -0.04 0.03
    4 0 1 -0.03 0.02
    4 0 1 0.03 0.03
    -4 0 -1 -0.02 0.02
    4 0 1 -0.01 0.04
    -6 0 -1 -0.03 0.03
    -6 0 -1 -0.01 0.02
    6 0 1 -0.01 0.02
    6 0 1 0.01 0.02
    6 0 1 0.04 0.05
    -8 0 -1 -0.05 0.03
    -8 0 -1 0.03 0.04
    8 0 1 0.01 0.04
    8 0 1 0.02 0.04
    8 0 1 0.04 0.03
    -8 0 -1 0.03 0.03
    -10 0 -1 -0.04 0.05
    10 0 1 0.04 0.05
    10 0 1 0.06 0.04
    -10 0 -1 -0.05 0.04
    -10 0 -1 0.01 0.03
    10 0 1 -0.01 0.06
    -12 0 -1 0.06 0.08
    12 0 1 -0.03 0.07
    12 0 1 0 0.05
    -12 0 -1 0.02 0.06
    14 0 1 -0.07 0.09
    -14 0 -1 0.04 0.08
    -14 0 -1 0.01 0.07
    14 0 1 -0.09 0.06
    16 0 1 0.04 0.13
    -16 0 -1 0.07 0.11
    16 0 1 -0.05 0.08
    17 -1 -1 9.67 0.54
    -17 -1 1 9.43 0.57
    -17 -1 1 9.75 0.56
    17 -1 -1 9.5 0.64
    17 1 -1 9.85 0.53
    -17 1 1 9.95 0.56
    -17 1 1 9.84 0.56
    17 1 -1 8.89 0.63
    -15 -1 1 2.94 0.27
    15 -1 -1 2.81 0.27
    -15 -1 1 2.74 0.27
    15 -1 -1 2.58 0.31
    -15 1 1 2.82 0.27
    15 1 -1 2.74 0.33
    -15 1 1 3.52 0.3
    15 1 -1 2.89 0.26
    13 -1 -1 21.75 0.81
    -13 -1 1 22.18 0.85
    -13 -1 1 22.69 0.82
    13 -1 -1 24.5 0.95
    13 1 -1 22.24 0.8
    -13 1 1 22.5 0.83
    -13 1 1 21.47 0.81
    11 -1 -1 5.42 0.36
    11 -1 -1 4.64 0.29
    -11 -1 1 4.42 0.28
    -11 -1 1 4.9 0.31
    11 1 -1 5.13 0.29
    11 1 -1 5.77 0.39
    -11 1 1 4.28 0.28
    -11 1 1 4.92 0.3
    11 1 -1 4.92 0.24
    9 -1 -1 0.1 0.05
    -9 -1 1 0.13 0.03
    9 -1 -1 0.15 0.03
    9 -1 -1 0.06 0.06
    -9 -1 1 0.12 0.05
    -9 -1 1 0.06 0.06
    9 1 -1 0.08 0.04
    9 1 -1 0.07 0.06
    9 1 -1 0.09 0.05
    -9 1 1 0.11 0.05
    -9 1 1 0.1 0.05
    -9 1 1 0.07 0.04
    7 -1 -1 20.54 0.72
    -7 -1 1 22.91 0.58
    7 -1 -1 22.88 0.57
    7 -1 -1 23.56 0.71
    -7 -1 1 23.37 0.68
    7 -1 -1 22.91 0.69
    -7 -1 1 22.39 0.71
    7 1 -1 22.99 0.65
    7 1 -1 22.66 0.68
    -7 1 1 23.35 0.63
    -7 1 1 23.02 0.7
    -7 1 1 22.33 0.68
    7 1 -1 20.67 0.75
    5 -1 -1 25.83 0.73
    -5 -1 1 26.01 0.71
    -5 -1 1 25.28 0.74
    5 -1 -1 25.35 0.73
    5 -1 -1 26.34 0.76
    -5 -1 1 27.25 0.64
    -5 1 1 27.26 0.74
    5 1 -1 25.53 0.78
    -5 1 1 26.21 0.72
    5 1 -1 25.16 0.71
    -5 1 1 26.34 0.69
    3 -1 -1 291.8 6.82
    -3 -1 1 278.68 6.81
    3 -1 -1 299.96 6.82
    -3 -1 1 290.91 6.83
    -3 1 1 268.62 6.81
    3 1 -1 278.66 6.83
    3 1 -1 305.34 6.86
    -3 1 1 309.41 6.84
    1 -1 -1 183.84 4.34
    -1 -1 1 176.6 4.36
    1 -1 -1 175.59 4.38
    -1 -1 1 185.07 4.36
    1 1 -1 206.01 4.4
    -1 1 1 194.36 4.35
    1 1 -1 174.19 4.35
    -1 1 1 185.19 4.34
    -1 -1 -1 70.3 1.71
    -1 -1 -1 70.34 1.72
    1 -1 1 71.85 1.72
    1 -1 1 70.27 1.7
    1 1 1 70.68 1.73
    1 1 1 73.06 1.73
    -1 1 -1 72.06 1.72
    -1 1 -1 70.76 1.7
    -3 -1 -1 65.46 1.58
    3 -1 1 64.92 1.59
    3 -1 1 65.92 1.56
    3 -1 1 65.52 1.64
    -3 -1 -1 67.02 1.62
    3 -1 1 65.79 1.61
    3 1 1 64.7 1.66
    -3 1 -1 63.83 1.56
    3 1 1 65.24 1.61
    -3 1 -1 65.02 1.6
    -3 1 -1 63.58 1.6
    3 1 1 65.2 1.57
    5 -1 1 7.42 0.23
    -5 -1 -1 7.05 0.29
    -5 -1 -1 7.19 0.24
    5 -1 1 6.81 0.27
    5 -1 1 7.47 0.28
    -5 -1 -1 6.51 0.28
    5 -1 1 7.48 0.32
    -5 1 -1 6.88 0.26
    5 1 1 6.7 0.32
    5 1 1 6.83 0.26
    -5 1 -1 7.08 0.28
    7 -1 1 13.46 0.47
    7 -1 1 13.05 0.39
    -7 -1 -1 11.92 0.39
    7 -1 1 12.87 0.52
    -7 -1 -1 12.86 0.47
    -7 -1 -1 13.54 0.48
    7 1 1 13.17 0.44
    -7 1 -1 12.8 0.47
    7 1 1 13.61 0.45
    7 1 1 13.02 0.54
    -7 1 -1 12.7 0.43
    9 -1 1 9.6 0.32
    -9 -1 -1 9.56 0.42
    -9 -1 -1 9.64 0.33
    -9 -1 -1 9.46 0.42
    9 -1 1 8.6 0.46
    9 -1 1 9.54 0.41
    -9 1 -1 9.59 0.36
    9 1 1 9.5 0.39
    -9 1 -1 8.9 0.41
    9 1 1 9.54 0.37
    9 1 1 8.88 0.48
    -9 1 -1 9.86 0.41
    11 -1 1 66.82 1.95
    11 -1 1 62.78 1.79
    -11 -1 -1 65.78 1.83
    -11 -1 -1 64.78 1.82
    -11 1 -1 64.9 1.8
    11 1 1 63.27 1.95
    11 1 1 65.38 1.78
    -11 1 -1 65.4 1.77
    -11 1 -1 65.46 1.82
    -13 -1 -1 17.03 0.71
    13 -1 1 17.79 0.81
    -13 -1 -1 16.74 0.71
    13 -1 1 16.84 0.68
    -13 1 -1 16.29 0.68
    -13 1 -1 16.88 0.71
    13 1 1 17.57 0.83
    13 1 1 17.56 0.67
    -15 -1 -1 12.25 0.61
    -15 -1 -1 11.06 0.59
    15 -1 1 11.67 0.69
    15 -1 1 11.82 0.58
    -15 1 -1 10.58 0.61
    -15 1 -1 12.55 0.62
    15 1 1 11.58 0.71
    -17 -1 -1 6.18 0.47
    17 -1 1 7.14 0.57
    17 -1 1 7.54 0.48
    -17 1 -1 6.64 0.47
    17 1 1 6.55 0.57
    18 -2 -1 2.18 0.32
    -18 -2 1 2.21 0.28
    -18 -2 1 1.9 0.29
    18 -2 -1 2.25 0.28
    -18 2 1 1.93 0.26
    18 2 -1 2.06 0.35
    -18 2 1 2.22 0.28
    -16 -2 1 6.34 0.45
    16 -2 -1 6.08 0.42
    16 -2 -1 5.82 0.47
    -16 -2 1 6.35 0.43
    16 2 -1 5.8 0.49
    -16 2 1 6.5 0.42
    -16 2 1 5.56 0.4
    14 -2 -1 1.07 0.2
    -14 -2 1 1.06 0.17
    -14 -2 1 1.2 0.19
    14 -2 -1 1.05 0.17
    -14 2 1 1.3 0.19
    -14 2 1 1.43 0.18
    14 2 -1 1.04 0.16
    14 2 -1 1.12 0.25
    -12 -2 1 9.68 0.51
    -12 -2 1 9.69 0.47
    12 -2 -1 10.95 0.49
    12 -2 -1 10.96 0.56
    12 2 -1 11.3 0.44
    -12 2 1 10.81 0.49
    12 2 -1 10.71 0.47
    -12 2 1 9.88 0.47
    12 2 -1 9.73 0.56
    -10 -2 1 0.7 0.12
    10 -2 -1 0.56 0.12
    10 -2 -1 0.57 0.12
    -10 -2 1 0.75 0.14
    10 -2 -1 0.68 0.13
    10 2 -1 0.51 0.11
    10 2 -1 0.62 0.09
    -10 2 1 0.65 0.12
    -10 2 1 0.59 0.1
    -10 2 1 0.77 0.09
    10 2 -1 0.55 0.15
    -8 -2 1 39.71 0.99
    -8 -2 1 39.62 1.18
    8 -2 -1 40.79 1.14
    8 -2 -1 40.5 1.18
    8 -2 -1 41.05 1.15
    -8 -2 1 40.05 1.12
    8 2 -1 40.37 1.11
    8 2 -1 41.05 1.25
    -8 2 1 40.89 1.08
    -8 2 1 36.71 1.12
    -8 2 1 41.55 1.15
    -6 -2 1 56.44 1.47
    -6 -2 1 58.73 1.38
    6 -2 -1 55.27 1.5
    6 -2 -1 56.93 1.5
    -6 -2 1 56.57 1.53
    6 2 -1 59.28 1.38
    -6 2 1 56.57 1.5
    6 2 -1 56.8 1.47
    -6 2 1 58.32 1.49
    -6 2 1 56.85 1.46
    6 2 -1 57.65 1.49
    6 2 -1 58.46 1.58
    4 -2 -1 75.33 1.82
    -4 -2 1 74.41 1.85
    4 -2 -1 73.86 1.8
    -4 -2 1 70.59 1.78
    4 -2 -1 71.82 1.82
    4 2 -1 74.46 1.74
    4 2 -1 72.58 1.82
    -4 2 1 72.36 1.8
    -4 2 1 72.19 1.8
    -4 2 1 73.7 1.71
    4 2 -1 71.56 1.79
    4 2 -1 71.62 1.86
    2 -2 -1 75.16 1.67
    2 -2 -1 69.98 1.71
    2 -2 -1 71.59 1.71
    -2 -2 1 68.87 1.74
    2 -2 -1 67.68 1.72
    -2 -2 1 69.22 1.68
    -2 2 1 70.29 1.69
    -2 2 1 69.26 1.72
    -2 2 1 69.1 1.73
    2 2 -1 71.01 1.74
    2 2 -1 69.28 1.69
    2 2 -1 73 1.74
    0 -2 1 143.4 3.37
    0 -2 1 141.75 3.41
    0 -2 -1 139.28 3.39
    0 -2 1 144.24 3.39
    0 -2 1 140.5 3.4
    0 -2 -1 143.54 3.36
    0 -2 -1 144.73 3.41
    0 2 -1 141.37 3.4
    0 2 1 141 3.37
    0 2 -1 145.24 3.37
    0 2 1 142.92 3.41
    0 2 -1 152.12 3.39
    0 2 -1 142.31 3.4
    2 -2 1 278.91 6.47
    -2 -2 -1 272.08 6.43
    -2 -2 -1 272.19 6.46
    -2 -2 -1 275.9 6.44
    -2 -2 -1 276.73 6.49
    2 -2 1 267.7 6.45
    -2 2 -1 270.79 6.46
    2 2 1 277.76 6.49
    -2 2 -1 282.31 6.45
    -2 2 -1 272.32 6.47
    2 2 1 273.55 6.49
    4 -2 1 2.36 0.14
    -4 -2 -1 2.11 0.15
    4 -2 1 1.87 0.18
    -4 -2 -1 2.37 0.11
    4 -2 1 1.96 0.12
    -4 -2 -1 2.21 0.14
    4 2 1 2.06 0.11
    -4 2 -1 2.16 0.13
    4 2 1 2.09 0.16
    4 2 1 2.09 0.14
    -4 2 -1 1.97 0.12
    -4 2 -1 2.25 0.09
    6 -2 1 151.49 3.75
    -6 -2 -1 152.27 3.71
    6 -2 1 153.33 3.71
    -6 -2 -1 148.44 3.72
    6 -2 1 153.33 3.58
    -6 -2 -1 149.94 3.62
    6 -2 1 145.85 3.68
    6 2 1 155.37 3.71
    6 2 1 150.84 3.65
    -6 2 -1 152.18 3.67
    6 2 1 159.47 3.82
    -6 2 -1 146.89 3.69
    8 -2 1 15.65 0.57
    -8 -2 -1 15.37 0.57
    8 -2 1 16.79 0.63
    -8 -2 -1 16.09 0.59
    8 -2 1 16.55 0.45
    8 -2 1 16.34 0.56
    -8 -2 -1 15.42 0.48
    -8 2 -1 15.64 0.56
    -8 2 -1 15.56 0.55
    8 2 1 15.36 0.65
    -8 2 -1 16.25 0.53
    8 2 1 15.87 0.53
    10 -2 1 3.34 0.24
    -10 -2 -1 3.23 0.25
    -10 -2 -1 3.33 0.26
    10 -2 1 3.56 0.29
    10 2 1 2.97 0.28
    10 2 1 3.37 0.22
    -10 2 -1 3.74 0.22
    -10 2 -1 3.38 0.23
    -10 2 -1 2.96 0.23
    10 2 1 3.22 0.22
    12 -2 1 1.02 0.16
    -12 -2 -1 1.08 0.17
    -12 -2 -1 1.14 0.17
    12 -2 1 1.12 0.2
    -12 2 -1 1.22 0.16
    12 2 1 1.28 0.16
    -12 2 -1 1.07 0.17
    12 2 1 1.15 0.21
    14 -2 1 0.92 0.19
    14 -2 1 0.74 0.19
    -14 -2 -1 1 0.2
    -14 -2 -1 0.58 0.16
    -14 2 -1 0.58 0.14
    14 2 1 0.54 0.19
    -14 2 -1 0.89 0.18
    16 -2 1 3.92 0.4
    -16 -2 -1 4.27 0.38
    16 -2 1 4.27 0.35
    -16 -2 -1 3.78 0.45
    16 2 1 3.62 0.41
    -16 2 -1 4.29 0.37
    -17 -3 1 0.1 0.12
    17 -3 -1 0.21 0.13
    -17 -3 1 0.1 0.11
    17 -3 -1 0.02 0.1
    -17 3 1 0 0.07
    -17 3 1 0.04 0.09
    17 3 -1 0 0.12
    -15 -3 1 1.97 0.24
    15 -3 -1 2.56 0.3
    15 -3 -1 2.19 0.25
    -15 -3 1 2.08 0.27
    15 3 -1 2.42 0.31
    -15 3 1 2.07 0.23
    -15 3 1 2.38 0.25
    -13 -3 1 41.21 1.29
    -13 -3 1 40.64 1.36
    13 -3 -1 40.86 1.37
    13 -3 -1 40.21 1.3
    13 3 -1 40.68 1.45
    -13 3 1 41.58 1.3
    13 3 -1 42 1.26
    -13 3 1 41.52 1.29
    11 -3 -1 13.13 0.56
    -11 -3 1 14.17 0.62
    11 -3 -1 14.09 0.61
    11 -3 -1 12.72 0.55
    -11 -3 1 14.43 0.56
    11 3 -1 14.05 0.53
    -11 3 1 13.33 0.55
    -11 3 1 13.73 0.56
    11 3 -1 12.84 0.65
    -11 3 1 13.01 0.49
    9 -3 -1 28.29 0.93
    -9 -3 1 27.36 0.86
    -9 -3 1 26.37 0.92
    9 -3 -1 27.3 0.88
    9 -3 -1 27.91 0.88
    -9 3 1 26.89 0.87
    9 3 -1 28.59 0.84
    -9 3 1 27.23 0.88
    -9 3 1 28.17 0.83
    9 3 -1 27.67 0.98
    9 3 -1 28.43 0.87
    -7 -3 1 9.91 0.37
    7 -3 -1 9.63 0.39
    -7 -3 1 9.47 0.42
    7 -3 -1 9.41 0.38
    7 -3 -1 8.75 0.39
    7 3 -1 9.13 0.38
    -7 3 1 9.53 0.38
    7 3 -1 8.31 0.42
    -7 3 1 9.73 0.36
    7 3 -1 9.62 0.29
    7 3 -1 9.22 0.35
    5 -3 -1 3.67 0.2
    -5 -3 1 3.59 0.18
    5 -3 -1 3.05 0.17
    5 -3 -1 3.36 0.19
    -5 -3 1 3.38 0.21
    5 3 -1 3.24 0.17
    5 3 -1 3.06 0.21
    -5 3 1 3.31 0.12
    -5 3 1 3.46 0.18
    -5 3 1 3.26 0.18
    5 3 -1 3.4 0.14
    5 3 -1 3.47 0.2
    3 -3 -1 40.83 1.07
    3 -3 -1 40.32 1.07
    -3 -3 1 40 1.04
    3 -3 -1 43.21 1.01
    -3 -3 1 40.39 1.12
    3 -3 -1 39.86 1.09
    -3 3 1 40.81 1.07
    3 3 -1 42.03 1.04
    -3 3 1 41.9 1.04
    3 3 -1 41.95 1.11
    -3 3 1 41.52 1.09
    3 3 -1 38.77 1.1
    -1 -3 1 8.75 0.3
    -1 -3 1 9.07 0.27
    -1 -3 1 9.28 0.33
    1 -3 -1 9.26 0.3
    1 -3 -1 9.5 0.32
    -1 3 1 8.6 0.31
    1 3 -1 8.73 0.3
    -1 3 1 8.63 0.3
    1 3 -1 8.71 0.32
    1 -3 1 6.17 0.21
    -1 -3 -1 6.2 0.2
    -1 -3 -1 6.37 0.23
    1 -3 1 6.18 0.24
    -1 -3 -1 7 0.27
    1 -3 1 6.48 0.25
    -1 3 -1 6.73 0.24
    1 3 1 6.42 0.26
    1 3 1 5.95 0.23
    1 3 1 5.42 0.22
    -1 3 -1 6.37 0.25
    3 -3 1 69.3 1.72
    -3 -3 -1 68.49 1.68
    3 -3 1 65.21 1.69
    -3 -3 -1 68.6 1.74
    -3 -3 -1 65.57 1.7
    3 -3 1 68.49 1.69
    -3 -3 -1 69.39 1.65
    3 3 1 68.42 1.74
    -3 3 -1 67.14 1.68
    -3 3 -1 67.84 1.72
    -3 3 -1 66.63 1.65
    3 3 1 67.2 1.75
    -5 -3 -1 63 1.57
    5 -3 1 61.41 1.62
    -5 -3 -1 63.77 1.63
    -5 -3 -1 63.95 1.56
    -5 -3 -1 61.44 1.67
    5 -3 1 63.24 1.65
    -5 3 -1 62.12 1.63
    -5 3 -1 62.56 1.53
    5 3 1 61.54 1.58
    -5 3 -1 63.22 1.62
    5 3 1 65.06 1.71
    5 3 1 63.63 1.57
    5 3 1 62.15 1.66
    -7 -3 -1 7.05 0.33
    7 -3 1 7 0.33
    7 -3 1 7.14 0.32
    7 -3 1 6.68 0.34
    -7 -3 -1 7 0.35
    7 -3 1 7.33 0.23
    -7 -3 -1 7.64 0.27
    7 3 1 7.04 0.39
    -7 3 -1 6.6 0.31
    7 3 1 7.47 0.29
    -7 3 -1 7.48 0.33
    7 3 1 7.78 0.35
    -7 3 -1 7.4 0.32
    -9 -3 -1 1.29 0.16
    9 -3 1 1.3 0.17
    -9 -3 -1 1.58 0.19
    9 -3 1 1.31 0.15
    9 -3 1 1.15 0.14
    -9 3 -1 1.26 0.13
    9 3 1 0.82 0.16
    -9 3 -1 1.21 0.13
    9 3 1 1.47 0.15
    -9 3 -1 0.96 0.13
    9 3 1 1.48 0.14
    11 -3 1 10.3 0.54
    -11 -3 -1 10.72 0.5
    -11 -3 -1 10.76 0.53
    11 -3 1 9.98 0.48
    -11 3 -1 10.23 0.48
    -11 3 -1 10.85 0.48
    11 3 1 10.86 0.59
    -11 3 -1 9.81 0.44
    13 -3 1 5.13 0.35
    13 -3 1 5.48 0.41
    -13 -3 -1 4.62 0.35
    -13 -3 -1 5.21 0.38
    13 3 1 5.75 0.46
    -13 3 -1 5 0.33
    -13 3 -1 4.27 0.32
    -15 -3 -1 0.27 0.14
    15 -3 1 0.26 0.15
    15 -3 1 0.26 0.12
    -15 -3 -1 0.29 0.14
    -15 3 -1 0.22 0.11
    15 3 1 0.07 0.13
    17 -3 1 0.53 0.19
    17 -3 1 0.65 0.18
    -17 -3 -1 0.35 0.17
    -17 3 -1 0.58 0.17
    17 3 1 0.61 0.24
    16 -4 -1 11.81 0.62
    -16 -4 1 10.94 0.65
    16 -4 -1 10.56 0.74
    -16 -4 1 10.06 0.56
    16 4 -1 11.29 0.72
    -16 4 1 10.98 0.58
    -16 4 1 10.27 0.57
    14 -4 -1 1.25 0.2
    -14 -4 1 1.23 0.2
    14 -4 -1 0.95 0.21
    -14 -4 1 1.33 0.22
    -14 4 1 1.1 0.17
    14 4 -1 1.32 0.24
    -14 4 1 1.21 0.18
    12 -4 -1 10.94 0.55
    -12 -4 1 10.72 0.57
    12 -4 -1 11.77 0.54
    -12 -4 1 11.34 0.51
    12 -4 -1 11.27 0.53
    -12 4 1 11.63 0.48
    12 4 -1 11.62 0.63
    12 4 -1 11.67 0.49
    -12 4 1 11.56 0.53
    12 4 -1 11.53 0.51
    -12 4 1 11.01 0.52
    10 -4 -1 2.79 0.23
    -10 -4 1 2.95 0.27
    -10 -4 1 3.36 0.24
    10 -4 -1 3.03 0.24
    -10 4 1 2.98 0.23
    10 4 -1 3.02 0.23
    -10 4 1 3.16 0.21
    10 4 -1 2.98 0.21
    10 4 -1 2.5 0.26
    -10 4 1 2.94 0.23
    -8 -4 1 53.42 1.44
    8 -4 -1 50.89 1.47
    8 -4 -1 53.01 1.45
    8 -4 -1 51.33 1.47
    -8 -4 1 52.85 1.54
    8 4 -1 53.28 1.33
    8 4 -1 53.34 1.42
    8 4 -1 51.89 1.56
    -8 4 1 53.7 1.44
    -8 4 1 52.55 1.46
    8 4 -1 53.04 1.49
    6 -4 -1 25.8 0.75
    -6 -4 1 25.72 0.75
    -6 -4 1 25.25 0.84
    -6 -4 1 25.4 0.87
    6 -4 -1 25.84 0.8
    6 -4 -1 25.71 0.79
    6 4 -1 26.31 0.86
    6 4 -1 26.49 0.82
    6 4 -1 26.03 0.71
    -6 4 1 26.01 0.78
    -6 4 1 26.32 0.79
    -6 4 1 25.43 0.66
    4 -4 -1 43.03 1.16
    4 -4 -1 42.52 1.07
    -4 -4 1 43.5 1.12
    -4 -4 1 41.72 1.21
    4 -4 -1 41.94 1.17
    4 4 -1 42.22 1.2
    -4 4 1 43.64 1.1
    4 4 -1 44.14 1.12
    4 4 -1 43.65 1.2
    -4 4 1 42.06 1.17
    -4 4 1 42.97 1.15
    2 -4 -1 19.28 0.57
    2 -4 -1 20.08 0.57
    -2 -4 1 19.69 0.62
    2 -4 -1 18.74 0.6
    -2 -4 1 18.97 0.54
    2 4 -1 19.17 0.61
    -2 4 1 19.24 0.6
    -2 4 1 19.44 0.58
    -2 4 1 19.98 0.58
    2 4 -1 17.92 0.57
    2 4 -1 19.87 0.58
    0 -4 1 18.81 0.59
    0 -4 -1 19.05 0.56
    0 -4 1 19.25 0.58
    0 -4 1 18.59 0.53
    0 -4 1 19.44 0.54
    0 -4 -1 18.62 0.53
    0 -4 -1 18.87 0.6
    0 4 -1 18.82 0.58
    0 4 1 18.55 0.58
    0 4 -1 20.17 0.54
    0 4 1 18.86 0.59
    0 4 1 19.43 0.51
    0 4 -1 19.03 0.54
    2 -4 1 8.8 0.33
    2 -4 1 8.59 0.33
    -2 -4 -1 8.62 0.28
    2 -4 1 8.57 0.29
    -2 -4 -1 8.87 0.36
    2 4 1 8.52 0.32
    -2 4 -1 8.95 0.34
    2 4 1 8.43 0.35
    -2 4 -1 8.08 0.3
    2 4 1 8.44 0.32
    4 -4 1 0.52 0.08
    4 -4 1 0.68 0.09
    -4 -4 -1 0.57 0.12
    -4 -4 -1 0.65 0.07
    4 -4 1 0.46 0.09
    -4 -4 -1 0.49 0.08
    -4 4 -1 0.5 0.07
    4 4 1 0.39 0.1
    -4 4 -1 0.65 0.09
    4 4 1 0.45 0.1
    -4 4 -1 0.63 0.06
    -6 -4 -1 18.6 0.55
    6 -4 1 18.43 0.61
    -6 -4 -1 18.76 0.67
    -6 -4 -1 17.7 0.6
    6 -4 1 17.96 0.63
    -6 -4 -1 19.06 0.55
    6 -4 1 17.96 0.61
    6 4 1 18.07 0.65
    6 4 1 17.47 0.67
    -6 4 -1 18.53 0.51
    -6 4 -1 18.29 0.6
    6 4 1 19.08 0.57
    -6 4 -1 18.42 0.62
    8 -4 1 7.2 0.38
    8 -4 1 7.83 0.37
    -8 -4 -1 8.8 0.33
    -8 -4 -1 8.22 0.31
    -8 -4 -1 8.35 0.43
    -8 -4 -1 8.38 0.39
    8 4 1 7.81 0.45
    8 4 1 8.39 0.33
    -8 4 -1 7.98 0.37
    -8 4 -1 7.86 0.37
    8 4 1 8.39 0.32
    8 4 1 7.81 0.39
    -10 -4 -1 3.92 0.28
    -10 -4 -1 3.39 0.3
    10 -4 1 3.34 0.27
    10 -4 1 3.37 0.25
    -10 -4 -1 3.82 0.25
    10 -4 1 3.13 0.26
    10 4 1 3.46 0.32
    10 4 1 3.42 0.26
    -10 4 -1 3.13 0.24
    -10 4 -1 3.55 0.24
    -10 4 -1 3.75 0.25
    12 -4 1 4.64 0.32
    -12 -4 -1 4.35 0.32
    -12 -4 -1 4.97 0.37
    12 -4 1 4.66 0.34
    12 -4 1 5.12 0.37
    12 4 1 4.04 0.38
    -12 4 -1 4.73 0.33
    12 4 1 4.34 0.31
    -12 4 -1 5.02 0.3
    -12 4 -1 4.78 0.31
    -14 -4 -1 1.33 0.24
    14 -4 1 0.64 0.17
    -14 -4 -1 1.33 0.2
    14 -4 1 1.22 0.19
    14 4 1 0.87 0.23
    -14 4 -1 0.98 0.21
    -14 4 -1 0.71 0.16
    -16 -4 -1 6.55 0.46
    16 -4 1 6.23 0.5
    -16 -4 -1 6.11 0.49
    16 -4 1 5.97 0.43
    16 4 1 6.7 0.57
    -16 4 -1 6.79 0.46
    -17 -5 1 0.66 0.2
    -17 -5 1 0.94 0.26
    17 -5 -1 0.5 0.18
    -17 5 1 0.56 0.16
    -17 5 1 0.36 0.15
    17 5 -1 0.51 0.21
    15 -5 -1 0.22 0.12
    -15 -5 1 0.39 0.17
    -15 -5 1 0.48 0.16
    15 5 -1 0.33 0.16
    -15 5 1 0.26 0.11
    -15 5 1 0.24 0.11
    -13 -5 1 2.92 0.26
    -13 -5 1 3.39 0.34
    13 -5 -1 3.25 0.28
    13 -5 -1 2.91 0.27
    -13 5 1 3.06 0.24
    -13 5 1 3.04 0.27
    13 5 -1 3.08 0.27
    -13 5 1 2.92 0.26
    13 5 -1 2.96 0.33
    11 -5 -1 3.46 0.27
    -11 -5 1 3.11 0.25
    -11 -5 1 3.54 0.24
    11 -5 -1 3.31 0.27
    -11 -5 1 2.93 0.3
    11 -5 -1 3.13 0.27
    -11 5 1 3.33 0.26
    -11 5 1 3.95 0.26
    -11 5 1 3.34 0.26
    11 5 -1 3.42 0.27
    11 5 -1 3.25 0.32
    9 -5 -1 19.16 0.71
    9 -5 -1 19.24 0.72
    -9 -5 1 19.72 0.78
    -9 -5 1 18.4 0.67
    -9 -5 1 20 0.66
    9 -5 -1 19.63 0.68
    -9 5 1 19.83 0.69
    9 5 -1 20.73 0.74
    9 5 -1 19.75 0.8
    -9 5 1 19.17 0.69
    7 -5 -1 0.4 0.11
    7 -5 -1 0.42 0.09
    -7 -5 1 0.21 0.1
    -7 -5 1 0.39 0.09
    -7 -5 1 0.31 0.08
    7 -5 -1 0.27 0.1
    7 5 -1 0.28 0.1
    -7 5 1 0.28 0.08
    7 5 -1 0.45 0.07
    7 5 -1 0.36 0.1
    -7 5 1 0.33 0.09
    -5 -5 1 49.96 1.29
    5 -5 -1 48.49 1.36
    -5 -5 1 46.54 1.4
    5 -5 -1 48.53 1.34
    5 -5 -1 49.27 1.24
    -5 -5 1 48.16 1.3
    -5 5 1 48.28 1.25
    5 5 -1 50.58 1.29
    5 5 -1 49.02 1.4
    -5 5 1 49.67 1.36
    5 5 -1 49.26 1.39
    -5 5 1 47.56 1.32
    3 -5 -1 30.91 0.88
    3 -5 -1 30.96 0.92
    -3 -5 1 30.88 0.84
    3 -5 -1 29.47 0.86
    -3 -5 1 31.59 0.94
    -3 5 1 29.96 0.91
    3 5 -1 31.04 0.94
    -3 5 1 30.97 0.88
    -3 5 1 31.44 0.87
    3 5 -1 28.12 0.88
    -1 -5 1 26.74 0.74
    1 -5 -1 26.1 0.77
    -1 -5 1 27.13 0.78
    1 -5 -1 26.2 0.82
    -1 -5 1 26.57 0.83
    1 5 -1 29.17 0.76
    1 5 -1 26.32 0.79
    -1 5 1 27.46 0.81
    -1 5 1 27.57 0.82
    1 5 -1 26.21 0.82
    -1 -5 -1 8.59 0.37
    -1 -5 -1 9.08 0.33
    1 -5 1 8.98 0.29
    1 -5 1 8.4 0.31
    1 -5 1 8.4 0.36
    1 -5 1 8.53 0.34
    -1 -5 -1 8.8 0.3
    -1 5 -1 8.27 0.35
    1 5 1 8.69 0.37
    -1 5 -1 9.33 0.35
    1 5 1 8.1 0.3
    1 5 1 8.45 0.35
    3 -5 1 41.71 1.19
    3 -5 1 44.43 1.2
    -3 -5 -1 43.34 1.11
    3 -5 1 43.13 1.12
    -3 -5 -1 41.94 1.23
    -3 -5 -1 41.75 1.16
    -3 5 -1 43.14 1.15
    3 5 1 44.38 1.19
    3 5 1 41.76 1.24
    -3 5 -1 42.37 1.14
    3 5 1 43.77 1.18
    -3 5 -1 42.56 1.21
    -5 -5 -1 34.89 1.02
    5 -5 1 35.81 1.04
    5 -5 1 35.5 1.05
    -5 -5 -1 35.83 1.1
    -5 -5 -1 35.2 0.95
    5 -5 1 34.75 0.99
    5 5 1 35.18 1.08
    5 5 1 34.72 1.09
    -5 5 -1 35.7 0.94
    5 5 1 37.26 1
    -5 5 -1 35.83 1.01
    -5 5 -1 35.18 1.05
    -7 -5 -1 16.68 0.67
    7 -5 1 17.55 0.62
    -7 -5 -1 17.6 0.55
    7 -5 1 17.91 0.62
    7 -5 1 16.48 0.63
    -7 -5 -1 16.15 0.6
    7 5 1 17.59 0.7
    7 5 1 17.42 0.67
    7 5 1 18.16 0.57
    -7 5 -1 16.72 0.62
    -7 5 -1 17.37 0.61
    -9 -5 -1 12.55 0.59
    9 -5 1 13.14 0.54
    -9 -5 -1 13.45 0.54
    9 -5 1 12.05 0.54
    9 -5 1 12.43 0.54
    9 5 1 11.9 0.55
    -9 5 -1 12.96 0.53
    -9 5 -1 12 0.52
    9 5 1 13.1 0.63
    11 -5 1 1.18 0.17
    11 -5 1 0.96 0.16
    -11 -5 -1 1.32 0.2
    -11 -5 -1 1.47 0.19
    -11 5 -1 1.14 0.16
    -11 5 -1 1.43 0.17
    11 5 1 1.26 0.17
    -11 5 -1 1.72 0.19
    11 5 1 1.54 0.23
    -13 -5 -1 2.75 0.3
    -13 -5 -1 2.69 0.27
    13 -5 1 2.73 0.27
    13 5 1 2.59 0.32
    -13 5 -1 3.17 0.27
    13 5 1 2.66 0.26
    -13 5 -1 3.44 0.27
    -13 5 -1 3.16 0.28
    -15 -5 -1 0.86 0.22
    -15 -5 -1 0.45 0.17
    15 -5 1 0.4 0.16
    -15 5 -1 0.48 0.15
    15 5 1 0.44 0.19
    -16 -6 1 2.77 0.37
    16 -6 -1 3.31 0.34
    -16 -6 1 3.94 0.34
    -16 6 1 3.1 0.3
    16 6 -1 3.56 0.42
    -16 6 1 3.49 0.33
    14 -6 -1 0.6 0.16
    -14 -6 1 0.66 0.22
    -14 -6 1 0.56 0.15
    14 -6 -1 0.63 0.17
    14 6 -1 0.65 0.16
    -14 6 1 0.66 0.17
    -14 6 1 0.54 0.15
    14 6 -1 0.62 0.21
    -12 -6 1 6.62 0.38
    -12 -6 1 5.87 0.45
    12 -6 -1 6.41 0.4
    12 -6 -1 6.56 0.41
    -12 6 1 6.18 0.39
    -12 6 1 6.25 0.37
    -12 6 1 6.36 0.39
    12 6 -1 5.93 0.39
    12 6 -1 5.87 0.45
    -10 -6 1 5.16 0.32
    10 -6 -1 5.54 0.35
    -10 -6 1 6.3 0.43
    10 -6 -1 5.99 0.37
    -10 6 1 5.75 0.34
    10 6 -1 5.64 0.41
    10 6 -1 5.68 0.37
    -10 6 1 5.83 0.34
    -8 -6 1 55.85 1.68
    -8 -6 1 58.46 1.54
    8 -6 -1 57.36 1.61
    -8 -6 1 56.72 1.54
    8 -6 -1 53.3 1.6
    -8 6 1 54.16 1.57
    8 6 -1 54.59 1.64
    8 6 -1 58.5 1.7
    -8 6 1 56.24 1.6
    -6 -6 1 21.66 0.69
    -6 -6 1 21.44 0.8
    6 -6 -1 21.38 0.73
    -6 -6 1 21.13 0.68
    6 -6 -1 21.22 0.75
    6 6 -1 21.49 0.66
    -6 6 1 21.22 0.75
    6 6 -1 21.25 0.78
    -6 6 1 21.64 0.72
    6 6 -1 21.86 0.77
    -4 -6 1 31.09 0.91
    -4 -6 1 29.76 0.99
    -4 -6 1 30.42 0.88
    4 -6 -1 31.13 0.97
    4 -6 -1 31.31 0.93
    -4 6 1 31.91 0.9
    -4 6 1 31.81 0.93
    4 6 -1 30.11 0.99
    -4 6 1 30.36 0.96
    4 6 -1 31.99 0.96
    2 -6 -1 6.07 0.27
    2 -6 -1 5.95 0.32
    -2 -6 1 5.64 0.32
    2 -6 -1 5.74 0.27
    -2 -6 1 6.14 0.26
    -2 6 1 5.94 0.28
    2 6 -1 6.03 0.29
    2 6 -1 5.68 0.26
    2 6 -1 6.01 0.32
    -2 6 1 6.13 0.3
    -2 6 1 5.81 0.31
    0 -6 -1 8.96 0.36
    0 -6 -1 9.04 0.41
    0 -6 1 9.68 0.33
    0 -6 -1 9.41 0.35
    0 -6 1 9.66 0.35
    0 -6 1 9.13 0.41
    0 -6 1 9.65 0.38
    0 6 -1 9.61 0.4
    0 6 -1 9.55 0.33
    0 6 1 9.08 0.41
    0 6 1 8.34 0.38
    0 6 1 9.42 0.29
    0 6 -1 9.44 0.39
    2 -6 1 25.25 0.82
    2 -6 1 25.79 0.7
    2 -6 1 26.04 0.8
    -2 -6 -1 26 0.77
    -2 -6 -1 24.42 0.83
    -2 -6 -1 25.06 0.72
    -2 6 -1 25.58 0.78
    2 6 1 24.18 0.83
    2 6 1 26.36 0.75
    -2 6 -1 24.69 0.81
    2 6 1 25.56 0.79
    4 -6 1 9.74 0.43
    -4 -6 -1 9.93 0.4
    -4 -6 -1 9.75 0.46
    4 -6 1 10.12 0.36
    4 -6 1 9.91 0.43
    -4 -6 -1 10.56 0.36
    -4 6 -1 10.02 0.4
    4 6 1 10.15 0.43
    -4 6 -1 9.7 0.43
    4 6 1 9.98 0.47
    -4 6 -1 10.43 0.39
    4 6 1 10.73 0.41
    -6 -6 -1 23.96 0.86
    6 -6 1 23.42 0.79
    6 -6 1 23.4 0.8
    -6 -6 -1 22.65 0.76
    6 -6 1 24.73 0.8
    -6 6 -1 22.23 0.79
    -6 6 -1 23.16 0.76
    6 6 1 24.41 0.84
    6 6 1 23.39 0.85
    6 6 1 24.8 0.75
    8 -6 1 7.14 0.39
    -8 -6 -1 6.11 0.34
    8 -6 1 6.57 0.36
    -8 -6 -1 5.98 0.4
    -8 6 -1 6.49 0.35
    8 6 1 6.52 0.39
    -8 6 -1 6.37 0.36
    8 6 1 7.46 0.44
    10 -6 1 4.8 0.33
    10 -6 1 4.91 0.34
    -10 -6 -1 5.05 0.37
    -10 -6 -1 5.57 0.34
    10 6 1 5.07 0.4
    -10 6 -1 5.07 0.32
    10 6 1 4.77 0.35
    -10 6 -1 4.9 0.32
    -12 -6 -1 1.9 0.27
    12 -6 1 1.99 0.24
    12 -6 1 2.42 0.25
    -12 -6 -1 1.85 0.23
    -12 6 -1 1.94 0.21
    -12 6 -1 2.47 0.23
    12 6 1 2.18 0.24
    -12 6 -1 1.89 0.21
    12 6 1 2.08 0.28
    -14 -6 -1 2.29 0.27
    -14 -6 -1 1.99 0.3
    14 -6 1 1.93 0.25
    14 6 1 2.23 0.26
    14 6 1 2.05 0.31
    15 -7 -1 0.73 0.19
    -15 -7 1 0.83 0.24
    15 -7 -1 0.56 0.17
    -15 7 1 0.92 0.19
    -15 7 1 1.12 0.2
    15 7 -1 0.86 0.2
    15 7 -1 1.04 0.29
    -13 -7 1 1.47 0.27
    -13 -7 1 1.52 0.31
    13 -7 -1 1.04 0.21
    13 -7 -1 1.4 0.21
    13 7 -1 1.29 0.2
    -13 7 1 1.81 0.21
    -13 7 1 1.29 0.2
    -13 7 1 1.38 0.19
    13 7 -1 1.48 0.26
    -11 -7 1 2.62 0.3
    11 -7 -1 3.74 0.3
    11 -7 -1 3.95 0.31
    -11 -7 1 3.32 0.26
    -11 7 1 3.93 0.29
    -11 7 1 3.43 0.27
    11 7 -1 3.68 0.35
    11 7 -1 2.97 0.29
    9 -7 -1 7.03 0.41
    -9 -7 1 7.75 0.38
    9 -7 -1 7.82 0.43
    -9 -7 1 8.05 0.49
    -9 7 1 7.86 0.41
    9 7 -1 6.94 0.43
    9 7 -1 7.61 0.47
    -9 7 1 7.23 0.4
    7 -7 -1 21.23 0.79
    -7 -7 1 21.48 0.72
    -7 -7 1 23.5 0.74
    -7 -7 1 22.26 0.86
    7 -7 -1 21.44 0.76
    7 7 -1 21.77 0.75
    7 7 -1 21.31 0.83
    7 7 -1 21.97 0.83
    -7 7 1 20.86 0.74
    -7 7 1 20.8 0.78
    5 -7 -1 1.68 0.18
    -5 -7 1 1.8 0.22
    -5 -7 1 1.88 0.16
    -5 -7 1 1.9 0.17
    5 -7 -1 2.03 0.18
    -5 7 1 1.88 0.17
    5 7 -1 2.55 0.21
    -5 7 1 1.96 0.19
    5 7 -1 2.06 0.21
    -5 7 1 2.12 0.16
    3 -7 -1 25.54 0.89
    3 -7 -1 27.98 0.84
    -3 -7 1 27.65 0.81
    3 -7 -1 26.43 0.84
    -3 -7 1 27.17 0.93
    3 7 -1 26.97 0.85
    -3 7 1 26.79 0.9
    3 7 -1 27.44 0.84
    -3 7 1 27.35 0.85
    -3 7 1 28.5 0.86
    3 7 -1 26.66 0.92
    -1 -7 1 3.34 0.26
    -1 -7 1 3.67 0.2
    1 -7 -1 3.48 0.26
    1 -7 -1 3.25 0.21
    -1 -7 1 3.33 0.18
    -1 -7 1 3.18 0.21
    -1 7 1 3.11 0.23
    1 7 -1 3.3 0.23
    -1 7 1 3.33 0.23
    1 7 -1 3.23 0.24
    1 -7 1 0.06 0.05
    1 -7 1 0.24 0.08
    -1 -7 -1 0.14 0.09
    -1 -7 -1 0.07 0.05
    1 -7 1 0.18 0.08
    -1 -7 -1 0.14 0.07
    1 7 1 0.19 0.07
    -1 7 -1 0.14 0.07
    1 7 1 0.06 0.06
    -1 7 -1 0.14 0.07
    3 -7 1 29.26 0.92
    -3 -7 -1 29.55 0.84
    -3 -7 -1 29.15 0.99
    3 -7 1 29.37 0.95
    -3 -7 -1 29.2 0.89
    3 7 1 28.71 0.91
    -3 7 -1 29.63 0.9
    -3 7 -1 31.17 0.89
    -3 7 -1 29.12 0.95
    3 7 1 27.93 0.98
    5 -7 1 7.12 0.38
    -5 -7 -1 7.48 0.36
    -5 -7 -1 7.79 0.44
    5 -7 1 7.83 0.39
    -5 7 -1 7.91 0.4
    -5 7 -1 7.73 0.36
    5 7 1 8.35 0.45
    5 7 1 6.94 0.38
    -7 -7 -1 69.61 1.97
    7 -7 1 69.49 2
    7 -7 1 74.29 2.04
    -7 -7 -1 72.9 2.1
    -7 7 -1 74.2 2.03
    7 7 1 73.17 2.11
    -7 7 -1 73.48 1.98
    7 7 1 74.57 1.94
    7 7 1 74.48 2.09
    -9 -7 -1 8.06 0.42
    9 -7 1 8.04 0.44
    -9 -7 -1 8.11 0.5
    9 -7 1 8.7 0.46
    -9 7 -1 8.08 0.44
    9 7 1 7.59 0.47
    9 7 1 8.36 0.5
    -9 7 -1 9.14 0.44
    -11 -7 -1 9.91 0.51
    -11 -7 -1 10.41 0.59
    11 -7 1 9.53 0.51
    11 -7 1 10.62 0.56
    11 7 1 9.7 0.6
    11 7 1 9.31 0.54
    -11 7 -1 10.23 0.51
    -11 7 -1 10.2 0.52
    -13 -7 -1 2.89 0.28
    13 -7 1 3.08 0.31
    -13 -7 -1 3.07 0.34
    -13 7 -1 2.52 0.26
    13 7 1 2.23 0.27
    13 7 1 2.94 0.36
    -13 7 -1 3.04 0.29
    14 -8 -1 6.91 0.48
    14 -8 -1 6.47 0.46
    -14 -8 1 7.19 0.54
    -14 8 1 6.56 0.44
    14 8 -1 6.5 0.54
    -14 8 1 6.62 0.45
    -14 8 1 6.41 0.45
    14 8 -1 6.82 0.48
    -12 -8 1 0.62 0.21
    12 -8 -1 0.6 0.17
    12 -8 -1 1.05 0.21
    12 8 -1 0.89 0.21
    -12 8 1 0.91 0.18
    -12 8 1 0.78 0.18
    12 8 -1 1.02 0.24
    -10 -8 1 11.18 0.62
    10 -8 -1 9.93 0.54
    10 -8 -1 10.08 0.53
    -10 8 1 11.37 0.55
    10 8 -1 9.39 0.57
    10 8 -1 9.5 0.55
    -10 8 1 10.09 0.51
    8 -8 -1 8.1 0.45
    -8 -8 1 8.07 0.5
    8 -8 -1 8.04 0.44
    -8 8 1 7.98 0.44
    8 8 -1 7.74 0.46
    -8 8 1 7.72 0.41
    8 8 -1 8.28 0.48
    -6 -8 1 10.17 0.43
    -6 -8 1 10.26 0.54
    6 -8 -1 9.79 0.46
    6 -8 -1 8.74 0.47
    6 8 -1 9.5 0.51
    6 8 -1 10.25 0.44
    -6 8 1 9.78 0.49
    -6 8 1 10.32 0.46
    -4 -8 1 23.28 0.73
    4 -8 -1 22.09 0.76
    -4 -8 1 22.94 0.75
    4 -8 -1 21.81 0.82
    -4 -8 1 22.63 0.87
    -4 8 1 22.28 0.82
    4 8 -1 24.75 0.79
    -4 8 1 22.64 0.76
    4 8 -1 22.06 0.85
    -4 8 1 22.53 0.77
    2 -8 -1 0.67 0.12
    -2 -8 1 0.62 0.11
    -2 -8 1 0.77 0.17
    2 -8 -1 0.68 0.15
    2 -8 -1 0.82 0.14
    -2 8 1 0.61 0.14
    -2 8 1 0.61 0.13
    -2 8 1 0.54 0.11
    2 8 -1 0.64 0.15
    2 8 -1 0.76 0.14
    0 -8 -1 3.87 0.22
    0 -8 1 3.63 0.23
    0 -8 -1 3.53 0.28
    0 -8 1 3.42 0.24
    0 -8 -1 3.39 0.23
    0 8 -1 3.66 0.26
    0 8 -1 3.92 0.27
    0 8 1 4.21 0.29
    0 8 1 3.82 0.27
    -2 -8 -1 4.83 0.28
    -2 -8 -1 5.39 0.26
    -2 -8 -1 5.38 0.36
    2 -8 1 4.98 0.33
    2 -8 1 4.85 0.29
    2 8 1 5.12 0.31
    -2 8 -1 5.37 0.31
    -2 8 -1 4.93 0.31
    2 8 1 4.94 0.33
    4 -8 1 4.12 0.29
    -4 -8 -1 4.15 0.34
    4 -8 1 4.5 0.31
    -4 -8 -1 4.33 0.27
    -4 8 -1 4.34 0.3
    -4 8 -1 4.79 0.32
    -4 8 -1 4.37 0.26
    4 8 1 5.1 0.3
    4 8 1 4.95 0.34
    6 -8 1 0.16 0.09
    -6 -8 -1 0.17 0.08
    6 -8 1 0.27 0.11
    -6 -8 -1 0.16 0.11
    -6 8 -1 0.13 0.06
    6 8 1 0.08 0.08
    -6 8 -1 0.14 0.08
    -8 -8 -1 14.45 0.69
    8 -8 1 14.13 0.63
    8 -8 1 14.44 0.64
    -8 -8 -1 14.34 0.6
    -8 8 -1 14.98 0.61
    8 8 1 14.19 0.69
    -8 8 -1 14.2 0.63
    10 -8 1 3.74 0.31
    10 -8 1 3.3 0.3
    -10 -8 -1 3.72 0.3
    -10 -8 -1 3.68 0.36
    10 8 1 3.05 0.32
    -10 8 -1 3.37 0.28
    -10 8 -1 3.39 0.3
    10 8 1 3.36 0.33
    -12 -8 -1 1.51 0.3
    12 -8 1 1.63 0.24
    -12 -8 -1 1.7 0.23
    -12 8 -1 1.5 0.21
    12 8 1 1.23 0.22
    12 8 1 1.46 0.26
    -12 8 -1 1.87 0.23
    -12 8 -1 1.59 0.21
    13 -9 -1 0.32 0.13
    13 -9 -1 0.31 0.16
    -13 -9 1 0 0.16
    13 9 -1 0.25 0.14
    -13 9 1 0.32 0.14
    -13 9 1 0.64 0.18
    11 -9 -1 1.57 0.22
    -11 -9 1 1.33 0.28
    11 -9 -1 1.32 0.21
    -11 9 1 1.49 0.2
    11 9 -1 1.85 0.25
    -11 9 1 1.74 0.22
    9 -9 -1 1.75 0.21
    9 -9 -1 1.65 0.23
    -9 -9 1 1.61 0.26
    9 9 -1 1.82 0.24
    -9 9 1 1.92 0.23
    -9 9 1 1.81 0.2
    7 -9 -1 4.54 0.32
    7 -9 -1 4.16 0.33
    -7 -9 1 4.58 0.39
    -7 9 1 4.97 0.36
    -7 9 1 4.3 0.3
    7 9 -1 4.63 0.37
    5 -9 -1 8.7 0.48
    -5 -9 1 9.64 0.54
    5 -9 -1 8.68 0.44
    5 9 -1 8.47 0.5
    -5 9 1 8.69 0.43
    -5 9 1 8.34 0.47
    5 9 -1 9.14 0.58
    3 -9 -1 15.62 0.6
    -3 -9 1 14.96 0.69
    3 -9 -1 16.06 0.61
    -3 -9 1 16.08 0.79
    3 -9 -1 15.15 0.67
    -3 9 1 16.16 0.62
    3 9 -1 15.73 0.63
    3 9 -1 15.29 0.68
    -3 9 1 15.18 0.62
    -3 9 1 14.99 0.66
    -1 -9 1 3.09 0.29
    1 -9 -1 3.36 0.3
    1 -9 -1 3.82 0.26
    -1 -9 1 3.72 0.26
    -1 -9 1 3.63 0.25
    -1 9 1 3.91 0.29
    1 9 -1 3.65 0.25
    -1 9 1 3.14 0.27
    -1 9 1 3.47 0.25
    1 9 -1 3.66 0.27
    1 9 -1 3.5 0.28
    1 -9 1 8.71 0.42
    -1 -9 -1 8.49 0.4
    1 -9 1 8.23 0.38
    -1 -9 -1 7.47 0.46
    1 -9 1 7.66 0.45
    -1 9 -1 8.15 0.44
    1 9 1 8.58 0.45
    -1 9 -1 8.96 0.45
    1 9 1 8.54 0.47
    -3 -9 -1 45.98 1.48
    3 -9 1 47.02 1.39
    3 -9 1 45.71 1.44
    -3 -9 -1 44.68 1.34
    -3 9 -1 47.71 1.43
    3 9 1 46.71 1.49
    3 9 1 46.19 1.39
    -3 9 -1 45.98 1.44
    -3 9 -1 46.03 1.37
    5 -9 1 0.93 0.15
    -5 -9 -1 0.67 0.17
    -5 -9 -1 0.72 0.15
    5 -9 1 0.71 0.17
    5 9 1 0.53 0.16
    5 9 1 0.55 0.13
    -5 9 -1 0.75 0.14
    -5 9 -1 0.76 0.17
    -7 -9 -1 7.42 0.4
    -7 -9 -1 5.88 0.44
    7 -9 1 6.61 0.42
    7 -9 1 6.99 0.42
    7 9 1 5.81 0.43
    -7 9 -1 6.8 0.42
    -7 9 -1 7.26 0.39
    -9 -9 -1 2.31 0.24
    -9 -9 -1 1.87 0.28
    9 -9 1 2.14 0.25
    9 -9 1 2.26 0.26
    -9 9 -1 2.39 0.26
    9 9 1 2.21 0.27
    -9 9 -1 2.09 0.22
    11 -9 1 3.45 0.33
    -11 -9 -1 3.54 0.37
    11 9 1 3.35 0.35
    -11 9 -1 3.48 0.33
    -11 9 -1 3.86 0.31
    10 -10 -1 1.44 0.22
    10 -10 -1 1.53 0.24
    -10 -10 1 1.34 0.29
    10 10 -1 1.52 0.24
    -10 10 1 1.62 0.22
    -10 10 1 1.84 0.24
    -8 -10 1 1.13 0.26
    8 -10 -1 1.28 0.19
    8 -10 -1 1.32 0.21
    -8 10 1 1.31 0.24
    8 10 -1 1.19 0.21
    -8 10 1 1.12 0.17
    -6 -10 1 5.59 0.43
    6 -10 -1 5.46 0.36
    6 -10 -1 5.17 0.38
    6 10 -1 4.84 0.39
    -6 10 1 5.79 0.4
    -6 10 1 5.39 0.34
    4 -10 -1 11.32 0.52
    4 -10 -1 11.97 0.6
    -4 -10 1 11.42 0.61
    -4 10 1 12.23 0.6
    4 10 -1 10.85 0.53
    4 10 -1 11.51 0.6
    -4 10 1 11.8 0.53
    -2 -10 1 15.98 0.74
    2 -10 -1 16.75 0.74
    2 -10 -1 16.07 0.64
    2 10 -1 16.86 0.69
    -2 10 1 17.35 0.71
    -2 10 1 16.59 0.72
    -2 10 1 16.12 0.65
    2 10 -1 16.85 0.74
    0 -10 -1 5.99 0.42
    0 -10 1 6.76 0.44
    0 -10 1 6.56 0.37
    0 -10 -1 6.5 0.36
    0 10 1 7.08 0.42
    0 10 -1 6.29 0.41
    0 10 1 6.45 0.41
    0 10 -1 7.28 0.42
    0 10 1 6.3 0.36
    -2 -10 -1 6.43 0.36
    2 -10 1 6.24 0.37
    2 -10 1 6.37 0.42
    -2 -10 -1 6.98 0.46
    -2 10 -1 6.42 0.39
    2 10 1 5.86 0.42
    -2 10 -1 7.1 0.43
    2 10 1 7.04 0.42
    -4 -10 -1 0.3 0.11
    4 -10 1 0.19 0.12
    -4 -10 -1 0.32 0.14
    4 -10 1 0.35 0.12
    4 10 1 0.17 0.11
    -4 10 -1 0.32 0.12
    -4 10 -1 0.41 0.12
    4 10 1 0.17 0.09
    -6 -10 -1 4.7 0.39
    6 -10 1 4.39 0.35
    6 -10 1 4.63 0.35
    -6 10 -1 4.6 0.35
    -6 10 -1 4.71 0.31
    6 10 1 4.98 0.4
    8 -10 1 4.87 0.38
    8 -10 1 5.1 0.38
    -8 -10 -1 5.35 0.45
    -8 10 -1 5.24 0.39
    -8 10 -1 4.9 0.34
    8 10 1 5.4 0.43
    10 -10 1 0.82 0.2
    -10 -10 -1 1.04 0.27
    10 -10 1 1.24 0.21
    10 10 1 1.08 0.24
    -10 10 -1 1.03 0.2
    -10 10 -1 1.24 0.21
    9 -11 -1 0.99 0.23
    -9 -11 1 1.01 0.25
    9 -11 -1 1.39 0.21
    -9 11 1 0.72 0.16
    9 11 -1 0.65 0.19
    -9 11 1 0.52 0.15
    7 -11 -1 0.28 0.15
    -7 -11 1 0.29 0.16
    7 -11 -1 0.22 0.11
    -7 11 1 0.2 0.1
    -7 11 1 0.15 0.11
    7 11 -1 0.18 0.11
    -5 -11 1 4.37 0.41
    5 -11 -1 3.71 0.3
    5 -11 -1 5.15 0.4
    -5 11 1 4.44 0.32
    5 11 -1 5.04 0.41
    -5 11 1 5.26 0.39
    3 -11 -1 0.51 0.17
    -3 -11 1 0.58 0.18
    3 -11 -1 0.68 0.18
    3 11 -1 0.7 0.19
    -3 11 1 0.61 0.14
    -3 11 1 0.38 0.13
    3 11 -1 0.57 0.15
    1 -11 -1 1.07 0.23
    -1 -11 1 1.53 0.24
    -1 11 1 1.24 0.2
    1 11 -1 1.15 0.19
    -1 11 1 1.41 0.18
    1 11 -1 1.24 0.23
    -1 11 1 1.25 0.2
    -1 -11 -1 0.19 0.12
    1 -11 1 0.15 0.12
    1 -11 1 0.18 0.09
    -1 11 -1 0.16 0.11
    1 11 1 0.03 0.07
    1 11 1 0.08 0.1
    1 11 1 0 0.06
    -1 11 -1 0.2 0.11
    -3 -11 -1 0.1 0.12
    3 -11 1 0.1 0.1
    3 -11 1 0.1 0.08
    -3 11 -1 0.09 0.08
    3 11 1 0 0.07
    3 11 1 0.02 0.08
    -5 -11 -1 1.24 0.27
    5 -11 1 1.1 0.21
    5 -11 1 1.23 0.25
    -5 11 -1 0.86 0.19
    5 11 1 1.18 0.25
    7 -11 1 0.15 0.11
    -7 -11 -1 0.35 0.18
    7 -11 1 0.48 0.17
    -7 11 -1 0.5 0.16
    7 11 1 0.22 0.15
    -9 -11 -1 2.2 0.32
    9 -11 1 2.2 0.28
    9 -11 1 2.31 0.29
    -9 11 -1 2.38 0.28
    9 11 1 2.44 0.32
    6 -12 -1 0.8 0.21
    6 -12 -1 0.48 0.16
    -6 -12 1 1 0.26
    6 12 -1 1.06 0.25
    -6 12 1 0.88 0.21
    4 -12 -1 0.5 0.18
    -4 -12 1 0.41 0.18
    -4 12 1 0.44 0.14
    4 12 -1 0.36 0.16
    2 -12 -1 2.47 0.32
    -2 -12 1 2.43 0.32
    2 12 -1 2.54 0.3
    -2 12 1 2.1 0.27
    2 12 -1 2.39 0.26
    0 -12 1 0 0.12
    0 -12 -1 0.09 0.12
    0 12 -1 0.07 0.09
    0 12 -1 -0.01 0.09
    0 12 1 -0.01 0.08
    0 12 1 -0.04 0.06
    -2 -12 -1 6.02 0.47
    2 -12 1 6.42 0.48
    2 12 1 5.72 0.45
    2 12 1 6.33 0.43
    -2 12 -1 6.61 0.45
    4 -12 1 0.17 0.11
    4 -12 1 0.17 0.11
    -4 -12 -1 0.17 0.14
    -4 12 -1 0.01 0.08
    4 12 1 0.21 0.12
    6 -12 1 1.01 0.22
    -6 -12 -1 0.53 0.21
    6 -12 1 1.34 0.27
    6 12 1 0.66 0.21
    -6 12 -1 0.86 0.2
    -18 0 2 16.08 0.75
    18 0 -2 15.82 0.73
    -18 0 2 15.19 0.77
    18 0 -2 13.7 0.82
    16 0 -2 1.86 0.22
    -16 0 2 1.92 0.24
    16 0 -2 1.57 0.26
    -16 0 2 1.74 0.23
    -14 0 2 27.29 0.95
    14 0 -2 27.03 1.07
    14 0 -2 27.19 0.95
    -14 0 2 27.46 0.99
    12 0 -2 3.48 0.26
    12 0 -2 4.42 0.34
    -12 0 2 4.2 0.29
    -12 0 2 4.25 0.28
    -10 0 2 3.47 0.24
    10 0 -2 3.89 0.17
    10 0 -2 3.81 0.24
    -10 0 2 4.01 0.24
    10 0 -2 3.53 0.27
    8 0 -2 24.7 0.82
    -8 0 2 24.89 0.65
    8 0 -2 24.46 0.67
    8 0 -2 25.69 0.77
    -8 0 2 25.62 0.75
    -8 0 2 23.93 0.77
    -6 0 2 51.24 1.34
    -6 0 2 49.83 1.3
    -6 0 2 51.39 1.23
    6 0 -2 51.78 1.38
    6 0 -2 49.79 1.33
    6 0 -2 51.23 1.25
    -4 0 2 48.69 1.18
    4 0 -2 49.11 1.25
    4 0 -2 49.01 1.2
    -4 0 2 48.41 1.22
    4 0 -2 52.83 1.29
    -4 0 2 48.61 1.25
    2 0 -2 172.39 3.81
    -2 0 2 161.08 3.78
    -2 0 2 153.29 3.78
    -2 0 2 159.68 3.78
    2 0 -2 147.72 3.8
    2 0 -2 156.68 3.79
    2 0 -2 172.2 3.79
    0 0 -2 340.12 7.76
    0 0 -2 312.3 7.79
    0 0 2 328.81 7.73
    0 0 2 332.54 7.82
    -2 0 -2 30.73 0.8
    2 0 2 31 0.85
    -2 0 -2 30.79 0.77
    2 0 2 31.1 0.79
    -2 0 -2 31.63 0.81
    -4 0 -2 125.01 3.04
    -4 0 -2 122.91 3.01
    4 0 2 125.87 3.04
    -4 0 -2 126.21 3.01
    4 0 2 125.79 3.01
    4 0 2 125 3.11
    6 0 2 36.13 0.99
    6 0 2 36.78 0.98
    -6 0 -2 36.91 1
    -6 0 -2 35.02 0.97
    6 0 2 37.08 1.11
    -6 0 -2 36.41 1.03
    -8 0 -2 23.75 0.7
    -8 0 -2 23.55 0.77
    8 0 2 24.17 0.71
    8 0 2 23.46 0.85
    8 0 2 23.65 0.74
    -10 0 -2 25.56 0.77
    10 0 2 25.78 0.96
    10 0 2 24.52 0.81
    -10 0 -2 24.27 0.85
    12 0 2 0.92 0.18
    12 0 2 1.17 0.16
    -12 0 -2 1.5 0.19
    14 0 2 5.44 0.36
    -14 0 -2 5.61 0.4
    14 0 2 6.58 0.49
    -16 0 -2 3.12 0.32
    16 0 2 2.79 0.36
    -17 -1 2 1.95 0.24
    17 -1 -2 1.28 0.25
    17 -1 -2 1.82 0.24
    -17 -1 2 1.69 0.24
    17 1 -2 1.97 0.31
    -17 1 2 1.31 0.21
    17 1 -2 2 0.24
    -17 1 2 1.47 0.23
    15 -1 -2 3 0.27
    -15 -1 2 2.98 0.27
    -15 -1 2 2.76 0.28
    15 -1 -2 2.61 0.3
    15 1 -2 2.64 0.31
    15 1 -2 2.11 0.23
    -15 1 2 2.31 0.25
    -15 1 2 2.59 0.26
    -13 -1 2 12.53 0.55
    -13 -1 2 12.14 0.58
    13 -1 -2 12.23 0.55
    13 -1 -2 12.68 0.63
    13 1 -2 12.86 0.66
    13 1 -2 13.46 0.56
    -13 1 2 12.68 0.57
    -13 1 2 12.67 0.55
    -11 -1 2 0.2 0.09
    -11 -1 2 0.28 0.09
    11 -1 -2 0.08 0.08
    11 -1 -2 0.13 0.07
    -11 1 2 0.15 0.08
    11 1 -2 0.13 0.08
    -11 1 2 0.09 0.06
    11 1 -2 0.15 0.05
    11 1 -2 0.16 0.08
    9 -1 -2 0.53 0.11
    -9 -1 2 0.28 0.08
    -9 -1 2 0.34 0.04
    9 -1 -2 0.46 0.04
    9 -1 -2 0.55 0.11
    -9 -1 2 0.33 0.08
    9 1 -2 0.33 0.06
    -9 1 2 0.31 0.08
    -9 1 2 0.33 0.05
    9 1 -2 0.19 0.06
    9 1 -2 0.47 0.12
    -9 1 2 0.22 0.07
    -7 -1 2 5.07 0.23
    7 -1 -2 4.88 0.27
    7 -1 -2 5.25 0.26
    -7 -1 2 5.39 0.26
    7 -1 -2 4.93 0.24
    -7 -1 2 5.13 0.14
    7 -1 -2 5.13 0.15
    -7 1 2 5.11 0.23
    7 1 -2 5.03 0.29
    7 1 -2 5.13 0.21
    -7 1 2 4.9 0.25
    -7 1 2 5.03 0.19
    7 1 -2 4.82 0.24
    -5 -1 2 15.27 0.45
    -5 -1 2 15.3 0.49
    5 -1 -2 15.88 0.39
    5 -1 -2 15.95 0.5
    5 -1 -2 15.52 0.48
    5 -1 -2 16.23 0.5
    5 1 -2 15.03 0.47
    -5 1 2 15.66 0.44
    -5 1 2 15.23 0.47
    5 1 -2 15.67 0.53
    -5 1 2 16.11 0.49
    3 -1 -2 214.53 4.91
    3 -1 -2 208.27 4.88
    3 -1 -2 206.7 4.89
    -3 -1 2 207.03 4.89
    -3 -1 2 203.29 4.9
    -3 -1 2 192.53 4.86
    3 1 -2 212.62 4.93
    -3 1 2 210.82 4.88
    3 1 -2 208.29 4.89
    3 1 -2 210.5 4.9
    -3 1 2 207.88 4.88
    3 1 -2 206.11 4.85
    -3 1 2 204.72 4.87
    1 -1 -2 21.36 0.54
    -1 -1 2 21.63 0.59
    1 -1 -2 21.62 0.56
    1 -1 -2 22.22 0.57
    -1 -1 2 21.79 0.56
    -1 -1 2 21.23 0.57
    1 1 -2 21.63 0.59
    -1 1 2 22 0.57
    -1 1 2 21.99 0.57
    -1 1 2 21.66 0.56
    1 1 -2 21.74 0.57
    1 -1 2 358.19 8.79
    1 -1 2 379.9 8.86
    -1 -1 -2 392.57 8.74
    1 -1 2 403.56 8.77
    -1 -1 -2 385.24 8.77
    -1 -1 -2 370.07 8.83
    1 1 2 352.39 8.85
    -1 1 -2 356.85 8.78
    1 1 2 384.43 8.72
    -1 1 -2 358.27 8.84
    1 1 2 366.75 8.86
    3 -1 2 92.52 2.2
    -3 -1 -2 91.88 2.25
    3 -1 2 94.34 2.3
    3 -1 2 93.68 2.24
    3 -1 2 91.71 2.21
    -3 -1 -2 91.1 2.22
    -3 -1 -2 91.75 2.23
    3 1 2 90.73 2.25
    3 1 2 91.99 2.3
    -3 1 -2 92.74 2.2
    3 1 2 91.87 2.19
    -3 1 -2 90.55 2.21
    -3 1 -2 89.74 2.23
    -3 1 -2 90.45 2.24
    5 -1 2 114.52 2.77
    5 -1 2 116.97 2.91
    -5 -1 -2 116.44 2.85
    5 -1 2 114.34 2.82
    -5 -1 -2 112.89 2.78
    -5 1 -2 117.36 2.82
    -5 1 -2 114.96 2.83
    5 1 2 113.6 2.78
    -5 1 -2 115.25 2.79
    5 1 2 115.46 2.92
    -7 -1 -2 7.74 0.35
    7 -1 2 7.49 0.32
    7 -1 2 7.9 0.28
    7 -1 2 7.6 0.39
    -7 -1 -2 7.12 0.28
    7 1 2 7.47 0.33
    -7 1 -2 7.67 0.31
    -7 1 -2 7.59 0.31
    -7 1 -2 7.53 0.34
    7 1 2 7.44 0.4
    7 1 2 7.54 0.3
    9 -1 2 18.65 0.66
    -9 -1 -2 19.93 0.6
    -9 -1 -2 18.94 0.69
    9 -1 2 20.06 0.6
    9 -1 2 19.29 0.76
    9 1 2 18.47 0.77
    9 1 2 20.13 0.64
    -9 1 -2 18.49 0.68
    -9 1 -2 19.17 0.62
    9 1 2 19.34 0.64
    -11 -1 -2 17.72 0.7
    -11 -1 -2 17.77 0.79
    11 -1 2 17.83 0.79
    11 -1 2 18.01 0.67
    11 1 2 17.49 0.8
    -11 1 -2 17.07 0.6
    -11 1 -2 18.7 0.71
    11 1 2 16.78 0.63
    13 -1 2 0.03 0.06
    -13 -1 -2 0.38 0.14
    -13 -1 -2 0.33 0.12
    13 -1 2 0.04 0.1
    13 1 2 0.07 0.09
    -13 1 -2 0.22 0.11
    -15 -1 -2 0.28 0.14
    15 -1 2 0.17 0.13
    15 -1 2 0.32 0.12
    -15 1 -2 0.55 0.17
    15 1 2 0.3 0.16
    -18 -2 2 1.54 0.24
    18 -2 -2 1.7 0.25
    -18 -2 2 1.6 0.26
    18 -2 -2 1.61 0.28
    18 2 -2 1.37 0.31
    -18 2 2 1.63 0.25
    -18 2 2 1.63 0.23
    -16 -2 2 10.38 0.54
    16 -2 -2 9.26 0.53
    -16 -2 2 8.69 0.54
    16 -2 -2 8.92 0.58
    -16 2 2 10.05 0.55
    16 2 -2 9.02 0.5
    -16 2 2 10.2 0.54
    16 2 -2 9.36 0.62
    14 -2 -2 39.77 1.38
    -14 -2 2 40.52 1.28
    -14 -2 2 40.77 1.36
    14 -2 -2 41.05 1.3
    14 2 -2 40.19 1.44
    -14 2 2 40.3 1.3
    14 2 -2 40.07 1.26
    -14 2 2 40.64 1.28
    -12 -2 2 0.65 0.15
    12 -2 -2 0.58 0.13
    12 -2 -2 0.32 0.12
    -12 -2 2 0.62 0.13
    12 2 -2 0.34 0.12
    -12 2 2 0.67 0.14
    -12 2 2 0.42 0.11
    12 2 -2 0.54 0.12
    12 2 -2 0.55 0.09
    10 -2 -2 5.25 0.3
    -10 -2 2 4.83 0.31
    -10 -2 2 4.88 0.28
    10 -2 -2 4.59 0.31
    10 -2 -2 4.89 0.3
    10 2 -2 5.3 0.28
    -10 2 2 4.92 0.28
    10 2 -2 5.3 0.26
    10 2 -2 4.95 0.34
    -10 2 2 5.23 0.24
    -10 2 2 5.59 0.3
    8 -2 -2 2.04 0.16
    -8 -2 2 1.83 0.14
    8 -2 -2 1.75 0.16
    -8 -2 2 1.93 0.17
    8 -2 -2 1.92 0.16
    -8 2 2 1.82 0.12
    8 2 -2 2.41 0.17
    -8 2 2 2.17 0.16
    -8 2 2 2.04 0.15
    8 2 -2 2.01 0.19
    -6 -2 2 14.18 0.49
    -6 -2 2 12.93 0.43
    -6 -2 2 13.27 0.42
    6 -2 -2 12.95 0.45
    6 -2 -2 13.64 0.46
    6 2 -2 13.26 0.44
    6 2 -2 11.25 0.48
    -6 2 2 12.71 0.42
    -6 2 2 14.79 0.45
    6 2 -2 13.23 0.44
    4 -2 -2 56.72 1.42
    -4 -2 2 55.55 1.46
    4 -2 -2 56.88 1.44
    4 -2 -2 59.89 1.41
    -4 -2 2 55.71 1.38
    -4 -2 2 54.95 1.42
    4 2 -2 55.53 1.34
    4 2 -2 56.96 1.48
    -4 2 2 56.88 1.36
    4 2 -2 55.7 1.42
    -4 2 2 55.89 1.42
    -4 2 2 57.21 1.43
    4 2 -2 55.07 1.43
    2 -2 -2 235.69 5.18
    2 -2 -2 202.76 5.17
    -2 -2 2 216.83 5.2
    2 -2 -2 217.59 5.19
    -2 -2 2 222.81 5.14
    2 2 -2 215.72 5.15
    -2 2 2 219.38 5.17
    -2 2 2 222.56 5.17
    -2 2 2 224.47 5.19
    2 2 -2 210.88 5.2
    2 2 -2 224.46 5.21
    0 -2 -2 246.89 5.86
    0 -2 2 254.68 5.88
    0 -2 2 238.02 5.85
    0 -2 -2 249.36 5.82
    0 -2 -2 251.54 5.86
    0 -2 -2 255.94 5.87
    0 2 2 255.44 5.87
    0 2 -2 237.81 5.85
    0 2 2 249.6 5.87
    0 2 2 247.29 5.88
    0 2 -2 247.58 5.86
    0 2 -2 252.46 5.86
    -2 -2 -2 249.77 6.03
    2 -2 2 245.03 6.01
    2 -2 2 259.25 6.12
    2 -2 2 262.81 6.07
    -2 -2 -2 259.11 5.99
    -2 -2 -2 255.9 6.06
    2 2 2 259.75 5.99
    -2 2 -2 259.83 6.06
    2 2 2 263.59 6.09
    2 2 2 251.75 6.08
    -2 2 -2 249.85 6.02
    4 -2 2 7.59 0.3
    -4 -2 -2 7.58 0.3
    4 -2 2 7.36 0.32
    -4 -2 -2 7.44 0.27
    4 -2 2 8.82 0.29
    4 2 2 7.5 0.34
    4 2 2 7.66 0.25
    4 2 2 7.38 0.31
    -4 2 -2 7.82 0.3
    -4 2 -2 7.73 0.29
    -4 2 -2 7.52 0.25
    -6 -2 -2 4.01 0.23
    6 -2 2 3.75 0.22
    6 -2 2 4.12 0.26
    -6 -2 -2 4.43 0.19
    6 -2 2 4.2 0.17
    6 -2 2 4.1 0.21
    -6 -2 -2 4.29 0.3
    -6 2 -2 4.44 0.21
    -6 2 -2 3.91 0.22
    6 2 2 4.4 0.23
    6 2 2 3.98 0.19
    6 2 2 3.63 0.26
    -6 2 -2 3.9 0.21
    8 -2 2 4.75 0.31
    -8 -2 -2 4.37 0.27
    -8 -2 -2 4.6 0.28
    -8 -2 -2 4.95 0.22
    8 -2 2 4.62 0.2
    8 -2 2 4.51 0.27
    -8 2 -2 4.9 0.25
    8 2 2 4.22 0.22
    8 2 2 4.24 0.32
    -8 2 -2 4.15 0.25
    10 -2 2 80.39 2.22
    -10 -2 -2 76.27 2.11
    10 -2 2 75.29 2.08
    -10 -2 -2 77.95 2.12
    10 2 2 77.34 2.26
    10 2 2 81.2 2.1
    -10 2 -2 76.29 2.03
    -10 2 -2 73.57 2.09
    10 2 2 77.64 2.02
    -12 -2 -2 1.53 0.2
    -12 -2 -2 1.45 0.19
    12 -2 2 0.98 0.15
    12 -2 2 1.35 0.21
    12 2 2 1.58 0.24
    -12 2 -2 1.38 0.18
    14 -2 2 3.43 0.29
    -14 -2 -2 3.67 0.32
    14 -2 2 3.17 0.34
    -14 -2 -2 3.26 0.31
    14 2 2 3.6 0.38
    -14 2 -2 3.25 0.3
    -16 -2 -2 1.15 0.24
    16 -2 2 0.7 0.21
    16 -2 2 0.6 0.17
    -16 2 -2 1.04 0.23
    16 2 2 0.86 0.26
    17 -3 -2 0.13 0.13
    17 -3 -2 0.18 0.12
    -17 -3 2 0.14 0.12
    -17 -3 2 0.37 0.14
    -17 3 2 0.12 0.09
    17 3 -2 0.14 0.13
    -17 3 2 0.17 0.11
    -15 -3 2 2.7 0.24
    15 -3 -2 2.39 0.25
    -15 -3 2 2.8 0.26
    -15 -3 2 2.5 0.29
    15 -3 -2 2.52 0.29
    -15 3 2 2.68 0.26
    15 3 -2 2.22 0.3
    -15 3 2 3.03 0.28
    15 3 -2 2.89 0.26
    -13 -3 2 1.85 0.21
    -13 -3 2 1.86 0.24
    -13 -3 2 1.82 0.19
    13 -3 -2 1.61 0.19
    13 -3 -2 1.81 0.22
    13 3 -2 1.69 0.19
    -13 3 2 1.94 0.2
    13 3 -2 1.67 0.17
    -13 3 2 1.34 0.18
    13 3 -2 1.49 0.23
    -11 -3 2 7.44 0.37
    11 -3 -2 7.31 0.39
    11 -3 -2 7.14 0.39
    -11 -3 2 7.25 0.42
    -11 -3 2 7.17 0.36
    11 -3 -2 7.43 0.41
    11 3 -2 8.06 0.48
    -11 3 2 8.37 0.35
    11 3 -2 8.14 0.38
    -11 3 2 7.38 0.39
    -11 3 2 7.37 0.38
    9 -3 -2 40.62 1.2
    9 -3 -2 41.23 1.21
    -9 -3 2 42.14 1.17
    -9 -3 2 41.54 1.16
    -9 -3 2 40.75 1.25
    9 3 -2 40.06 1.29
    9 3 -2 41.81 1.17
    9 3 -2 42.84 1.18
    -9 3 2 39.44 1.17
    -9 3 2 40.54 1.2
    -9 3 2 40.89 1.14
    -7 -3 2 3.61 0.2
    -7 -3 2 3.46 0.24
    7 -3 -2 3.66 0.21
    -7 -3 2 3.46 0.19
    7 -3 -2 3 0.2
    7 -3 -2 3 0.19
    -7 3 2 3.41 0.19
    7 3 -2 3.3 0.12
    7 3 -2 3.27 0.2
    7 3 -2 3.53 0.2
    7 3 -2 3.3 0.25
    -7 3 2 3.57 0.2
    -5 -3 2 9.53 0.32
    -5 -3 2 10.84 0.36
    -5 -3 2 9.37 0.39
    5 -3 -2 9.6 0.35
    5 -3 -2 10.03 0.33
    5 3 -2 9.66 0.29
    5 3 -2 9.91 0.41
    -5 3 2 9.14 0.35
    5 3 -2 9.28 0.37
    -5 3 2 9.57 0.35
    -5 3 2 9.81 0.28
    -3 -3 2 4.49 0.23
    3 -3 -2 4.6 0.21
    3 -3 -2 5.15 0.2
    -3 -3 2 4.44 0.16
    3 -3 -2 4.92 0.15
    -3 -3 2 4.2 0.2
    3 3 -2 4.33 0.17
    -3 3 2 4.39 0.18
    -3 3 2 4.48 0.2
    3 3 -2 4.52 0.22
    3 3 -2 5.36 0.24
    -3 3 2 4.44 0.21
    1 -3 -2 54.41 1.34
    1 -3 -2 50.14 1.26
    -1 -3 2 51.68 1.25
    1 -3 -2 52.66 1.31
    -1 -3 2 50.53 1.33
    -1 -3 2 52.36 1.33
    1 3 -2 52.26 1.3
    -1 3 2 48.34 1.24
    1 3 -2 49.47 1.31
    -1 3 2 52.86 1.33
    -1 3 2 51.08 1.32
    1 3 -2 52.33 1.33
    1 3 -2 53.37 1.25
    1 -3 2 11.05 0.36
    -1 -3 -2 10.68 0.38
    -1 -3 -2 10.57 0.29
    -1 -3 -2 10.72 0.35
    -1 -3 -2 11.27 0.36
    1 -3 2 10.97 0.37
    1 -3 2 10.96 0.36
    -1 3 -2 10.42 0.35
    -1 3 -2 10.69 0.32
    1 3 2 10.23 0.38
    1 3 2 10.76 0.35
    -1 3 -2 10.52 0.36
    1 3 2 10.81 0.36
    -3 -3 -2 178.79 4.31
    -3 -3 -2 183.63 4.21
    -3 -3 -2 178.46 4.28
    3 -3 2 179.97 4.32
    3 -3 2 177.72 4.28
    -3 -3 -2 178.64 4.33
    3 3 2 182.73 4.35
    3 3 2 175.58 4.35
    -3 3 -2 180.12 4.31
    -3 3 -2 180.32 4.28
    3 3 2 183.83 4.36
    -3 3 -2 168.94 4.25
    -5 -3 -2 149.13 3.69
    5 -3 2 153.24 3.7
    5 -3 2 151.13 3.63
    -5 -3 -2 145.79 3.59
    -5 -3 -2 147.42 3.66
    5 -3 2 148.52 3.67
    -5 -3 -2 150.45 3.56
    -5 3 -2 148.63 3.64
    5 3 2 149.42 3.56
    -5 3 -2 147.93 3.65
    5 3 2 146.87 3.69
    5 3 2 156 3.75
    -5 3 -2 146.74 3.56
    -7 -3 -2 1.71 0.12
    7 -3 2 1.79 0.1
    7 -3 2 1.5 0.14
    -7 -3 -2 1.68 0.16
    7 -3 2 1.62 0.15
    -7 -3 -2 1.59 0.17
    7 -3 2 1.36 0.16
    7 3 2 1.5 0.15
    -7 3 -2 1.38 0.14
    7 3 2 1.14 0.16
    7 3 2 1.58 0.12
    -7 3 -2 1.48 0.14
    -9 -3 -2 19.49 0.73
    9 -3 2 18.01 0.69
    9 -3 2 19.87 0.76
    9 -3 2 19.74 0.67
    -9 -3 -2 20.12 0.72
    -9 3 -2 20.05 0.68
    9 3 2 18.49 0.79
    -9 3 -2 19.32 0.69
    9 3 2 20.38 0.71
    9 3 2 19.67 0.67
    -11 -3 -2 3.89 0.31
    -11 -3 -2 3.75 0.29
    11 -3 2 3.24 0.3
    11 -3 2 3.9 0.29
    11 3 2 3.65 0.34
    -11 3 -2 3.84 0.26
    -11 3 -2 3.69 0.28
    -13 -3 -2 13.41 0.65
    13 -3 2 13.75 0.71
    -13 -3 -2 13.45 0.64
    13 -3 2 13.22 0.62
    13 3 2 14.69 0.77
    -13 3 -2 12.87 0.62
    15 -3 2 2.2 0.25
    -15 -3 -2 2.33 0.29
    15 -3 2 2.6 0.33
    -15 3 -2 2.32 0.27
    15 3 2 2.5 0.34
    16 -4 -2 1.32 0.21
    -16 -4 2 0.79 0.19
    -16 -4 2 0.88 0.23
    -16 4 2 1.2 0.19
    -16 4 2 0.66 0.17
    16 4 -2 0.8 0.23
    -14 -4 2 0.96 0.16
    14 -4 -2 0.41 0.14
    14 -4 -2 0.79 0.19
    -14 -4 2 0.85 0.14
    14 -4 -2 0.57 0.16
    -14 -4 2 0.78 0.2
    -14 4 2 0.74 0.17
    14 4 -2 0.71 0.2
    -14 4 2 0.85 0.17
    14 4 -2 0.61 0.22
    12 -4 -2 8.78 0.47
    12 -4 -2 9.24 0.48
    -12 -4 2 10.31 0.47
    -12 -4 2 9.61 0.44
    -12 -4 2 10.29 0.55
    -12 4 2 9.61 0.42
    12 4 -2 9.94 0.46
    -12 4 2 10.27 0.49
    12 4 -2 9.17 0.56
    12 4 -2 9.08 0.44
    -12 4 2 10.19 0.48
    10 -4 -2 2.72 0.22
    -10 -4 2 2.79 0.27
    -10 -4 2 2.72 0.2
    10 -4 -2 2.2 0.2
    10 -4 -2 1.94 0.2
    -10 -4 2 2.83 0.22
    10 4 -2 2.75 0.21
    10 4 -2 2.55 0.2
    -10 4 2 2.95 0.23
    -10 4 2 2.65 0.19
    -10 4 2 2.23 0.19
    10 4 -2 2.23 0.25
    8 -4 -2 15.23 0.54
    -8 -4 2 14.2 0.6
    -8 -4 2 15.33 0.54
    8 -4 -2 14.66 0.56
    -8 -4 2 15.6 0.52
    8 -4 -2 15.21 0.57
    -8 4 2 14.65 0.53
    -8 4 2 15.58 0.55
    8 4 -2 13.8 0.61
    8 4 -2 15.66 0.57
    8 4 -2 15.08 0.43
    6 -4 -2 14.62 0.47
    -6 -4 2 15.65 0.48
    -6 -4 2 15.27 0.51
    6 -4 -2 14.95 0.52
    -6 -4 2 14.59 0.57
    6 4 -2 14.99 0.58
    6 4 -2 14.71 0.54
    6 4 -2 14.86 0.44
    -6 4 2 15.87 0.53
    -6 4 2 15.67 0.42
    -6 4 2 14.86 0.52
    -4 -4 2 0.65 0.09
    -4 -4 2 0.63 0.11
    -4 -4 2 0.6 0.06
    4 -4 -2 0.5 0.08
    4 -4 -2 0.82 0.1
    4 -4 -2 0.64 0.05
    4 -4 -2 0.7 0.08
    4 4 -2 0.62 0.1
    -4 4 2 0.72 0.09
    -4 4 2 0.63 0.07
    4 4 -2 0.55 0.07
    4 4 -2 0.64 0.09
    -4 4 2 0.71 0.09
    -2 -4 2 42.27 1.13
    -2 -4 2 41.6 1.16
    2 -4 -2 41.39 1.15
    -2 -4 2 42.85 1.06
    2 -4 -2 42.96 1.12
    2 4 -2 41.92 1.11
    2 4 -2 42.65 1.16
    -2 4 2 42.71 1.15
    2 4 -2 41.33 1.13
    -2 4 2 41.93 1.12
    0 -4 2 9.88 0.36
    0 -4 -2 9.06 0.34
    0 -4 2 9.29 0.36
    0 -4 2 9.25 0.33
    0 -4 -2 9.2 0.37
    0 -4 -2 9.55 0.29
    0 -4 2 9.52 0.3
    0 4 -2 10.65 0.35
    0 4 -2 9.3 0.35
    0 4 2 9.95 0.3
    0 4 2 9.05 0.35
    0 4 -2 9.6 0.3
    0 4 2 10.2 0.38
    0 4 -2 9.3 0.35
    2 -4 2 25.79 0.74
    2 -4 2 26.3 0.78
    -2 -4 -2 26.73 0.76
    2 -4 2 26.61 0.76
    -2 -4 -2 26.3 0.67
    -2 -4 -2 25.8 0.79
    -2 4 -2 26.25 0.74
    -2 4 -2 26.7 0.77
    2 4 2 24.27 0.75
    2 4 2 26.89 0.81
    2 4 2 26.32 0.76
    -4 -4 -2 1.78 0.15
    4 -4 2 2.02 0.16
    4 -4 2 2.23 0.15
    -4 -4 -2 1.89 0.17
    4 -4 2 2.14 0.16
    -4 -4 -2 1.81 0.13
    -4 -4 -2 2.1 0.11
    4 4 2 2.22 0.18
    4 4 2 2.1 0.17
    -4 4 -2 1.98 0.15
    -4 4 -2 2.16 0.14
    -4 4 -2 2.04 0.12
    -6 -4 -2 14.54 0.54
    -6 -4 -2 15.79 0.46
    6 -4 2 16.01 0.57
    -6 -4 -2 14.93 0.58
    6 -4 2 15.07 0.53
    -6 -4 -2 15.13 0.49
    6 4 2 15.51 0.51
    -6 4 -2 15.46 0.54
    6 4 2 14.15 0.6
    6 4 2 16.23 0.6
    -6 4 -2 15.07 0.45
    -6 4 -2 16.1 0.56
    6 4 2 14.34 0.46
    8 -4 2 1.19 0.16
    -8 -4 -2 1.16 0.11
    -8 -4 -2 1.35 0.12
    -8 -4 -2 1.41 0.17
    8 -4 2 1.26 0.15
    8 -4 2 1.43 0.15
    -8 -4 -2 1.18 0.18
    -8 4 -2 1.02 0.13
    8 4 2 1.27 0.12
    -8 4 -2 1.5 0.15
    8 4 2 1.12 0.15
    8 4 2 1.18 0.18
    -10 -4 -2 5.4 0.35
    10 -4 2 5.32 0.36
    10 -4 2 4.57 0.31
    10 -4 2 4.61 0.29
    -10 -4 -2 4.49 0.31
    10 4 2 5.49 0.4
    -10 4 -2 4.64 0.29
    10 4 2 4.07 0.3
    -10 4 -2 4.81 0.31
    -12 -4 -2 0.39 0.13
    12 -4 2 0.46 0.16
    -12 -4 -2 0.5 0.16
    12 -4 2 0.66 0.16
    12 4 2 0.22 0.1
    -12 4 -2 0.6 0.13
    -12 4 -2 0.48 0.14
    12 4 2 0.23 0.13
    14 -4 2 0.11 0.1
    14 -4 2 0.19 0.12
    -14 -4 -2 0.12 0.12
    -14 -4 -2 0.24 0.14
    -14 4 -2 0.05 0.08
    14 4 2 0.21 0.15
    16 -4 2 0.21 0.15
    16 -4 2 0.35 0.14
    -16 -4 -2 0.39 0.15
    16 4 2 0.3 0.18
    -16 4 -2 0.35 0.14
    -17 -5 2 0.22 0.15
    17 -5 -2 0.12 0.14
    -17 -5 2 0.19 0.14
    -17 5 2 0.33 0.12
    17 5 -2 0.35 0.18
    -17 5 2 0.27 0.12
    -15 -5 2 1.79 0.28
    15 -5 -2 2.06 0.24
    -15 -5 2 1.59 0.21
    15 -5 -2 1.9 0.25
    -15 5 2 1.69 0.22
    15 5 -2 2.12 0.31
    -15 5 2 1.47 0.2
    13 -5 -2 1.69 0.21
    -13 -5 2 1.43 0.19
    13 -5 -2 1.71 0.22
    -13 -5 2 1.26 0.22
    -13 5 2 1.86 0.19
    13 5 -2 1.67 0.2
    13 5 -2 1.78 0.27
    -13 5 2 1.27 0.18
    -13 5 2 1.91 0.2
    11 -5 -2 3.43 0.27
    -11 -5 2 3.52 0.32
    11 -5 -2 3.41 0.28
    -11 -5 2 3.16 0.24
    -11 5 2 3.75 0.25
    -11 5 2 3.14 0.26
    11 5 -2 3.57 0.27
    11 5 -2 3.28 0.32
    -11 5 2 3.54 0.26
    -9 -5 2 8.01 0.45
    -9 -5 2 8.41 0.37
    9 -5 -2 7.96 0.4
    9 -5 -2 7.75 0.41
    9 -5 -2 8.33 0.37
    -9 5 2 8.37 0.39
    -9 5 2 8.22 0.39
    9 5 -2 7.59 0.45
    9 5 -2 7.63 0.4
    -7 -5 2 17.59 0.56
    7 -5 -2 16.85 0.63
    7 -5 -2 17.67 0.62
    7 -5 -2 17.92 0.55
    -7 -5 2 17.58 0.69
    -7 5 2 16.47 0.6
    7 5 -2 17.83 0.52
    7 5 -2 16.53 0.64
    7 5 -2 17.62 0.68
    -7 5 2 17.05 0.61
    5 -5 -2 63.28 1.47
    5 -5 -2 60.18 1.63
    -5 -5 2 59.45 1.67
    5 -5 -2 59.98 1.59
    -5 -5 2 60.14 1.53
    -5 -5 2 63.06 1.65
    5 5 -2 58.95 1.65
    -5 5 2 59.69 1.53
    5 5 -2 60.55 1.65
    -5 5 2 59.5 1.6
    -5 5 2 55.7 1.61
    5 5 -2 60.53 1.54
    3 -5 -2 7.51 0.31
    3 -5 -2 7.46 0.3
    -3 -5 2 7.03 0.35
    3 -5 -2 6.89 0.33
    -3 -5 2 7.2 0.26
    -3 -5 2 7.15 0.31
    -3 5 2 7.42 0.34
    -3 5 2 7.56 0.31
    3 5 -2 7.32 0.32
    -3 5 2 7.56 0.32
    3 5 -2 7.47 0.34
    -1 -5 2 37.02 1.08
    -1 -5 2 36.75 1.02
    1 -5 -2 37.51 1.08
    -1 -5 2 38.09 0.98
    1 -5 -2 37.25 0.98
    -1 -5 2 38.13 1.05
    1 -5 -2 37.91 1.04
    1 5 -2 37.58 0.98
    1 5 -2 37.73 1.07
    -1 5 2 37.51 1.07
    1 5 -2 36.84 1.04
    1 5 -2 36.49 1.01
    1 -5 2 23.67 0.73
    1 -5 2 24.43 0.74
    -1 -5 -2 23 0.76
    -1 -5 -2 24.01 0.72
    1 -5 2 24.14 0.69
    -1 -5 -2 23.83 0.64
    1 5 2 22.44 0.73
    1 5 2 23.55 0.76
    1 5 2 23.39 0.67
    -1 5 -2 23.56 0.67
    -1 5 -2 24.46 0.72
    -1 5 -2 24.38 0.74
    -3 -5 -2 16.18 0.46
    3 -5 2 15.98 0.53
    3 -5 2 16.53 0.56
    -3 -5 -2 16.98 0.6
    3 -5 2 15.88 0.56
    -3 -5 -2 16.06 0.55
    -3 5 -2 16.29 0.52
    3 5 2 16.5 0.55
    3 5 2 16.88 0.62
    -3 5 -2 15.65 0.56
    3 5 2 16.78 0.57
    5 -5 2 11.98 0.46
    5 -5 2 12.56 0.49
    -5 -5 -2 11.18 0.46
    -5 -5 -2 12.75 0.38
    5 -5 2 12.82 0.47
    -5 -5 -2 11.52 0.51
    5 5 2 11.99 0.52
    -5 5 -2 11.87 0.48
    -5 5 -2 12.25 0.4
    -5 5 -2 11.73 0.45
    5 5 2 12.63 0.52
    7 -5 2 1.28 0.16
    -7 -5 -2 1.15 0.18
    7 -5 2 1.47 0.16
    7 -5 2 1.37 0.15
    -7 -5 -2 1.36 0.13
    -7 5 -2 1.09 0.14
    7 5 2 1.14 0.15
    -7 5 -2 1.13 0.13
    7 5 2 1.27 0.12
    7 5 2 0.89 0.15
    9 -5 2 21.32 0.8
    -9 -5 -2 21.98 0.84
    -9 -5 -2 21.72 0.79
    9 -5 2 22.16 0.77
    9 5 2 22.02 0.83
    9 5 2 23.38 0.92
    -9 5 -2 22.56 0.85
    -9 5 -2 23.09 0.79
    -9 5 -2 21.64 0.78
    11 -5 2 4.33 0.32
    -11 -5 -2 4.31 0.35
    -11 -5 -2 4.29 0.32
    11 -5 2 4.09 0.34
    11 5 2 4.33 0.33
    11 5 2 3.69 0.36
    -11 5 -2 3.74 0.28
    -11 5 -2 3.71 0.28
    13 -5 2 12.93 0.65
    -13 -5 -2 13.2 0.68
    -13 -5 -2 13.04 0.64
    13 -5 2 13.83 0.77
    -13 5 -2 13.32 0.6
    -13 5 -2 13.96 0.64
    13 5 2 13.65 0.77
    13 5 2 14.35 0.66
    15 -5 2 1.67 0.24
    -15 -5 -2 1.74 0.27
    -15 5 -2 1.53 0.24
    15 5 2 1.78 0.31
    16 -6 -2 1.39 0.26
    -16 -6 2 1.22 0.28
    16 -6 -2 1.05 0.23
    16 6 -2 1.3 0.31
    -16 6 2 1.23 0.2
    -16 6 2 1.14 0.22
    14 -6 -2 1.87 0.23
    -14 -6 2 1.52 0.27
    -14 -6 2 1.36 0.22
    14 -6 -2 1.89 0.24
    -14 6 2 1.62 0.21
    -14 6 2 1.9 0.22
    14 6 -2 1.57 0.2
    14 6 -2 1.52 0.28
    12 -6 -2 3.87 0.3
    -12 -6 2 3.1 0.33
    12 -6 -2 3.91 0.32
    -12 -6 2 3.37 0.26
    -12 6 2 3.81 0.27
    12 6 -2 3.11 0.33
    -12 6 2 3.2 0.27
    -12 6 2 3.19 0.28
    12 6 -2 3.32 0.29
    10 -6 -2 49.43 1.5
    10 -6 -2 48.92 1.48
    -10 -6 2 48.45 1.57
    -10 -6 2 50.97 1.62
    -10 -6 2 49.86 1.4
    10 6 -2 49.62 1.5
    -10 6 2 49.57 1.45
    10 6 -2 49.68 1.59
    -10 6 2 46.63 1.44
    8 -6 -2 44.2 1.37
    -8 -6 2 45.76 1.44
    -8 -6 2 48.07 1.28
    8 -6 -2 45.52 1.35
    -8 6 2 45.64 1.34
    8 6 -2 46.43 1.4
    8 6 -2 45.68 1.44
    -8 6 2 45.34 1.35
    -6 -6 2 39.6 1.06
    6 -6 -2 37.45 1.16
    -6 -6 2 37.02 1.2
    6 -6 -2 38.57 1.12
    6 6 -2 39.61 1.19
    -6 6 2 37.03 1.15
    6 6 -2 38.36 1.05
    6 6 -2 39.49 1.19
    -6 6 2 36.3 1.11
    -4 -6 2 4.22 0.29
    -4 -6 2 4.45 0.25
    4 -6 -2 4.23 0.24
    4 -6 -2 4.56 0.28
    4 -6 -2 4.27 0.24
    -4 -6 2 4.8 0.22
    -4 6 2 4.24 0.24
    -4 6 2 4.29 0.23
    4 6 -2 3.68 0.24
    -4 6 2 4.15 0.26
    4 6 -2 4.49 0.28
    2 -6 -2 6.19 0.3
    -2 -6 2 6.14 0.25
    -2 -6 2 6.92 0.32
    -2 -6 2 5.71 0.32
    2 -6 -2 6.32 0.33
    2 6 -2 6.37 0.3
    2 6 -2 6.28 0.32
    -2 6 2 6.18 0.32
    -2 6 2 6.99 0.32
    2 6 -2 5.78 0.28
    0 -6 2 4.93 0.23
    0 -6 2 4.86 0.28
    0 -6 2 4.68 0.26
    0 -6 -2 4.65 0.29
    0 -6 -2 4.68 0.21
    0 -6 2 5.06 0.22
    0 -6 -2 4.8 0.25
    0 6 2 4.83 0.27
    0 6 -2 5.12 0.27
    0 6 2 4.88 0.28
    0 6 2 4.43 0.22
    0 6 -2 4.87 0.22
    0 6 -2 4.72 0.26
    -2 -6 -2 2.32 0.2
    -2 -6 -2 2.42 0.18
    -2 -6 -2 2.27 0.13
    2 -6 2 2.19 0.15
    2 -6 2 2.3 0.19
    2 -6 2 1.94 0.17
    -2 6 -2 2.44 0.17
    2 6 2 2.32 0.18
    -2 6 -2 2.51 0.19
    2 6 2 2.43 0.21
    2 6 2 2.19 0.16
    4 -6 2 24.23 0.82
    -4 -6 -2 25.23 0.8
    -4 -6 -2 25.08 0.86
    4 -6 2 24.73 0.76
    4 -6 2 25 0.81
    4 6 2 25.18 0.8
    -4 6 -2 23.84 0.82
    -4 6 -2 25.23 0.75
    4 6 2 26.39 0.89
    4 6 2 27.98 0.85
    -4 6 -2 25.7 0.77
    6 -6 2 1.33 0.16
    6 -6 2 1.47 0.15
    6 -6 2 1.26 0.16
    -6 -6 -2 1.45 0.2
    -6 -6 -2 1.21 0.16
    6 6 2 1.34 0.17
    6 6 2 1.55 0.18
    -6 6 -2 1.48 0.15
    6 6 2 1.43 0.19
    -6 6 -2 1.33 0.15
    -8 -6 -2 3.36 0.29
    8 -6 2 3.27 0.27
    8 -6 2 3.2 0.25
    -8 -6 -2 3.13 0.25
    -8 6 -2 3.38 0.24
    8 6 2 3.12 0.27
    8 6 2 3.15 0.3
    -8 6 -2 3.08 0.25
    -10 -6 -2 6.42 0.43
    10 -6 2 6.32 0.37
    10 -6 2 5.33 0.37
    -10 -6 -2 6 0.38
    10 6 2 5.91 0.4
    10 6 2 6.05 0.44
    -10 6 -2 6.48 0.37
    -10 6 -2 6.61 0.38
    -10 6 -2 6.32 0.37
    12 -6 2 3.25 0.31
    -12 -6 -2 2.75 0.27
    -12 -6 -2 2.67 0.31
    -12 6 -2 3.34 0.28
    12 6 2 3.35 0.31
    12 6 2 3.32 0.36
    -12 6 -2 2.97 0.27
    14 -6 2 4.93 0.4
    -14 -6 -2 4.19 0.4
    -14 -6 -2 4.71 0.39
    14 6 2 4.95 0.47
    -14 6 -2 5.41 0.39
    15 -7 -2 1.04 0.23
    -15 -7 2 0.7 0.23
    15 -7 -2 0.86 0.22
    15 7 -2 0.93 0.26
    15 7 -2 0.55 0.16
    -15 7 2 0.51 0.15
    -15 7 2 0.67 0.17
    13 -7 -2 2.06 0.24
    -13 -7 2 2.26 0.32
    13 -7 -2 2.31 0.26
    -13 7 2 2.2 0.25
    13 7 -2 1.97 0.29
    13 7 -2 2.71 0.27
    -13 7 2 2.02 0.23
    -13 7 2 2.14 0.23
    11 -7 -2 4.66 0.34
    11 -7 -2 5 0.36
    -11 -7 2 5.4 0.41
    11 7 -2 4.45 0.39
    -11 7 2 4.1 0.31
    -11 7 2 4.68 0.32
    11 7 -2 5.12 0.37
    -9 -7 2 10.35 0.56
    9 -7 -2 11.35 0.53
    9 -7 -2 10.58 0.5
    -9 -7 2 10.68 0.47
    -9 -7 2 9.68 0.48
    9 7 -2 9.72 0.52
    9 7 -2 9.88 0.55
    -9 7 2 9.82 0.49
    -9 7 2 10.55 0.48
    7 -7 -2 6.4 0.36
    -7 -7 2 6.65 0.43
    -7 -7 2 6.72 0.31
    -7 -7 2 6.27 0.42
    7 -7 -2 6.4 0.38
    -7 7 2 7.49 0.39
    7 7 -2 6.72 0.4
    -7 7 2 6.84 0.36
    7 7 -2 6.41 0.39
    -5 -7 2 2.03 0.22
    5 -7 -2 2.06 0.2
    5 -7 -2 2.07 0.18
    -5 -7 2 2.2 0.16
    -5 7 2 2.01 0.2
    -5 7 2 2.09 0.18
    5 7 -2 2.08 0.2
    -5 7 2 2.17 0.17
    5 7 -2 2.32 0.18
    5 7 -2 1.97 0.2
    -3 -7 2 4.75 0.27
    3 -7 -2 4.26 0.29
    3 -7 -2 4.21 0.26
    -3 -7 2 5.06 0.23
    -3 -7 2 4.22 0.31
    -3 7 2 4.49 0.28
    3 7 -2 4.57 0.26
    3 7 -2 3.94 0.24
    -3 7 2 4.67 0.27
    3 7 -2 3.6 0.27
    -3 7 2 4.52 0.27
    -1 -7 2 5.56 0.3
    1 -7 -2 5.9 0.26
    -1 -7 2 5.81 0.34
    1 -7 -2 5.49 0.29
    1 -7 -2 5.23 0.33
    -1 -7 2 5.98 0.27
    -1 -7 2 5.43 0.25
    -1 7 2 5.38 0.31
    1 7 -2 6.08 0.26
    1 7 -2 5.77 0.31
    1 7 -2 5.45 0.32
    -1 7 2 5.73 0.32
    -1 -7 -2 6.63 0.26
    1 -7 2 6.04 0.34
    1 -7 2 6.26 0.33
    -1 -7 -2 5.67 0.35
    -1 -7 -2 6.01 0.31
    -1 7 -2 5.73 0.32
    1 7 2 6.24 0.33
    1 7 2 5.4 0.33
    -1 7 -2 7 0.29
    -1 7 -2 6.02 0.32
    -3 -7 -2 20.22 0.71
    3 -7 2 21.1 0.75
    3 -7 2 20.78 0.74
    -3 7 -2 21.76 0.76
    -3 7 -2 22.61 0.71
    3 7 2 21.55 0.73
    3 7 2 20.85 0.79
    5 -7 2 66.07 1.84
    -5 -7 -2 66.79 1.82
    5 -7 2 67.58 1.86
    -5 -7 -2 64.62 1.9
    5 7 2 68.95 1.84
    5 7 2 68.4 1.87
    -5 7 -2 66.02 1.78
    -5 7 -2 65.28 1.85
    5 7 2 64.5 1.92
    7 -7 2 17.77 0.68
    7 -7 2 16.7 0.7
    -7 -7 -2 17.98 0.74
    -7 -7 -2 18.11 0.68
    7 7 2 16.75 0.72
    -7 7 -2 18.57 0.66
    -7 7 -2 17.24 0.69
    7 7 2 17.99 0.64
    7 7 2 17.58 0.75
    9 -7 2 0.08 0.07
    9 -7 2 0.24 0.11
    -9 -7 -2 0.37 0.16
    -9 -7 -2 0.4 0.12
    9 7 2 0.24 0.12
    9 7 2 0.2 0.1
    -9 7 -2 0.27 0.09
    -9 7 -2 0.17 0.09
    -11 -7 -2 8.38 0.47
    -11 -7 -2 8.2 0.53
    11 -7 2 7.99 0.49
    -11 7 -2 8.17 0.46
    11 7 2 8.28 0.51
    11 7 2 8.37 0.56
    -11 7 -2 8.63 0.47
    -11 7 -2 7.86 0.63
    -13 -7 -2 1.61 0.31
    13 -7 2 1.55 0.23
    -13 -7 -2 1.06 0.21
    13 7 2 1.01 0.25
    -13 7 -2 0.94 0.18
    13 7 2 1.37 0.22
    -13 7 -2 1.26 0.2
    14 -8 -2 9.1 0.55
    14 -8 -2 9.1 0.56
    -14 -8 2 9.63 0.63
    -14 8 2 9.54 0.54
    -14 8 2 8.89 0.54
    -14 8 2 9.12 0.51
    14 8 -2 9.67 0.57
    14 8 -2 8.68 0.63
    -12 -8 2 0.4 0.17
    12 -8 -2 0.69 0.18
    12 -8 -2 0.36 0.14
    12 8 -2 0.53 0.19
    -12 8 2 0.3 0.11
    -12 8 2 0.47 0.13
    12 8 -2 0.34 0.13
    10 -8 -2 15.91 0.69
    10 -8 -2 15.98 0.71
    -10 -8 2 16.13 0.77
    -10 8 2 16.24 0.69
    10 8 -2 16.65 0.74
    10 8 -2 17.12 0.77
    -10 8 2 14.4 0.65
    8 -8 -2 1.98 0.22
    8 -8 -2 1.78 0.2
    -8 -8 2 1.76 0.24
    8 8 -2 1.42 0.21
    -8 8 2 1.57 0.19
    -8 8 2 1.25 0.17
    8 8 -2 1.32 0.19
    6 -8 -2 44.22 1.38
    -6 -8 2 43.51 1.43
    6 -8 -2 44.46 1.31
    -6 8 2 44.98 1.33
    6 8 -2 43.58 1.41
    -6 8 2 43.31 1.37
    6 8 -2 46.77 1.28
    4 -8 -2 0.31 0.09
    -4 -8 2 0.37 0.14
    4 -8 -2 0.07 0.07
    4 -8 -2 0.27 0.1
    4 8 -2 0.17 0.07
    -4 8 2 -0.01 0.03
    -4 8 2 0.16 0.08
    4 8 -2 0.15 0.09
    -4 8 2 0.18 0.08
    -2 -8 2 6.31 0.33
    2 -8 -2 6.85 0.34
    -2 -8 2 6.83 0.4
    2 -8 -2 6.94 0.35
    -2 -8 2 5.89 0.33
    2 -8 -2 6.3 0.38
    -2 8 2 6.06 0.36
    -2 8 2 7.1 0.35
    2 8 -2 7.09 0.36
    2 8 -2 6.6 0.38
    -2 8 2 7.12 0.38
    0 -8 -2 14 0.61
    0 -8 2 14.25 0.5
    0 -8 2 14.44 0.56
    0 -8 2 13.43 0.59
    0 -8 -2 14.39 0.49
    0 -8 -2 13.91 0.54
    0 8 -2 13.09 0.56
    0 8 2 13.16 0.57
    0 8 -2 14.14 0.5
    0 8 2 13.57 0.59
    0 8 -2 12.71 0.55
    -2 -8 -2 4.05 0.31
    -2 -8 -2 3.78 0.26
    2 -8 2 3.71 0.29
    2 -8 2 3.8 0.28
    2 8 2 4.31 0.28
    -2 8 -2 4.17 0.27
    -2 8 -2 4.31 0.29
    2 8 2 3.72 0.29
    -2 8 -2 4.64 0.27
    4 -8 2 10.37 0.49
    -4 -8 -2 10.09 0.52
    -4 -8 -2 10.32 0.46
    4 -8 2 10.28 0.48
    4 8 2 9.53 0.52
    4 8 2 10.38 0.47
    -4 8 -2 9.12 0.47
    6 -8 2 0.13 0.1
    6 -8 2 0.23 0.11
    -6 -8 -2 0.34 0.14
    -6 -8 -2 0.3 0.11
    -6 8 -2 0.24 0.09
    6 8 2 0.22 0.11
    -6 8 -2 0.17 0.08
    8 -8 2 12.97 0.58
    8 -8 2 12.63 0.6
    -8 -8 -2 11.16 0.54
    -8 -8 -2 12.13 0.63
    8 8 2 13.14 0.66
    -8 8 -2 13.32 0.56
    -8 8 -2 11.7 0.57
    -10 -8 -2 1.66 0.22
    10 -8 2 1.97 0.24
    -10 -8 -2 1.57 0.26
    -10 8 -2 2 0.23
    10 8 2 1.66 0.24
    -10 8 -2 2.15 0.22
    -12 -8 -2 1.59 0.28
    12 -8 2 1.72 0.24
    -12 -8 -2 1.36 0.22
    12 8 2 1.16 0.24
    12 8 2 1.38 0.26
    -12 8 -2 1.32 0.19
    -12 8 -2 1.47 0.21
    13 -9 -2 2.57 0.3
    13 -9 -2 2.46 0.29
    -13 -9 2 3.09 0.38
    -13 9 2 2.77 0.29
    13 9 -2 2.87 0.32
    -13 9 2 2.24 0.26
    11 -9 -2 0.42 0.15
    11 -9 -2 0.59 0.15
    -11 -9 2 0.56 0.21
    11 9 -2 0.6 0.17
    -11 9 2 0.78 0.18
    -11 9 2 0.71 0.17
    -9 -9 2 4.98 0.42
    9 -9 -2 5.67 0.37
    9 -9 -2 4.24 0.36
    9 9 -2 5.11 0.39
    -9 9 2 5.95 0.37
    -9 9 2 4.77 0.36
    7 -9 -2 2.81 0.25
    7 -9 -2 2.68 0.27
    -7 -9 2 2.56 0.29
    7 9 -2 3.03 0.29
    -7 9 2 2.93 0.25
    -7 9 2 3.05 0.28
    -5 -9 2 6.81 0.46
    5 -9 -2 6.9 0.43
    5 -9 -2 6.5 0.36
    -5 9 2 5.75 0.39
    5 9 -2 6.92 0.44
    -5 9 2 6.44 0.37
    -3 -9 2 7.02 0.45
    3 -9 -2 6.88 0.38
    3 -9 -2 8.31 0.46
    -3 -9 2 7.83 0.39
    3 9 -2 7.97 0.4
    -3 9 2 6.99 0.4
    3 9 -2 6.86 0.42
    -3 9 2 8.07 0.4
    -3 9 2 6.87 0.41
    -1 -9 2 5.94 0.39
    -1 -9 2 5.43 0.33
    1 -9 -2 5.34 0.32
    1 -9 -2 5.55 0.38
    1 9 -2 5.69 0.35
    -1 9 2 5.3 0.35
    1 9 -2 5.63 0.36
    -1 9 2 6.19 0.34
    -1 9 2 5.19 0.35
    -1 -9 -2 17.8 0.66
    -1 -9 -2 17.45 0.74
    1 -9 2 16.73 0.72
    1 -9 2 17.98 0.68
    1 9 2 17.61 0.74
    1 9 2 17.19 0.7
    -1 9 -2 17.32 0.7
    -1 9 -2 16.9 0.68
    -1 9 -2 17.71 0.61
    -3 -9 -2 2.17 0.21
    3 -9 2 2.18 0.24
    3 -9 2 2.09 0.22
    -3 -9 -2 1.87 0.23
    3 9 2 2.24 0.25
    3 9 2 2.19 0.22
    -3 9 -2 2.21 0.21
    -3 9 -2 2.09 0.22
    5 -9 2 6.39 0.39
    -5 -9 -2 6.28 0.37
    5 -9 2 6.86 0.4
    -5 -9 -2 6.42 0.43
    5 9 2 6.05 0.36
    5 9 2 5.53 0.41
    -5 9 -2 6.56 0.35
    -5 9 -2 6.37 0.4
    7 -9 2 1.47 0.2
    -7 -9 -2 1.32 0.26
    7 -9 2 1.62 0.22
    -7 -9 -2 1.58 0.2
    -7 9 -2 1.81 0.23
    7 9 2 1.48 0.22
    -7 9 -2 1.66 0.18
    9 -9 2 4.92 0.38
    -9 -9 -2 4.6 0.41
    -9 -9 -2 4.5 0.34
    9 -9 2 4.72 0.4
    -9 9 -2 4.87 0.37
    9 9 2 4.69 0.4
    -9 9 -2 4.84 0.34
    -11 -9 -2 2.56 0.27
    11 -9 2 2.87 0.31
    -11 -9 -2 2.26 0.32
    -11 9 -2 2.63 0.27
    -11 9 -2 3.19 0.31
    11 9 2 3.15 0.35
    -12 -10 2 1.81 0.3
    12 -10 -2 1.57 0.27
    12 -10 -2 2.51 0.29
    -12 10 2 2.55 0.28
    12 10 -2 1.94 0.27
    -12 10 2 1.69 0.24
    10 -10 -2 3.95 0.36
    -10 -10 2 4.47 0.41
    10 -10 -2 4.03 0.33
    -10 10 2 4.29 0.36
    -10 10 2 4.12 0.32
    10 10 -2 4.38 0.39
    8 -10 -2 0.73 0.19
    -8 -10 2 1.12 0.24
    8 -10 -2 0.93 0.18
    -8 10 2 1.29 0.18
    8 10 -2 0.96 0.21
    -8 10 2 1.14 0.23
    -6 -10 2 4.45 0.39
    6 -10 -2 4.41 0.36
    6 -10 -2 5.09 0.33
    -6 10 2 4.52 0.36
    -6 10 2 3.91 0.3
    6 10 -2 4.69 0.38
    4 -10 -2 10.23 0.55
    4 -10 -2 9.23 0.45
    4 -10 -2 10.09 0.49
    -4 -10 2 9.69 0.56
    4 10 -2 9.78 0.55
    4 10 -2 10.22 0.49
    -4 10 2 9.56 0.53
    -4 10 2 9.64 0.48
    -2 -10 2 0.64 0.17
    2 -10 -2 0.75 0.15
    -2 -10 2 0.95 0.18
    2 -10 -2 0.4 0.14
    -2 10 2 0.57 0.16
    -2 10 2 0.61 0.14
    2 10 -2 0.65 0.15
    -2 10 2 0.64 0.15
    2 10 -2 0.55 0.15
    0 -10 2 7.38 0.41
    0 -10 -2 7.89 0.41
    0 -10 2 7.76 0.47
    0 -10 -2 7.72 0.48
    0 10 2 7.66 0.45
    0 10 2 7.12 0.45
    0 10 -2 7.41 0.44
    0 10 -2 7.44 0.43
    -2 -10 -2 1.84 0.2
    2 -10 2 1.83 0.23
    -2 -10 -2 1.4 0.23
    2 -10 2 1.45 0.19
    -2 10 -2 1.66 0.19
    2 10 2 2.01 0.22
    -2 10 -2 1.48 0.2
    2 10 2 1.68 0.23
    -4 -10 -2 1.39 0.26
    4 -10 2 1.27 0.19
    -4 -10 -2 1.22 0.18
    4 -10 2 1.38 0.2
    -4 10 -2 1.34 0.19
    4 10 2 1.29 0.22
    4 10 2 1.67 0.2
    6 -10 2 0.82 0.2
    -6 -10 -2 0.55 0.14
    6 -10 2 0.54 0.16
    -6 -10 -2 0.58 0.18
    -6 10 -2 0.89 0.19
    6 10 2 0.66 0.19
    -8 -10 -2 1.8 0.29
    8 -10 2 1.7 0.23
    -8 -10 -2 1.68 0.25
    8 -10 2 1.79 0.24
    -8 10 -2 1.89 0.24
    8 10 2 1.76 0.26
    -10 -10 -2 0.01 0.12
    10 -10 2 0.09 0.11
    10 10 2 0.11 0.12
    -10 10 -2 0.07 0.08
    -10 10 -2 -0.02 0.08
    9 -11 -2 0.85 0.19
    9 -11 -2 0.65 0.2
    -9 -11 2 1.11 0.29
    -9 11 2 0.68 0.19
    -9 11 2 0.85 0.18
    9 11 -2 0.58 0.19
    7 -11 -2 0.16 0.11
    7 -11 -2 0.12 0.12
    -7 -11 2 0.21 0.14
    -7 11 2 0.06 0.08
    7 11 -2 0.16 0.13
    -7 11 2 0.12 0.11
    -5 -11 2 5.15 0.43
    5 -11 -2 5.08 0.4
    -5 11 2 4.3 0.36
    -5 11 2 4.08 0.31
    5 11 -2 4.57 0.39
    -3 -11 2 0.31 0.16
    3 -11 -2 0.53 0.14
    3 -11 -2 0.6 0.18
    3 11 -2 0.45 0.14
    3 11 -2 0.93 0.22
    -3 11 2 0.33 0.11
    -3 11 2 0.28 0.13
    -1 -11 2 4.79 0.34
    1 -11 -2 5.39 0.42
    -1 -11 2 4.92 0.4
    1 -11 -2 4.85 0.34
    -1 11 2 5.33 0.39
    -1 11 2 5.25 0.39
    1 11 -2 5.37 0.38
    1 11 -2 5.57 0.4
    -1 11 2 5.34 0.36
    -1 -11 -2 1.27 0.22
    1 -11 2 1.57 0.2
    1 -11 2 2.22 0.27
    -1 -11 -2 1.81 0.21
    -1 11 -2 2.01 0.24
    -1 11 -2 1.72 0.22
    1 11 2 1.86 0.25
    1 11 2 1.53 0.21
    3 -11 2 4.13 0.35
    3 -11 2 2.84 0.28
    -3 -11 -2 3.28 0.34
    -3 11 -2 3.76 0.33
    3 11 2 3.34 0.34
    3 11 2 3.31 0.3
    -5 -11 -2 1.81 0.27
    5 -11 2 1.96 0.23
    5 -11 2 2.01 0.26
    5 11 2 1.66 0.25
    -5 11 -2 2.37 0.26
    7 -11 2 1.8 0.25
    -7 -11 -2 1.66 0.27
    7 -11 2 1.19 0.23
    7 11 2 1.74 0.28
    -7 11 -2 1.91 0.26
    -6 -12 2 0.12 0.15
    6 -12 -2 0.09 0.11
    -6 12 2 0.13 0.1
    6 12 -2 0.03 0.11
    -6 12 2 0.13 0.1
    4 -12 -2 5.86 0.46
    -4 -12 2 5.35 0.46
    -4 12 2 5.92 0.39
    4 12 -2 5.32 0.44
    -4 12 2 5.62 0.43
    2 -12 -2 1.18 0.25
    -2 -12 2 1.65 0.26
    -2 12 2 0.93 0.2
    -2 12 2 1.52 0.2
    2 12 -2 1.18 0.25
    2 12 -2 1.55 0.21
    0 -12 -2 3.67 0.37
    0 -12 2 3.74 0.37
    0 12 2 3.67 0.34
    0 12 -2 4.2 0.36
    0 12 2 3.9 0.35
    0 12 -2 3.47 0.32
    2 -12 2 5.74 0.45
    2 -12 2 5.84 0.4
    -2 -12 -2 5.49 0.46
    -2 12 -2 5.77 0.42
    2 12 2 4.46 0.38
    2 12 2 5.48 0.44
    4 -12 2 0.56 0.16
    4 -12 2 0.49 0.17
    -4 -12 -2 0.4 0.17
    -4 12 -2 0.35 0.13
    4 12 2 0.52 0.2
    4 12 2 0.35 0.22
    18 0 -3 -0.07 0.09
    -18 0 3 0.01 0.1
    18 0 -3 0.12 0.13
    -18 0 3 0.01 0.09
    16 0 -3 0.02 0.07
    16 0 -3 -0.01 0.1
    -16 0 3 -0.01 0.07
    -16 0 3 0.04 0.08
    -14 0 3 -0.01 0.06
    -14 0 3 0.06 0.07
    14 0 -3 0.05 0.08
    14 0 -3 0.07 0.07
    -12 0 3 -0.01 0.04
    12 0 -3 0 0.05
    12 0 -3 0.01 0.06
    -12 0 3 0.01 0.05
    10 0 -3 0.03 0.06
    10 0 -3 -0.02 0.04
    10 0 -3 -0.02 0.02
    -10 0 3 -0.01 0.04
    -10 0 3 0.01 0.03
    -8 0 3 -0.02 0.02
    8 0 -3 0.01 0.05
    -8 0 3 0.01 0.05
    8 0 -3 -0.04 0.02
    -8 0 3 0.02 0.04
    8 0 -3 -0.07 0.03
    6 0 -3 0 0.02
    -6 0 3 -0.01 0.01
    6 0 -3 -0.02 0.03
    -6 0 3 -0.01 0.03
    -6 0 3 0.11 0.04
    6 0 -3 0 0.04
    4 0 -3 0.15 0.04
    -4 0 3 0.05 0.03
    4 0 -3 0.09 0.05
    -4 0 3 0.08 0.02
    -4 0 3 0.05 0.02
    4 0 -3 0.05 0.02
    2 0 -3 -0.08 0.02
    2 0 -3 -0.01 0.04
    2 0 -3 -0.04 0.03
    -2 0 3 -0.1 0.02
    -2 0 3 -0.09 0.02
    2 0 -3 -0.06 0.02
    0 0 3 0 0.02
    0 0 -3 0.02 0.03
    0 0 3 0 0.02
    0 0 -3 0.02 0.02
    0 0 3 0.13 0.03
    -2 0 -3 -0.09 0.03
    2 0 3 -0.04 0.03
    -2 0 -3 -0.04 0.03
    2 0 3 -0.03 0.02
    -2 0 -3 -0.05 0.02
    -2 0 -3 -0.05 0.02
    2 0 3 -0.08 0.02
    4 0 3 -0.1 0.05
    4 0 3 0.14 0.06
    -4 0 -3 -0.17 0.03
    -4 0 -3 -0.2 0.04
    -4 0 -3 -0.18 0.03
    6 0 3 0.02 0.04
    -6 0 -3 0 0.05
    6 0 3 -0.01 0.03
    -6 0 -3 -0.02 0.03
    6 0 3 0.27 0.09
    -6 0 -3 0.07 0.04
    -8 0 -3 0.03 0.04
    -8 0 -3 0.09 0.05
    -8 0 -3 -0.02 0.05
    8 0 3 0 0.04
    8 0 3 0.01 0.03
    8 0 3 0.17 0.09
    10 0 3 0.13 0.1
    -10 0 -3 0.11 0.09
    -10 0 -3 0.03 0.05
    -10 0 -3 0.08 0.07
    10 0 3 0.07 0.07
    -12 0 -3 0.02 0.07
    12 0 3 0.02 0.09
    12 0 3 -0.01 0.05
    -14 0 -3 -0.02 0.09
    14 0 3 0.03 0.1
    16 0 3 0.06 0.11
    -16 0 -3 -0.02 0.1
    -19 -1 3 0.72 0.19
    19 -1 -3 0.6 0.22
    19 -1 -3 1.1 0.25
    -19 -1 3 0.83 0.22
    19 1 -3 0.9 0.27
    19 1 -3 0.96 0.22
    -19 1 3 0.98 0.22
    -19 1 3 0.63 0.18
    17 -1 -3 9.82 0.55
    -17 -1 3 9.22 0.52
    -17 -1 3 9 0.56
    17 -1 -3 9.14 0.61
    -17 1 3 9.52 0.53
    17 1 -3 9.9 0.65
    17 1 -3 10.24 0.54
    -17 1 3 9.96 0.57
    15 -1 -3 0.76 0.19
    -15 -1 3 1.02 0.19
    15 -1 -3 1.11 0.18
    -15 -1 3 1.13 0.2
    15 1 -3 1.11 0.21
    15 1 -3 1.11 0.17
    -15 1 3 1.14 0.17
    -15 1 3 1.01 0.17
    -13 -1 3 23.08 0.85
    13 -1 -3 23.35 0.91
    13 -1 -3 22.33 0.82
    -13 -1 3 23.88 0.81
    -13 1 3 21.68 0.83
    13 1 -3 23.6 0.94
    -13 1 3 21.93 0.8
    13 1 -3 21.8 0.8
    11 -1 -3 3.05 0.23
    -11 -1 3 2.68 0.23
    11 -1 -3 2.72 0.25
    -11 -1 3 3 0.21
    11 1 -3 3.41 0.18
    11 1 -3 2.98 0.22
    11 1 -3 2.18 0.23
    -11 1 3 2.98 0.23
    -11 1 3 2.95 0.21
    9 -1 -3 9.69 0.28
    9 -1 -3 9.81 0.41
    -9 -1 3 9.24 0.42
    -9 -1 3 9.53 0.37
    9 -1 -3 9.96 0.45
    -9 1 3 10.01 0.32
    9 1 -3 9.95 0.47
    9 1 -3 9.99 0.35
    -9 1 3 9.7 0.41
    -9 1 3 9.38 0.38
    9 1 -3 9.36 0.39
    7 -1 -3 16.87 0.56
    -7 -1 3 17.17 0.52
    7 -1 -3 17.66 0.46
    7 -1 -3 16.8 0.57
    7 -1 -3 16.73 0.59
    -7 -1 3 17.05 0.58
    -7 1 3 17.65 0.57
    -7 1 3 18.06 0.55
    7 1 -3 17.09 0.51
    7 1 -3 17.05 0.56
    7 1 -3 17.44 0.62
    -7 1 3 17.56 0.49
    5 -1 -3 2.81 0.16
    5 -1 -3 1.7 0.12
    -5 -1 3 2.11 0.14
    -5 -1 3 2.14 0.13
    -5 -1 3 2.05 0.1
    5 -1 -3 1.63 0.13
    -5 -1 3 1.79 0.08
    5 -1 -3 2.13 0.09
    -5 1 3 2.38 0.13
    -5 1 3 2.06 0.11
    5 1 -3 2 0.13
    -5 1 3 2.45 0.14
    5 1 -3 1.58 0.14
    -3 -1 3 1000 20.86
    3 -1 -3 846.51 20.86
    3 -1 -3 884.45 20.83
    -3 -1 3 840.57 20.86
    -3 -1 3 832.57 22.22
    3 -1 -3 864.97 20.82
    3 1 -3 913.74 20.96
    3 1 -3 955.67 20.81
    -3 1 3 871.92 20.8
    -3 1 3 859.4 20.79
    -3 1 3 865.72 20.82
    -1 -1 3 138.45 3.37
    1 -1 -3 139.82 3.32
    1 -1 -3 140.48 3.33
    1 -1 -3 137.38 3.31
    1 -1 -3 146.39 3.29
    -1 -1 3 139.4 3.34
    -1 -1 3 141.11 3.3
    1 -1 -3 140.53 3.34
    1 1 -3 135.44 3.32
    1 1 -3 135.2 3.28
    1 1 -3 136.41 3.34
    -1 1 3 142.47 3.29
    1 1 -3 150.12 3.38
    -1 1 3 139.23 3.34
    -1 1 3 137.19 3.34
    1 -1 3 203.53 4.78
    -1 -1 -3 197.43 4.79
    -1 -1 -3 207.74 4.83
    1 -1 3 200.9 4.88
    -1 -1 -3 205.92 4.83
    1 -1 3 206.4 4.83
    1 1 3 211.44 4.88
    1 1 3 204.88 4.79
    1 1 3 200.1 4.85
    -1 1 -3 200.58 4.83
    -1 1 -3 203.46 4.83
    -3 -1 -3 17.09 0.5
    3 -1 3 17.47 0.46
    -3 -1 -3 17.22 0.53
    3 -1 3 16.49 0.5
    3 -1 3 16.76 0.57
    -3 -1 -3 17.36 0.49
    -3 1 -3 16.99 0.5
    -3 1 -3 16.71 0.51
    -3 1 -3 17.04 0.46
    3 1 3 17.35 0.58
    3 1 3 16.56 0.52
    3 1 3 17.2 0.46
    -3 1 -3 17.13 0.52
    5 -1 3 21.35 0.64
    5 -1 3 20.98 0.62
    -5 -1 -3 20.67 0.62
    5 -1 3 21.6 0.73
    -5 -1 -3 20.66 0.67
    -5 -1 -3 21.56 0.64
    5 1 3 21.57 0.74
    -5 1 -3 21.48 0.66
    -5 1 -3 21.99 0.65
    5 1 3 21.72 0.61
    -5 1 -3 21.38 0.6
    5 1 3 20.79 0.66
    -7 -1 -3 47.43 1.38
    7 -1 3 50.1 1.35
    7 -1 3 50.63 1.3
    7 -1 3 48.95 1.47
    -7 -1 -3 49.81 1.35
    -7 -1 -3 47.99 1.3
    -7 1 -3 50.76 1.32
    7 1 3 49.83 1.31
    -7 1 -3 48.9 1.33
    -7 1 -3 49.71 1.38
    7 1 3 47.95 1.48
    -9 -1 -3 7.24 0.4
    9 -1 3 8.67 0.39
    9 -1 3 8.08 0.46
    -9 -1 -3 8.29 0.35
    -9 -1 -3 8.6 0.4
    -9 1 -3 8.41 0.37
    -9 1 -3 8.36 0.37
    9 1 3 8.55 0.36
    9 1 3 8.75 0.38
    -9 1 -3 8.68 0.42
    9 1 3 7.61 0.46
    -11 -1 -3 42.57 1.33
    11 -1 3 41.52 1.27
    11 -1 3 40.7 1.42
    -11 1 -3 42.88 1.26
    -11 1 -3 42.43 1.32
    11 1 3 42.08 1.24
    -11 1 -3 42.41 1.22
    11 1 3 42.07 1.46
    -13 -1 -3 0.12 0.1
    13 -1 3 0.14 0.12
    13 -1 3 0.14 0.08
    13 1 3 0.11 0.11
    -13 1 -3 0 0.08
    -15 -1 -3 6.29 0.45
    15 -1 3 5.33 0.48
    -15 1 -3 5.58 0.43
    15 1 3 5.08 0.48
    -18 -2 3 6.12 0.49
    18 -2 -3 6.02 0.5
    -18 -2 3 5.93 0.43
    18 -2 -3 5.67 0.43
    -18 2 3 6.68 0.47
    18 2 -3 5.58 0.41
    -18 2 3 6.26 0.44
    18 2 -3 5.81 0.52
    16 -2 -3 7.06 0.45
    -16 -2 3 6.9 0.43
    -16 -2 3 6.99 0.48
    16 -2 -3 6.35 0.47
    -16 2 3 7.13 0.45
    -16 2 3 6.85 0.42
    16 2 -3 7.28 0.54
    16 2 -3 6.59 0.42
    -14 -2 3 10.9 0.51
    -14 -2 3 11.15 0.57
    14 -2 -3 11.26 0.54
    14 -2 -3 10.64 0.58
    14 2 -3 10.76 0.52
    -14 2 3 10.49 0.53
    14 2 -3 10.33 0.62
    -14 2 3 10.81 0.51
    -12 -2 3 8.32 0.4
    12 -2 -3 8.7 0.43
    -12 -2 3 8.81 0.47
    12 -2 -3 7.91 0.45
    -12 2 3 8.75 0.44
    12 2 -3 8.85 0.42
    12 2 -3 8.73 0.51
    12 2 -3 8.64 0.37
    -10 -2 3 4.34 0.29
    10 -2 -3 4.48 0.29
    10 -2 -3 4.34 0.28
    10 -2 -3 4.68 0.28
    -10 -2 3 4.36 0.25
    10 2 -3 4.41 0.32
    10 2 -3 4.2 0.23
    10 2 -3 4.43 0.27
    -10 2 3 4.23 0.21
    -10 2 3 4.46 0.26
    -10 2 3 4.39 0.27
    -8 -2 3 2.6 0.17
    8 -2 -3 2.48 0.18
    8 -2 -3 2.64 0.19
    8 -2 -3 2.47 0.2
    -8 -2 3 2.77 0.21
    -8 -2 3 2.76 0.17
    -8 2 3 2.78 0.19
    8 2 -3 2.69 0.18
    -8 2 3 2.33 0.14
    -8 2 3 2.5 0.17
    8 2 -3 2.05 0.2
    6 -2 -3 5.78 0.31
    6 -2 -3 7.53 0.31
    6 -2 -3 6.62 0.28
    -6 -2 3 7.04 0.25
    -6 -2 3 7.28 0.32
    -6 -2 3 7.69 0.3
    -6 2 3 7.28 0.29
    6 2 -3 7.32 0.29
    -6 2 3 7.48 0.21
    -6 2 3 6.86 0.26
    6 2 -3 6.04 0.32
    6 2 -3 7.7 0.3
    -4 -2 3 5.62 0.24
    4 -2 -3 5.48 0.22
    4 -2 -3 5.66 0.24
    4 -2 -3 5.72 0.22
    -4 -2 3 5.53 0.18
    -4 -2 3 5.91 0.25
    4 -2 -3 6.02 0.22
    -4 2 3 5.84 0.23
    4 2 -3 5.56 0.17
    4 2 -3 5.87 0.27
    -4 2 3 5.17 0.22
    4 2 -3 5.26 0.23
    -4 2 3 5.56 0.19
    2 -2 -3 0.67 0.06
    -2 -2 3 0.72 0.08
    -2 -2 3 0.65 0.08
    2 -2 -3 0.75 0.07
    2 -2 -3 0.86 0.08
    2 -2 -3 0.87 0.08
    -2 2 3 0.76 0.07
    2 2 -3 1 0.09
    -2 2 3 0.76 0.07
    -2 2 3 0.76 0.06
    2 2 -3 0.69 0.07
    0 -2 3 108.94 2.65
    0 -2 3 106.85 2.66
    0 -2 -3 106.55 2.62
    0 -2 -3 106.25 2.62
    0 -2 3 109.61 2.59
    0 2 3 109.73 2.63
    0 2 -3 109.28 2.62
    0 2 -3 109.56 2.56
    0 2 3 111.29 2.66
    0 2 3 108.11 2.64
    0 2 -3 107.53 2.63
    -2 -2 -3 100.41 2.45
    2 -2 3 96.44 2.45
    2 -2 3 99.41 2.39
    2 -2 3 99.46 2.49
    -2 -2 -3 99.99 2.44
    -2 -2 -3 98.62 2.43
    -2 2 -3 100.02 2.43
    -2 2 -3 100.36 2.46
    2 2 3 102.31 2.5
    2 2 3 97.88 2.48
    2 2 3 103.76 2.34
    -4 -2 -3 12.5 0.44
    -4 -2 -3 12.5 0.45
    4 -2 3 13.56 0.5
    4 -2 3 13.35 0.45
    4 -2 3 13.59 0.4
    -4 -2 -3 13.22 0.42
    4 2 3 13.25 0.37
    4 2 3 12.4 0.46
    4 2 3 13.96 0.52
    -4 2 -3 12.37 0.43
    -4 2 -3 12.75 0.4
    -4 2 -3 12.54 0.44
    -6 -2 -3 23.14 0.69
    6 -2 3 23.62 0.69
    -6 -2 -3 23.81 0.82
    -6 -2 -3 22.26 0.75
    6 -2 3 23.33 0.74
    6 -2 3 23.51 0.67
    6 -2 3 24.5 0.82
    -6 2 -3 23.54 0.69
    6 2 3 25.08 0.76
    -6 2 -3 22.6 0.67
    6 2 3 24.13 0.67
    -6 2 -3 23.03 0.73
    6 2 3 25.2 0.85
    -6 2 -3 24.1 0.73
    8 -2 3 27.64 0.96
    -8 -2 -3 26.49 0.88
    8 -2 3 26.81 0.77
    -8 -2 -3 27.35 0.8
    8 -2 3 27.06 0.86
    8 2 3 27.64 0.87
    8 2 3 25.65 0.96
    8 2 3 28.17 0.8
    -8 2 -3 25.71 0.86
    -8 2 -3 27.82 0.85
    -8 2 -3 27.7 0.82
    10 -2 3 2.2 0.25
    10 -2 3 2.46 0.22
    -10 -2 -3 2.46 0.23
    -10 2 -3 2.54 0.2
    -10 2 -3 2.85 0.21
    -10 2 -3 2.56 0.23
    10 2 3 2.77 0.29
    -12 -2 -3 3.25 0.29
    12 -2 3 3.41 0.27
    12 -2 3 3.72 0.35
    -12 2 -3 3.07 0.28
    12 2 3 3.35 0.35
    14 -2 3 0.68 0.16
    14 -2 3 0.84 0.24
    -14 -2 -3 0.74 0.19
    14 2 3 0.59 0.2
    -14 2 -3 0.8 0.19
    -16 -2 -3 6.93 0.49
    16 -2 3 7.28 0.57
    16 -2 3 5.93 0.44
    -16 2 -3 6.19 0.46
    16 2 3 7.2 0.6
    17 -3 -3 1.72 0.26
    -17 -3 3 1.65 0.22
    -17 -3 3 1.97 0.29
    17 -3 -3 2.1 0.26
    -17 -3 3 2.38 0.27
    -17 3 3 1.91 0.24
    17 3 -3 1.82 0.29
    -17 3 3 1.53 0.23
    17 3 -3 1.57 0.22
    -15 -3 3 5.16 0.35
    -15 -3 3 5.58 0.36
    -15 -3 3 5.68 0.42
    15 -3 -3 4.73 0.39
    15 -3 -3 5.05 0.37
    -15 3 3 5.81 0.39
    15 3 -3 5.44 0.36
    15 3 -3 4.99 0.43
    -15 3 3 4.52 0.34
    13 -3 -3 4.23 0.33
    -13 -3 3 3.73 0.27
    -13 -3 3 3.78 0.33
    13 -3 -3 4.18 0.32
    13 -3 -3 4.06 0.31
    -13 -3 3 4.55 0.29
    13 3 -3 3.47 0.25
    -13 3 3 3.98 0.28
    13 3 -3 3.6 0.35
    13 3 -3 3.76 0.27
    -13 3 3 4.16 0.31
    -11 -3 3 4.37 0.32
    11 -3 -3 4.82 0.31
    11 -3 -3 3.86 0.27
    11 -3 -3 3.94 0.29
    -11 -3 3 4.15 0.27
    -11 -3 3 4.81 0.28
    11 3 -3 4.11 0.34
    -11 3 3 4.56 0.28
    -11 3 3 4.98 0.25
    -11 3 3 4.49 0.29
    11 3 -3 4.25 0.27
    -9 -3 3 17.64 0.68
    9 -3 -3 18.02 0.65
    -9 -3 3 18.47 0.59
    -9 -3 3 17.62 0.62
    9 -3 -3 16.68 0.62
    9 3 -3 16.87 0.7
    -9 3 3 18.43 0.65
    9 3 -3 18.97 0.62
    -9 3 3 18.38 0.63
    9 3 -3 17.64 0.62
    -9 3 3 18.51 0.59
    -7 -3 3 32.53 1
    7 -3 -3 33.14 0.95
    -7 -3 3 33.15 0.95
    7 -3 -3 30.87 0.96
    -7 -3 3 32.95 0.89
    7 -3 -3 32.99 0.94
    -7 3 3 33.42 0.8
    -7 3 3 32.42 0.94
    7 3 -3 31.93 0.95
    7 3 -3 33.01 0.94
    -7 3 3 32.42 0.92
    7 3 -3 32.61 0.79
    7 3 -3 33.55 1.04
    -5 -3 3 23.6 0.7
    5 -3 -3 23.35 0.68
    5 -3 -3 24.58 0.72
    -5 -3 3 23.21 0.62
    -5 -3 3 23.61 0.74
    5 -3 -3 20.09 0.63
    5 3 -3 22.93 0.7
    -5 3 3 23.73 0.69
    -5 3 3 23.87 0.62
    -5 3 3 23.49 0.69
    5 3 -3 22.52 0.75
    5 3 -3 23.3 0.6
    3 -3 -3 112.48 2.79
    -3 -3 3 114.02 2.81
    -3 -3 3 113.94 2.82
    3 -3 -3 108.88 2.79
    -3 -3 3 111.6 2.69
    3 -3 -3 124.41 2.72
    3 3 -3 112.21 2.81
    -3 3 3 113.68 2.77
    -3 3 3 114.81 2.71
    3 3 -3 112.96 2.74
    -3 3 3 113.6 2.8
    3 3 -3 118.45 2.84
    -3 3 3 113.82 2.79
    1 -3 -3 63.99 1.63
    -1 -3 3 63.48 1.61
    1 -3 -3 64.76 1.54
    -1 -3 3 61.85 1.63
    1 -3 -3 63.53 1.61
    -1 -3 3 65.18 1.76
    -1 3 3 62.65 1.56
    1 3 -3 62.05 1.6
    -1 3 3 64.78 1.63
    1 3 -3 66.78 1.63
    -1 3 3 65 1.63
    1 3 -3 64.77 1.53
    1 3 -3 62.28 1.63
    1 -3 3 4.33 0.19
    1 -3 3 4.14 0.21
    -1 -3 -3 4.54 0.21
    -1 -3 -3 4.49 0.21
    -1 -3 -3 4.33 0.2
    1 3 3 4.3 0.21
    -1 3 -3 4.33 0.2
    1 3 3 4.39 0.22
    -1 3 -3 4.11 0.2
    1 3 3 4.18 0.2
    -1 3 -3 4.94 0.17
    3 -3 3 95.34 2.42
    -3 -3 -3 97.63 2.39
    -3 -3 -3 97.12 2.51
    -3 -3 -3 97.94 2.27
    3 -3 3 96.11 2.36
    3 -3 3 97.32 2.44
    -3 -3 -3 95.93 2.41
    3 3 3 96.29 2.45
    -3 3 -3 94.44 2.36
    -3 3 -3 96.98 2.42
    3 3 3 95.96 2.46
    -5 -3 -3 23.27 0.69
    5 -3 3 23.71 0.74
    -5 -3 -3 22.32 0.74
    5 -3 3 23.98 0.78
    5 -3 3 23.85 0.69
    -5 3 -3 24.12 0.74
    5 3 3 23.53 0.77
    -5 3 -3 22.68 0.71
    5 3 3 25.08 0.82
    -5 3 -3 22.71 0.66
    5 3 3 24.05 0.63
    7 -3 3 1.24 0.16
    -7 -3 -3 1.18 0.11
    -7 -3 -3 0.97 0.14
    7 -3 3 1.14 0.12
    7 -3 3 1.24 0.14
    7 -3 3 1.35 0.1
    -7 3 -3 1.49 0.15
    7 3 3 1.36 0.15
    -7 3 -3 1.31 0.12
    7 3 3 1.32 0.11
    -7 3 -3 1.19 0.13
    7 3 3 1.26 0.17
    9 -3 3 0.82 0.12
    9 -3 3 1.1 0.17
    9 -3 3 1.03 0.14
    -9 -3 -3 1.08 0.16
    -9 3 -3 0.97 0.15
    -9 3 -3 0.95 0.12
    9 3 3 1 0.14
    9 3 3 0.8 0.18
    -9 3 -3 1.08 0.14
    11 -3 3 3.84 0.34
    11 -3 3 4.25 0.31
    -11 -3 -3 4.48 0.32
    -11 -3 -3 4.18 0.37
    11 3 3 4.47 0.39
    -11 3 -3 4.59 0.29
    -11 3 -3 4.41 0.31
    13 -3 3 7.16 0.44
    13 -3 3 7.92 0.54
    -13 -3 -3 8.12 0.48
    -13 3 -3 7.69 0.46
    13 3 3 7.72 0.56
    15 -3 3 0.24 0.11
    15 -3 3 0.24 0.14
    -15 -3 -3 0.12 0.12
    15 3 3 0.12 0.15
    -15 3 -3 0.16 0.12
    -18 -4 3 6.62 0.54
    18 -4 -3 6.63 0.48
    -18 -4 3 6.85 0.47
    18 4 -3 7.31 0.61
    -18 4 3 6.97 0.48
    -18 4 3 7.48 0.48
    16 -4 -3 2.33 0.26
    -16 -4 3 2.35 0.31
    -16 -4 3 2.03 0.23
    -16 -4 3 2.43 0.26
    16 4 -3 2.45 0.34
    -16 4 3 2.07 0.25
    -16 4 3 2.24 0.24
    -14 -4 3 6.87 0.39
    14 -4 -3 6.61 0.42
    -14 -4 3 7.04 0.48
    -14 -4 3 7.48 0.41
    14 -4 -3 7.04 0.44
    14 4 -3 7.28 0.4
    -14 4 3 6.65 0.4
    14 4 -3 6.37 0.49
    -14 4 3 6.87 0.42
    -12 -4 3 30.69 0.95
    12 -4 -3 28.86 1
    -12 -4 3 29.49 1.08
    -12 -4 3 29.37 0.96
    12 -4 -3 29.25 1.01
    12 4 -3 31 1.14
    -12 4 3 29.88 0.92
    12 4 -3 29.51 0.96
    -12 4 3 30.65 1.02
    -12 4 3 27.95 0.97
    12 4 -3 29.31 0.96
    10 -4 -3 12.81 0.54
    -10 -4 3 13.72 0.5
    10 -4 -3 12.73 0.55
    10 -4 -3 13.55 0.54
    -10 -4 3 13 0.6
    -10 -4 3 13.77 0.53
    10 4 -3 12.97 0.53
    -10 4 3 12.7 0.5
    10 4 -3 13.29 0.52
    -10 4 3 13.55 0.56
    -10 4 3 13.75 0.54
    10 4 -3 14.18 0.65
    8 -4 -3 182.92 4.56
    8 -4 -3 195.92 4.5
    -8 -4 3 188.68 4.52
    8 -4 -3 179.65 4.52
    -8 -4 3 186.58 4.45
    -8 -4 3 181.94 4.6
    8 4 -3 182.08 4.54
    -8 4 3 185.75 4.5
    -8 4 3 176.1 4.51
    8 4 -3 182.35 4.64
    6 -4 -3 1.14 0.1
    -6 -4 3 1.23 0.1
    -6 -4 3 1.25 0.16
    -6 -4 3 1.12 0.12
    6 -4 -3 1.01 0.11
    6 -4 -3 1.29 0.14
    6 4 -3 1.01 0.12
    6 4 -3 1.01 0.14
    -6 4 3 1.38 0.12
    6 4 -3 1.2 0.08
    -6 4 3 1.04 0.11
    -6 4 3 1.19 0.08
    -4 -4 3 149.61 3.71
    4 -4 -3 151.03 3.53
    -4 -4 3 146.22 3.55
    4 -4 -3 152.19 3.66
    4 -4 -3 150.93 3.68
    4 -4 -3 152.19 3.63
    4 4 -3 147.62 3.59
    -4 4 3 153.04 3.67
    -4 4 3 146.27 3.67
    4 4 -3 150.1 3.69
    -4 4 3 152.41 3.62
    4 4 -3 147.72 3.7
    2 -4 -3 7.68 0.32
    2 -4 -3 8.32 0.31
    2 -4 -3 7.45 0.26
    -2 -4 3 7.41 0.32
    -2 -4 3 7.74 0.23
    -2 4 3 7.07 0.22
    2 4 -3 7.67 0.32
    2 4 -3 7.6 0.29
    -2 4 3 8.5 0.32
    -2 4 3 8.16 0.33
    2 4 -3 7.4 0.31
    0 -4 -3 11.07 0.31
    0 -4 3 11.09 0.41
    0 -4 -3 10.58 0.4
    0 -4 3 10.81 0.39
    0 -4 3 10.71 0.39
    0 -4 -3 10.01 0.38
    0 4 -3 10.98 0.39
    0 4 3 10.56 0.35
    0 4 3 11.1 0.4
    0 4 3 10.64 0.41
    0 4 -3 10.5 0.39
    0 4 -3 10.92 0.32
    -2 -4 -3 49.42 1.36
    -2 -4 -3 49.29 1.34
    -2 -4 -3 49.66 1.19
    2 -4 3 49.96 1.31
    2 -4 3 50.98 1.37
    -2 -4 -3 49.77 1.33
    2 -4 3 50.8 1.36
    2 4 3 49.95 1.35
    -2 4 -3 50.36 1.31
    -2 4 -3 49.62 1.28
    -2 4 -3 49.94 1.35
    2 4 3 49.69 1.39
    2 4 3 51.3 1.34
    -4 -4 -3 2.94 0.18
    -4 -4 -3 2.96 0.21
    -4 -4 -3 3.12 0.2
    4 -4 3 3.07 0.18
    4 -4 3 3.15 0.21
    -4 -4 -3 3.11 0.12
    4 4 3 2.94 0.22
    -4 4 -3 3.11 0.18
    -4 4 -3 3.82 0.22
    4 4 3 3.22 0.19
    -4 4 -3 3.21 0.17
    4 4 3 2.91 0.21
    -6 -4 -3 62.36 1.71
    -6 -4 -3 60.98 1.69
    -6 -4 -3 62.58 1.63
    6 -4 3 62.89 1.74
    6 -4 3 62.92 1.65
    6 -4 3 61.73 1.7
    6 4 3 63.61 1.8
    -6 4 -3 63.32 1.69
    6 4 3 62.75 1.74
    -6 4 -3 61.47 1.66
    -6 4 -3 60.74 1.58
    -8 -4 -3 2.49 0.23
    -8 -4 -3 2.41 0.17
    8 -4 3 2.03 0.2
    8 -4 3 1.9 0.21
    -8 -4 -3 1.9 0.2
    8 -4 3 2.16 0.18
    8 4 3 1.85 0.23
    8 4 3 2.03 0.2
    -8 4 -3 2.07 0.19
    8 4 3 2.1 0.17
    -8 4 -3 1.96 0.17
    -8 4 -3 2.58 0.2
    10 -4 3 30.9 1.08
    -10 -4 -3 29.01 1.01
    10 -4 3 29 1
    -10 -4 -3 30.93 1.04
    10 4 3 28.06 1.11
    -10 4 -3 29.99 0.98
    10 4 3 30.84 1.03
    -10 4 -3 30.06 1
    -10 4 -3 28.63 0.94
    -12 -4 -3 11.31 0.58
    -12 -4 -3 10.35 0.55
    12 -4 3 11.77 0.63
    12 -4 3 10.75 0.55
    -12 4 -3 10.44 0.5
    -12 4 -3 10.27 0.53
    12 4 3 10.49 0.65
    12 4 3 11.42 0.55
    14 -4 3 1.57 0.22
    14 -4 3 1.53 0.25
    -14 -4 -3 1.51 0.27
    14 4 3 1.71 0.31
    -14 4 -3 2.05 0.25
    -17 -5 3 1.13 0.26
    17 -5 -3 1.28 0.21
    -17 5 3 1.23 0.2
    17 5 -3 0.69 0.24
    -17 5 3 1.26 0.22
    15 -5 -3 0.7 0.19
    -15 -5 3 0.83 0.23
    15 -5 -3 0.72 0.19
    -15 -5 3 0.92 0.18
    -15 5 3 0.8 0.17
    15 5 -3 0.97 0.26
    -15 5 3 0.78 0.19
    13 -5 -3 1.63 0.21
    -13 -5 3 1.22 0.17
    -13 -5 3 1.11 0.23
    13 -5 -3 1.2 0.18
    -13 -5 3 0.87 0.15
    -13 5 3 1.1 0.16
    13 5 -3 0.88 0.14
    -13 5 3 1.14 0.17
    -13 5 3 0.56 0.14
    13 5 -3 0.97 0.18
    13 5 -3 1.01 0.24
    -11 -5 3 16.55 0.74
    11 -5 -3 16.82 0.69
    -11 -5 3 17.75 0.63
    -11 -5 3 17.73 0.66
    11 -5 -3 16.35 0.67
    -11 5 3 17.72 0.67
    -11 5 3 17.09 0.69
    -11 5 3 17.24 0.64
    11 5 -3 16.54 0.77
    11 5 -3 16.9 0.67
    -9 -5 3 2.94 0.2
    9 -5 -3 2.7 0.23
    -9 -5 3 2.25 0.24
    9 -5 -3 2.95 0.25
    -9 -5 3 3 0.22
    9 -5 -3 2.75 0.22
    9 5 -3 2.44 0.26
    9 5 -3 2.71 0.22
    -9 5 3 2.76 0.21
    -9 5 3 2.63 0.21
    7 -5 -3 10.93 0.37
    -7 -5 3 10.42 0.49
    7 -5 -3 10.21 0.43
    -7 -5 3 10.26 0.43
    7 -5 -3 10.61 0.46
    -7 -5 3 10.55 0.38
    -7 5 3 10.68 0.44
    7 5 -3 10.37 0.46
    7 5 -3 10.5 0.34
    7 5 -3 10.76 0.49
    -7 5 3 10.35 0.43
    5 -5 -3 11.59 0.35
    -5 -5 3 13.83 0.5
    -5 -5 3 13.64 0.42
    5 -5 -3 12.81 0.51
    -5 -5 3 13.82 0.55
    5 -5 -3 14.18 0.48
    5 -5 -3 13.97 0.5
    -5 5 3 14.34 0.45
    5 5 -3 12.28 0.52
    5 5 -3 13.91 0.53
    5 5 -3 13.94 0.44
    -5 5 3 13.79 0.51
    -5 5 3 14.14 0.5
    -3 -5 3 43.55 1.15
    -3 -5 3 46.98 1.28
    3 -5 -3 46.7 1.26
    3 -5 -3 45.51 1.29
    -3 -5 3 47.35 1.31
    -3 5 3 46.69 1.27
    3 5 -3 43.92 1.27
    3 5 -3 46.45 1.3
    -3 5 3 45.96 1.29
    -3 5 3 47.13 1.26
    -1 -5 3 38.88 1.11
    1 -5 -3 37.33 1.08
    1 -5 -3 38.32 1.12
    -1 -5 3 38.88 1.11
    -1 -5 3 39.47 1.09
    -1 -5 3 40.15 1
    1 -5 -3 37.98 1
    1 5 -3 39.18 1
    1 5 -3 38.64 1.08
    1 5 -3 40.91 1.09
    -1 5 3 40.03 0.98
    -1 5 3 38.3 1.11
    -1 5 3 38.19 1.12
    1 5 -3 38.82 1.11
    -1 -5 -3 14.8 0.55
    -1 -5 -3 15.09 0.41
    1 -5 3 15.68 0.51
    1 -5 3 14.81 0.52
    -1 -5 -3 15.18 0.52
    1 -5 3 14.36 0.53
    -1 5 -3 15.32 0.53
    -1 5 -3 15.17 0.46
    -1 5 -3 15.21 0.52
    1 5 3 14.3 0.48
    1 5 3 15.22 0.53
    1 5 3 15.29 0.56
    -3 -5 -3 6.34 0.31
    -3 -5 -3 6.72 0.21
    3 -5 3 6.67 0.31
    3 -5 3 6.12 0.32
    3 -5 3 6.72 0.3
    -3 -5 -3 7.03 0.34
    -3 5 -3 6.68 0.28
    -3 5 -3 6.26 0.31
    3 5 3 6.8 0.31
    3 5 3 7.37 0.34
    -5 -5 -3 28.74 0.91
    5 -5 3 28.64 0.87
    -5 -5 -3 29.62 0.94
    -5 -5 -3 29.39 0.87
    5 -5 3 28.32 0.92
    5 -5 3 29.51 0.92
    -5 5 -3 26.58 0.9
    5 5 3 29.31 0.96
    5 5 3 28.7 0.97
    5 5 3 31.18 0.91
    -5 5 -3 29.56 0.87
    -5 5 -3 29.48 0.83
    -7 -5 -3 14.18 0.58
    7 -5 3 15.16 0.55
    7 -5 3 13.89 0.58
    -7 -5 -3 13.95 0.51
    -7 -5 -3 13.97 0.6
    -7 5 -3 14.43 0.55
    7 5 3 14.41 0.53
    -7 5 -3 14.45 0.57
    7 5 3 14.46 0.61
    7 5 3 14.97 0.65
    -9 -5 -3 6.42 0.4
    9 -5 3 7.11 0.42
    9 -5 3 7.01 0.4
    -9 -5 -3 6.92 0.39
    -9 5 -3 7.39 0.43
    -9 5 -3 7.46 0.4
    -9 5 -3 6.69 0.37
    9 5 3 7.33 0.42
    9 5 3 7.22 0.47
    -11 -5 -3 2.46 0.25
    11 -5 3 2.49 0.27
    -11 -5 -3 2.72 0.28
    11 -5 3 2.84 0.27
    11 5 3 2.02 0.28
    -11 5 -3 2.36 0.23
    11 5 3 2.77 0.27
    -11 5 -3 2.6 0.24
    13 -5 3 2.35 0.27
    -13 -5 -3 2.32 0.27
    -13 -5 -3 1.9 0.31
    13 -5 3 1.91 0.27
    -13 5 -3 2.37 0.24
    13 5 3 2.47 0.29
    -13 5 -3 2.58 0.27
    13 5 3 2.47 0.33
    -15 -5 -3 0.66 0.19
    15 -5 3 0.89 0.22
    -15 5 -3 0.53 0.17
    15 5 3 0.6 0.22
    -16 -6 3 2 0.32
    16 -6 -3 3.16 0.33
    16 -6 -3 2.39 0.28
    16 6 -3 2.63 0.36
    -16 6 3 1.99 0.27
    -16 6 3 1.94 0.25
    14 -6 -3 1.74 0.24
    -14 -6 3 1.9 0.29
    14 -6 -3 1.38 0.21
    -14 6 3 1.17 0.19
    14 6 -3 1.54 0.27
    14 6 -3 1.95 0.22
    -14 6 3 1.46 0.2
    12 -6 -3 6.12 0.39
    12 -6 -3 6.08 0.4
    -12 -6 3 6.66 0.46
    -12 6 3 5.45 0.38
    -12 6 3 5.7 0.36
    12 6 -3 5.77 0.37
    12 6 -3 6.09 0.46
    -12 6 3 6.33 0.36
    10 -6 -3 8.88 0.44
    -10 -6 3 8.36 0.49
    -10 -6 3 8.02 0.4
    -10 -6 3 8.28 0.38
    10 -6 -3 7.99 0.44
    -10 6 3 7.84 0.41
    -10 6 3 7.18 0.39
    10 6 -3 7.61 0.48
    10 6 -3 8.07 0.44
    -8 -6 3 8.47 0.48
    8 -6 -3 8.73 0.45
    8 -6 -3 9.74 0.44
    -8 -6 3 9.46 0.43
    -8 -6 3 9.32 0.37
    8 6 -3 9.61 0.47
    -8 6 3 8.78 0.42
    8 6 -3 9.77 0.5
    -8 6 3 9.36 0.44
    6 -6 -3 9.58 0.41
    -6 -6 3 10.12 0.36
    6 -6 -3 9.11 0.44
    -6 -6 3 9.91 0.49
    -6 -6 3 10.34 0.43
    -6 6 3 10.46 0.38
    -6 6 3 9.02 0.41
    6 6 -3 9.8 0.36
    6 6 -3 9.14 0.45
    6 6 -3 9.49 0.45
    -6 6 3 9.22 0.43
    -4 -6 3 2.79 0.23
    -4 -6 3 3.15 0.16
    4 -6 -3 2.74 0.22
    -4 -6 3 2.8 0.21
    4 -6 -3 3.33 0.24
    4 -6 -3 3 0.21
    4 6 -3 2.94 0.22
    4 6 -3 3.13 0.22
    -4 6 3 2.79 0.21
    -4 6 3 3.2 0.21
    -4 6 3 3.54 0.21
    -2 -6 3 0.11 0.06
    -2 -6 3 0.1 0.04
    -2 -6 3 0.24 0.09
    2 -6 -3 0.11 0.06
    2 -6 -3 0.02 0.05
    -2 -6 3 0.18 0.07
    2 -6 -3 0.1 0.05
    2 6 -3 0.09 0.06
    2 6 -3 0.11 0.05
    -2 6 3 0.08 0.05
    2 6 -3 0.06 0.03
    2 6 -3 -0.01 0.04
    -2 6 3 0.06 0.05
    0 -6 -3 17.37 0.65
    0 -6 3 17.64 0.59
    0 -6 -3 18.18 0.52
    0 -6 3 18.18 0.64
    0 -6 3 18.7 0.64
    0 -6 -3 18.58 0.62
    0 6 3 18.01 0.66
    0 6 -3 19.19 0.55
    0 6 3 17.75 0.64
    0 6 -3 17.67 0.62
    0 6 -3 17.92 0.62
    -2 -6 -3 1.31 0.16
    2 -6 3 1.33 0.15
    -2 -6 -3 1.5 0.1
    -2 -6 -3 1.25 0.14
    2 -6 3 1.6 0.14
    2 -6 3 1.13 0.13
    -2 6 -3 1.32 0.13
    2 6 3 1.18 0.14
    -2 6 -3 1.51 0.12
    2 6 3 1.26 0.16
    -2 6 -3 1.5 0.15
    2 6 3 1.43 0.14
    4 -6 3 14.17 0.54
    -4 -6 -3 14.64 0.59
    4 -6 3 14.22 0.57
    -4 -6 -3 14.57 0.55
    4 -6 3 15.19 0.54
    -4 6 -3 15.02 0.51
    4 6 3 14.95 0.58
    4 6 3 13.24 0.59
    4 6 3 15.31 0.55
    -4 6 -3 13.76 0.56
    6 -6 3 0.11 0.08
    6 -6 3 0.18 0.08
    6 -6 3 0.15 0.08
    -6 -6 -3 0.29 0.1
    -6 -6 -3 0.16 0.1
    6 6 3 0.05 0.06
    6 6 3 0.1 0.08
    -6 6 -3 0.27 0.09
    -6 6 -3 0.18 0.07
    8 -6 3 5.04 0.34
    -8 -6 -3 5.17 0.33
    -8 -6 -3 4.79 0.35
    8 -6 3 5.28 0.32
    8 -6 3 4.82 0.34
    -8 6 -3 5.3 0.33
    -8 6 -3 5.07 0.31
    8 6 3 5.28 0.39
    8 6 3 4.75 0.35
    -10 -6 -3 0.09 0.09
    -10 -6 -3 0.01 0.08
    10 -6 3 0.03 0.07
    -10 6 -3 0.07 0.07
    -10 6 -3 0.16 0.08
    10 6 3 0.17 0.12
    10 6 3 0.08 0.09
    12 -6 3 1.87 0.24
    -12 -6 -3 1.54 0.23
    -12 -6 -3 1.62 0.25
    -12 6 -3 1.58 0.21
    12 6 3 1.74 0.28
    12 6 3 1.84 0.24
    -12 6 -3 1.98 0.23
    -14 -6 -3 1.69 0.26
    14 -6 3 1.49 0.24
    -14 6 -3 1.86 0.24
    14 6 3 1.42 0.28
    15 -7 -3 1.1 0.24
    15 -7 -3 0.85 0.2
    -15 -7 3 1.08 0.26
    15 7 -3 1.23 0.2
    -15 7 3 1.21 0.19
    15 7 -3 1.42 0.31
    -15 7 3 1.16 0.21
    13 -7 -3 5.38 0.4
    13 -7 -3 5.8 0.4
    -13 -7 3 5.34 0.44
    13 7 -3 4.54 0.36
    13 7 -3 5.38 0.46
    -13 7 3 5.49 0.37
    -13 7 3 5.59 0.36
    -13 7 3 4.7 0.37
    -11 -7 3 26.82 1.07
    11 -7 -3 27.56 1.01
    11 -7 -3 26.32 0.96
    -11 7 3 27.78 0.96
    11 7 -3 26.68 1.07
    -11 7 3 26.51 0.95
    11 7 -3 27.74 1
    9 -7 -3 2.39 0.22
    9 -7 -3 1.88 0.22
    -9 -7 3 2.19 0.26
    -9 7 3 2.1 0.21
    -9 7 3 1.8 0.2
    9 7 -3 2.15 0.23
    9 7 -3 2.16 0.25
    -7 -7 3 10.44 0.54
    7 -7 -3 11.29 0.52
    -7 -7 3 10.83 0.48
    7 -7 -3 10.86 0.48
    7 7 -3 11.2 0.54
    -7 7 3 11.34 0.49
    7 7 -3 10.94 0.53
    -7 7 3 10.54 0.5
    5 -7 -3 4.87 0.31
    5 -7 -3 4.65 0.29
    5 -7 -3 5.09 0.28
    -5 -7 3 5.27 0.31
    -5 -7 3 5.35 0.35
    -5 7 3 4.82 0.29
    5 7 -3 5.09 0.33
    5 7 -3 5.07 0.31
    5 7 -3 4.95 0.26
    -5 7 3 5.4 0.28
    -3 -7 3 15.02 0.6
    -3 -7 3 14 0.56
    3 -7 -3 14.71 0.6
    3 -7 -3 15.28 0.57
    3 -7 -3 15.79 0.52
    -3 -7 3 15.24 0.62
    3 7 -3 15.36 0.56
    -3 7 3 14.49 0.57
    -3 7 3 14.61 0.6
    3 7 -3 14.99 0.61
    -3 7 3 15.05 0.57
    3 7 -3 16.39 0.58
    1 -7 -3 0.09 0.05
    1 -7 -3 0.11 0.05
    -1 -7 3 0.2 0.06
    -1 -7 3 0.2 0.08
    1 -7 -3 0.16 0.09
    -1 -7 3 0.12 0.06
    -1 -7 3 0.14 0.09
    1 7 -3 0.19 0.08
    -1 7 3 0.07 0.06
    1 7 -3 0.05 0.05
    -1 7 3 0.12 0.06
    1 7 -3 0.12 0.05
    1 7 -3 0.15 0.07
    -1 -7 -3 53.12 1.53
    1 -7 3 52.77 1.41
    1 -7 3 49.24 1.47
    -1 -7 -3 51.6 1.45
    1 -7 3 51.5 1.49
    -1 7 -3 52.51 1.48
    -1 7 -3 54.31 1.38
    -1 7 -3 51.34 1.46
    1 7 3 51.58 1.48
    1 7 3 51.16 1.52
    -3 -7 -3 20.01 0.71
    3 -7 3 20.36 0.74
    3 -7 3 20.97 0.74
    -3 -7 -3 20.53 0.77
    -3 7 -3 21.7 0.7
    -3 7 -3 22.05 0.67
    3 7 3 21.19 0.74
    -3 7 -3 20.16 0.74
    3 7 3 21.01 0.8
    -5 -7 -3 46.78 1.44
    5 -7 3 45.66 1.4
    5 -7 3 46.61 1.37
    -5 -7 -3 46.55 1.37
    -5 7 -3 48.75 1.35
    -5 7 -3 46.83 1.4
    5 7 3 48.43 1.42
    5 7 3 44.95 1.35
    5 7 3 46.07 1.46
    7 -7 3 22.48 0.84
    7 -7 3 22.27 0.79
    -7 -7 -3 21.79 0.85
    -7 -7 -3 22.38 0.81
    7 7 3 21.61 0.87
    -7 7 -3 21.23 0.76
    7 7 3 23.09 0.88
    -7 7 -3 20.7 0.81
    -9 -7 -3 1.74 0.21
    -9 -7 -3 1.93 0.25
    9 -7 3 2.16 0.23
    9 7 3 1.96 0.26
    -9 7 -3 1.65 0.21
    9 7 3 1.93 0.24
    -9 7 -3 1.73 0.19
    -11 -7 -3 4.76 0.37
    -11 -7 -3 4.43 0.39
    11 -7 3 5.38 0.4
    -11 7 -3 4.29 0.34
    11 7 3 4.07 0.36
    -11 7 -3 4.6 0.33
    11 7 3 5.11 0.43
    -13 -7 -3 2.12 0.26
    13 -7 3 2.3 0.28
    -13 -7 -3 1.89 0.3
    13 7 3 2.25 0.33
    13 7 3 2 0.27
    -13 7 -3 2.3 0.25
    -13 7 -3 1.76 0.24
    14 -8 -3 0.51 0.17
    14 -8 -3 0.54 0.18
    -14 -8 3 0.34 0.19
    14 8 -3 0.49 0.17
    14 8 -3 0.43 0.19
    -14 8 3 0.49 0.14
    -14 8 3 0.34 0.13
    -14 8 3 0.31 0.13
    -12 -8 3 0.41 0.16
    12 -8 -3 0.47 0.16
    12 -8 -3 0.38 0.14
    12 8 -3 0.52 0.19
    -12 8 3 0.35 0.12
    12 8 -3 0.28 0.12
    -12 8 3 0.42 0.13
    10 -8 -3 1.95 0.22
    10 -8 -3 1.86 0.24
    -10 -8 3 2.25 0.28
    10 8 -3 2.72 0.28
    10 8 -3 2.26 0.27
    -10 8 3 2.01 0.22
    -10 8 3 2.06 0.21
    8 -8 -3 1.08 0.15
    8 -8 -3 1.05 0.17
    -8 -8 3 1.17 0.24
    8 8 -3 0.7 0.16
    8 8 -3 1.26 0.2
    -8 8 3 0.94 0.19
    -8 8 3 0.91 0.17
    6 -8 -3 12.38 0.51
    6 -8 -3 12.83 0.58
    -6 -8 3 12.06 0.6
    -6 -8 3 12.6 0.53
    6 8 -3 12.79 0.49
    6 8 -3 11.46 0.56
    -6 8 3 12.47 0.57
    -6 8 3 11.22 0.51
    6 8 -3 13.09 0.6
    4 -8 -3 3.36 0.25
    4 -8 -3 2.95 0.26
    -4 -8 3 3.02 0.28
    -4 -8 3 2.6 0.22
    4 8 -3 2.69 0.21
    4 8 -3 2.74 0.25
    -4 8 3 2.63 0.21
    -4 8 3 2.94 0.23
    2 -8 -3 1.76 0.2
    2 -8 -3 1.67 0.18
    2 -8 -3 1.67 0.15
    -2 -8 3 1.74 0.19
    -2 -8 3 1.88 0.22
    -2 8 3 1.63 0.18
    2 8 -3 1.41 0.16
    -2 8 3 1.71 0.19
    2 8 -3 1.58 0.18
    0 -8 3 0.2 0.1
    0 -8 -3 0.27 0.11
    0 -8 -3 0.38 0.1
    0 -8 3 0.4 0.11
    0 8 3 0.14 0.08
    0 8 -3 0.29 0.07
    0 8 -3 0.31 0.1
    0 8 -3 0.43 0.12
    0 8 3 0.25 0.09
    2 -8 3 17.02 0.68
    -2 -8 -3 18.97 0.68
    2 -8 3 16.97 0.68
    -2 -8 -3 17.88 0.73
    -2 8 -3 17.35 0.69
    2 8 3 18.5 0.75
    -2 8 -3 19.54 0.61
    -2 8 -3 18.04 0.67
    2 8 3 17.66 0.69
    4 -8 3 1.23 0.18
    4 -8 3 1.25 0.17
    -4 -8 -3 1.43 0.2
    -4 -8 -3 1.27 0.16
    -4 8 -3 1.32 0.17
    4 8 3 1.37 0.17
    4 8 3 1.23 0.18
    -6 -8 -3 0.47 0.15
    -6 -8 -3 0.49 0.13
    6 -8 3 0.61 0.15
    6 -8 3 0.32 0.13
    -6 8 -3 0.39 0.1
    -6 8 -3 0.45 0.13
    6 8 3 0.53 0.15
    6 8 3 0.28 0.11
    8 -8 3 2.31 0.26
    -8 -8 -3 1.99 0.23
    -8 -8 -3 2.36 0.27
    -8 8 -3 2.11 0.23
    8 8 3 2.34 0.27
    -8 8 -3 2.19 0.21
    -10 -8 -3 1.92 0.26
    10 -8 3 2.22 0.26
    -10 -8 -3 1.73 0.22
    10 8 3 1.68 0.24
    -10 8 -3 2.17 0.25
    -10 8 -3 1.66 0.2
    -12 -8 -3 1.45 0.23
    12 -8 3 0.86 0.22
    -12 -8 -3 1.14 0.26
    -12 8 -3 2.03 0.24
    -12 8 -3 1.48 0.22
    12 8 3 1.15 0.24
    13 -9 -3 2.48 0.3
    -13 -9 3 1.79 0.32
    13 -9 -3 1.7 0.24
    13 9 -3 2.32 0.28
    -13 9 3 2.58 0.27
    -13 9 3 2.06 0.25
    -11 -9 3 0.76 0.24
    11 -9 -3 0.42 0.14
    11 -9 -3 0.65 0.19
    -11 9 3 0.36 0.12
    -11 9 3 0.75 0.18
    11 9 -3 0.34 0.14
    9 -9 -3 2.93 0.26
    -9 -9 3 2.31 0.3
    9 -9 -3 3.24 0.31
    -9 9 3 3.28 0.27
    -9 9 3 2.75 0.27
    9 9 -3 3.03 0.31
    7 -9 -3 4.61 0.36
    -7 -9 3 4.82 0.39
    7 -9 -3 3.98 0.29
    -7 9 3 4.62 0.31
    -7 9 3 4.82 0.35
    7 9 -3 4.36 0.35
    5 -9 -3 5.16 0.37
    -5 -9 3 5.27 0.4
    5 -9 -3 5.39 0.34
    -5 -9 3 4.71 0.32
    5 -9 -3 5.24 0.31
    -5 9 3 5.16 0.33
    -5 9 3 5.04 0.36
    5 9 -3 5.33 0.38
    3 -9 -3 12.34 0.61
    3 -9 -3 13.58 0.51
    3 -9 -3 13.4 0.57
    -3 -9 3 14.04 0.58
    -3 -9 3 12.87 0.62
    -3 9 3 13.61 0.59
    -3 9 3 13.23 0.61
    3 9 -3 12.7 0.6
    3 9 -3 13.72 0.57
    -3 9 3 14.11 0.58
    1 -9 -3 0.45 0.15
    1 -9 -3 0.35 0.11
    -1 -9 3 0.16 0.09
    -1 -9 3 0.39 0.14
    -1 9 3 0.28 0.1
    1 9 -3 0.17 0.09
    1 9 -3 0.22 0.09
    -1 9 3 0.25 0.11
    -1 -9 -3 8.69 0.43
    1 -9 3 9.27 0.46
    1 -9 3 9.5 0.49
    -1 -9 -3 8.47 0.49
    1 9 3 8.82 0.5
    1 9 3 8.45 0.46
    -1 9 -3 9.4 0.47
    -1 9 -3 8.7 0.45
    3 -9 3 3.54 0.29
    3 -9 3 3 0.27
    -3 -9 -3 3.48 0.32
    -3 -9 -3 3.46 0.27
    3 9 3 3.07 0.26
    -3 9 -3 2.64 0.25
    3 9 3 3.59 0.31
    5 -9 3 7.76 0.45
    -5 -9 -3 7.54 0.42
    -5 -9 -3 7.49 0.47
    5 -9 3 7.67 0.43
    5 9 3 7.69 0.42
    -5 9 -3 8.25 0.46
    5 9 3 6.78 0.46
    7 -9 3 9.13 0.51
    7 -9 3 8.55 0.49
    -7 -9 -3 9.69 0.49
    -7 -9 -3 8.75 0.54
    -7 9 -3 8.9 0.51
    -7 9 -3 8.97 0.45
    7 9 3 8.58 0.54
    -9 -9 -3 1.58 0.22
    9 -9 3 1.85 0.24
    -9 -9 -3 1.99 0.28
    -9 9 -3 1.94 0.21
    -9 9 -3 1.76 0.23
    9 9 3 1.55 0.24
    -11 -9 -3 5.01 0.4
    -11 -9 -3 5.76 0.47
    11 -9 3 5.12 0.42
    11 9 3 5.44 0.46
    -11 9 -3 5.39 0.41
    -11 9 -3 5.71 0.39
    -12 -10 3 7.43 0.58
    12 -10 -3 8.72 0.53
    -12 10 3 8.61 0.51
    -12 10 3 9.02 0.54
    12 10 -3 8.67 0.57
    10 -10 -3 2.06 0.26
    -10 -10 3 1.75 0.29
    10 -10 -3 1.96 0.23
    10 10 -3 1.54 0.25
    -10 10 3 2.32 0.25
    -10 10 3 2.27 0.26
    -8 -10 3 0.41 0.18
    8 -10 -3 0.24 0.1
    8 -10 -3 0.1 0.11
    8 10 -3 0.12 0.11
    -8 10 3 0.06 0.09
    -8 10 3 0.19 0.1
    6 -10 -3 6.46 0.37
    6 -10 -3 7 0.46
    -6 -10 3 7.22 0.49
    -6 10 3 6.24 0.43
    -6 10 3 6.65 0.4
    6 10 -3 6.25 0.44
    4 -10 -3 5.71 0.41
    -4 -10 3 6.15 0.44
    4 -10 -3 5.69 0.36
    -4 -10 3 5.9 0.37
    -4 10 3 5.41 0.39
    -4 10 3 5.94 0.37
    4 10 -3 5.78 0.35
    4 10 -3 5.81 0.41
    2 -10 -3 7.11 0.4
    -2 -10 3 7.46 0.41
    2 -10 -3 7.17 0.46
    -2 -10 3 7.52 0.47
    2 10 -3 7.32 0.45
    -2 10 3 6.81 0.43
    2 10 -3 6.61 0.4
    -2 10 3 7.67 0.42
    -2 10 3 6.96 0.44
    0 -10 -3 6.73 0.38
    0 -10 3 6 0.38
    0 -10 3 6.75 0.44
    0 -10 -3 6.84 0.45
    0 10 -3 7.39 0.42
    0 10 3 6.72 0.44
    0 10 3 5.99 0.4
    0 10 -3 6.96 0.42
    2 -10 3 5.18 0.37
    -2 -10 -3 4.35 0.32
    2 -10 3 5.15 0.35
    -2 -10 -3 4.37 0.37
    -2 10 -3 4.98 0.35
    2 10 3 4.61 0.34
    2 10 3 4.39 0.37
    -2 10 -3 4.62 0.33
    -4 -10 -3 0.53 0.14
    -4 -10 -3 0.43 0.16
    4 -10 3 0.5 0.14
    4 -10 3 0.19 0.1
    4 10 3 0.42 0.14
    -4 10 -3 0.48 0.14
    4 10 3 0.41 0.15
    6 -10 3 4.03 0.34
    -6 -10 -3 3.74 0.31
    -6 -10 -3 3.71 0.35
    6 -10 3 4.21 0.34
    6 10 3 3.95 0.37
    -6 10 -3 4.33 0.35
    -8 -10 -3 4.53 0.4
    -8 -10 -3 5.21 0.38
    8 -10 3 5.6 0.42
    -8 10 -3 5.03 0.39
    8 10 3 4.78 0.42
    -9 -11 3 1 0.25
    9 -11 -3 1.04 0.24
    9 -11 -3 0.71 0.16
    -9 11 3 1.02 0.24
    -9 11 3 0.85 0.18
    9 11 -3 1.19 0.26
    7 -11 -3 1.71 0.27
    7 -11 -3 2.12 0.35
    -7 -11 3 2.16 0.3
    7 11 -3 2.38 0.3
    -7 11 3 2.08 0.24
    -7 11 3 2.03 0.26
    5 -11 -3 8.16 0.52
    -5 -11 3 8.94 0.57
    5 11 -3 8.39 0.54
    -5 11 3 9.52 0.5
    -5 11 3 9.7 0.56
    -3 -11 3 2.09 0.28
    3 -11 -3 2.95 0.32
    -3 -11 3 2.46 0.25
    3 -11 -3 2.54 0.25
    3 11 -3 2.28 0.24
    -3 11 3 2.63 0.28
    -3 11 3 2.47 0.25
    3 11 -3 3.09 0.31
    1 -11 -3 8.82 0.54
    -1 -11 3 8.83 0.53
    -1 -11 3 8.31 0.47
    1 -11 -3 8.18 0.46
    1 11 -3 8.33 0.5
    -1 11 3 8.4 0.47
    -1 11 3 8.53 0.51
    -1 11 3 8.53 0.51
    1 11 -3 7.96 0.47
    1 -11 3 1.31 0.2
    -1 -11 -3 1.07 0.24
    1 -11 3 1.13 0.24
    -1 -11 -3 1.45 0.2
    1 11 3 0.97 0.21
    -1 11 -3 0.99 0.2
    -1 11 -3 1.1 0.17
    1 11 3 1.27 0.2
    -3 -11 -3 0.98 0.19
    3 -11 3 0.72 0.17
    3 -11 3 0.97 0.22
    -3 -11 -3 0.83 0.22
    -3 11 -3 1.03 0.21
    3 11 3 0.64 0.19
    3 11 3 0.88 0.19
    5 -11 3 2.23 0.27
    -5 -11 -3 2.47 0.27
    -5 -11 -3 1.82 0.28
    5 -11 3 2.2 0.26
    -5 11 -3 1.88 0.24
    5 11 3 1.33 0.27
    -7 -11 -3 0.88 0.23
    7 -11 3 1.26 0.22
    -7 11 -3 1.24 0.24
    7 11 3 1.41 0.29
    -6 -12 3 0.41 0.18
    6 -12 -3 0.83 0.21
    6 12 -3 0.57 0.19
    -6 12 3 0.39 0.13
    -6 12 3 0.39 0.15
    4 -12 -3 1.29 0.21
    4 -12 -3 1.31 0.23
    -4 -12 3 0.84 0.22
    -4 12 3 1.28 0.21
    4 12 -3 1.05 0.23
    -4 12 3 1.25 0.25
    2 -12 -3 0.3 0.16
    -2 -12 3 0.62 0.2
    2 -12 -3 0.47 0.15
    2 12 -3 0.72 0.17
    -2 12 3 0.52 0.15
    2 12 -3 0.35 0.15
    -2 12 3 0.25 0.12
    0 -12 3 3.44 0.31
    0 -12 -3 2.93 0.34
    0 -12 3 2.72 0.32
    0 -12 -3 2.91 0.41
    0 12 3 2.37 0.3
    0 12 -3 3.37 0.31
    0 12 3 2.62 0.27
    0 12 3 2.73 0.3
    0 12 -3 3.03 0.31
    2 -12 3 1.83 0.24
    2 -12 3 1.61 0.26
    -2 -12 -3 1.87 0.29
    -2 12 -3 2 0.25
    2 12 3 1.32 0.21
    2 12 3 2.04 0.27
    4 -12 3 0.04 0.1
    4 -12 3 0.26 0.12
    -4 -12 -3 0.05 0.13
    4 12 3 0.07 0.09
    -4 12 -3 0.11 0.12
    4 12 3 0.1 0.12
    18 0 -4 4.19 0.36
    18 0 -4 3.92 0.41
    -18 0 4 4.13 0.34
    -18 0 4 4.09 0.38
    16 0 -4 17.59 0.74
    -16 0 4 16.38 0.76
    -16 0 4 18.12 0.73
    16 0 -4 16.52 0.83
    14 0 -4 20.41 0.78
    -14 0 4 20.56 0.75
    14 0 -4 19.89 0.87
    -14 0 4 21.23 0.82
    -12 0 4 2.99 0.22
    -12 0 4 2.91 0.24
    12 0 -4 2.85 0.23
    12 0 -4 2.15 0.24
    -10 0 4 13.28 0.53
    10 0 -4 13.5 0.58
    -10 0 4 13.33 0.49
    10 0 -4 13.5 0.42
    10 0 -4 13.21 0.52
    -8 0 4 1.6 0.08
    -8 0 4 1.28 0.13
    -8 0 4 1.46 0.12
    8 0 -4 1.73 0.17
    8 0 -4 1.75 0.15
    8 0 -4 1.9 0.11
    -6 0 4 21.35 0.56
    -6 0 4 21.14 0.6
    6 0 -4 22.12 0.7
    -6 0 4 21.23 0.65
    6 0 -4 20.92 0.64
    6 0 -4 21.71 0.6
    4 0 -4 106.55 2.54
    4 0 -4 106.48 2.58
    -4 0 4 105.14 2.59
    -4 0 4 107.3 2.59
    4 0 -4 106.29 2.63
    4 0 -4 108.69 2.6
    -4 0 4 105.84 2.55
    -2 0 4 12.52 0.41
    2 0 -4 12.34 0.34
    2 0 -4 11.87 0.36
    2 0 -4 12.84 0.35
    2 0 -4 12.8 0.42
    2 0 -4 11.86 0.38
    -2 0 4 12.33 0.38
    -2 0 4 12.2 0.35
    0 0 4 34.06 0.88
    0 0 4 33.96 0.94
    0 0 -4 34.63 0.91
    0 0 -4 34.12 0.9
    0 0 4 33.71 0.91
    2 0 4 77.63 1.93
    -2 0 -4 77.54 1.83
    -2 0 -4 76.26 1.92
    -2 0 -4 77.69 1.91
    2 0 4 74.52 1.88
    2 0 4 77.58 1.99
    -4 0 -4 22.17 0.67
    4 0 4 22.38 0.64
    4 0 4 21.49 0.67
    -4 0 -4 21.86 0.68
    -4 0 -4 22.45 0.61
    4 0 4 22.9 0.76
    -6 0 -4 6.86 0.28
    6 0 4 7.13 0.29
    -6 0 -4 6.35 0.32
    -6 0 -4 6.85 0.3
    6 0 4 7.5 0.4
    8 0 4 99.32 2.42
    8 0 4 91.98 2.59
    8 0 4 90.28 2.39
    -8 0 -4 91.94 2.46
    -8 0 -4 95.19 2.39
    -8 0 -4 93.68 2.4
    10 0 4 85.65 2.28
    10 0 4 88.8 2.53
    -10 0 -4 87.72 2.27
    -10 0 -4 85.61 2.37
    -12 0 -4 11.03 0.56
    12 0 4 10.24 0.63
    14 0 4 9.06 0.63
    -14 0 -4 9.01 0.53
    19 -1 -4 1.59 0.24
    -19 -1 4 1.92 0.26
    -19 -1 4 1.96 0.29
    19 -1 -4 1.57 0.33
    19 1 -4 1.99 0.33
    19 1 -4 1.67 0.25
    -19 1 4 1.87 0.24
    -19 1 4 1.81 0.26
    -17 -1 4 1.62 0.22
    17 -1 -4 1.68 0.27
    17 -1 -4 1.4 0.22
    -17 -1 4 1.73 0.26
    17 1 -4 1.31 0.25
    -17 1 4 1.98 0.26
    17 1 -4 2.01 0.25
    -17 1 4 1.86 0.22
    15 -1 -4 4.54 0.34
    -15 -1 4 4.53 0.31
    15 -1 -4 4.47 0.38
    -15 -1 4 3.68 0.33
    15 1 -4 4.27 0.39
    -15 1 4 4.1 0.3
    15 1 -4 4.16 0.31
    -15 1 4 4.7 0.35
    -13 -1 4 0.73 0.17
    -13 -1 4 0.81 0.14
    13 -1 -4 0.96 0.18
    13 -1 -4 0.8 0.19
    -13 1 4 0.95 0.16
    13 1 -4 0.85 0.2
    -13 1 4 0.84 0.13
    13 1 -4 0.78 0.16
    11 -1 -4 5.92 0.36
    11 -1 -4 4.77 0.29
    -11 -1 4 5.02 0.27
    -11 -1 4 5.19 0.32
    11 1 -4 5.01 0.3
    -11 1 4 5.5 0.29
    11 1 -4 5.26 0.24
    11 1 -4 5.3 0.36
    -11 1 4 4.83 0.3
    -9 -1 4 24.2 0.8
    -9 -1 4 24.62 0.73
    9 -1 -4 24.76 0.78
    9 -1 -4 23.88 0.64
    9 -1 -4 26.43 0.85
    -9 1 4 24.39 0.67
    9 1 -4 25.38 0.72
    9 1 -4 25.3 0.87
    9 1 -4 23.3 0.77
    -9 1 4 24.42 0.8
    -9 1 4 24.27 0.75
    -7 -1 4 6.25 0.24
    7 -1 -4 5.73 0.3
    -7 -1 4 6.58 0.3
    7 -1 -4 6.58 0.29
    7 -1 -4 5.8 0.27
    7 -1 -4 6.42 0.21
    -7 1 4 5.75 0.22
    7 1 -4 5.43 0.31
    7 1 -4 6.33 0.28
    -7 1 4 6 0.28
    -7 1 4 6.33 0.26
    -5 -1 4 44.48 1.12
    5 -1 -4 46.18 1.19
    5 -1 -4 47.03 1.21
    -5 -1 4 46.76 1.2
    -5 -1 4 43.81 1.19
    5 -1 -4 44.42 1.14
    5 -1 -4 44.68 1.2
    -5 1 4 45.56 1.19
    5 1 -4 45.52 1.17
    5 1 -4 47.05 1.25
    5 1 -4 45.09 1.2
    -5 1 4 44.49 1.14
    -5 1 4 44.05 1.16
    5 1 -4 44.78 1.09
    3 -1 -4 497.8 12.6
    3 -1 -4 543.9 12.55
    -3 -1 4 533.78 12.48
    3 -1 -4 587.4 12.56
    -3 -1 4 500.21 12.5
    -3 -1 4 555.46 12.65
    3 -1 -4 524.38 12.57
    3 1 -4 520.63 12.67
    3 1 -4 605.31 12.57
    -3 1 4 562.77 12.71
    -3 1 4 462.94 12.53
    3 1 -4 506.38 12.62
    -1 -1 4 9.44 0.36
    1 -1 -4 10.24 0.33
    -1 -1 4 10.38 0.34
    1 -1 -4 10.2 0.3
    1 -1 -4 10.04 0.32
    1 -1 -4 10.64 0.35
    -1 -1 4 10.23 0.29
    -1 1 4 9.96 0.3
    -1 1 4 9.94 0.35
    1 1 -4 10.57 0.28
    -1 1 4 10.52 0.35
    1 1 -4 10.02 0.34
    1 1 -4 10.61 0.33
    -1 -1 -4 13.86 0.37
    1 -1 4 12.36 0.46
    -1 -1 -4 13.65 0.42
    -1 -1 -4 13.63 0.42
    1 -1 4 13.96 0.42
    -1 1 -4 13.42 0.43
    1 1 4 12.52 0.46
    1 1 4 13.26 0.44
    1 1 4 13.85 0.37
    -1 1 -4 13.27 0.42
    -3 -1 -4 24.91 0.72
    3 -1 4 25.16 0.79
    3 -1 4 24.57 0.7
    -3 -1 -4 24.69 0.66
    -3 -1 -4 24.07 0.7
    -3 1 -4 24.49 0.71
    3 1 4 24.07 0.72
    -3 1 -4 24.47 0.7
    3 1 4 23.19 0.77
    3 1 4 24.23 0.64
    -3 1 -4 24.48 0.62
    -3 1 -4 23.7 0.69
    -5 -1 -4 24.28 0.71
    -5 -1 -4 24.12 0.7
    5 -1 4 23.84 0.71
    -5 -1 -4 23.75 0.75
    5 -1 4 23.94 0.72
    5 -1 4 24.13 0.82
    5 1 4 24.76 0.84
    5 1 4 23.87 0.75
    -5 1 -4 23.8 0.73
    5 1 4 23.59 0.67
    -5 1 -4 23.52 0.66
    -5 1 -4 23.47 0.73
    7 -1 4 8.04 0.44
    -7 -1 -4 8.3 0.35
    -7 -1 -4 8.62 0.35
    7 -1 4 8.09 0.34
    -7 -1 -4 7.92 0.39
    7 -1 4 8.44 0.36
    7 1 4 8.34 0.33
    7 1 4 8.32 0.45
    -7 1 -4 8.45 0.36
    -7 1 -4 8.26 0.38
    -7 1 -4 8.89 0.34
    9 -1 4 1.32 0.15
    -9 -1 -4 1.19 0.17
    -9 -1 -4 1.46 0.15
    9 -1 4 1.38 0.21
    -9 -1 -4 1.39 0.17
    9 1 4 1.12 0.14
    9 1 4 1.37 0.15
    9 1 4 1.57 0.22
    -9 1 -4 1.45 0.18
    -9 1 -4 1.4 0.15
    -9 1 -4 1.25 0.15
    11 -1 4 8.13 0.4
    -11 -1 -4 5.74 0.39
    11 -1 4 6.12 0.46
    -11 1 -4 6.37 0.4
    -11 1 -4 7.11 0.36
    11 1 4 6.96 0.49
    -13 -1 -4 0.92 0.2
    13 -1 4 0.82 0.17
    13 -1 4 0.76 0.21
    13 1 4 1.16 0.23
    -13 1 -4 0.84 0.19
    -15 -1 -4 0.51 0.17
    15 -1 4 0.33 0.16
    -15 1 -4 0.53 0.18
    15 1 4 0.37 0.18
    -18 -2 4 1.19 0.23
    18 -2 -4 1.06 0.23
    18 -2 -4 1.27 0.24
    -18 -2 4 1.32 0.29
    -18 2 4 1.37 0.23
    18 2 -4 0.97 0.21
    -18 2 4 0.97 0.2
    18 2 -4 1 0.26
    16 -2 -4 24.85 0.95
    16 -2 -4 25.54 1.03
    -16 -2 4 24.41 0.9
    -16 -2 4 23.73 0.99
    16 2 -4 24.7 1.08
    -16 2 4 25 0.92
    -16 2 4 23.54 0.95
    16 2 -4 23.81 0.92
    14 -2 -4 9.22 0.53
    14 -2 -4 9.36 0.49
    -14 -2 4 8.56 0.44
    -14 -2 4 9.34 0.52
    14 2 -4 9.53 0.57
    14 2 -4 9.61 0.48
    -14 2 4 8.94 0.49
    -14 2 4 9.25 0.46
    -12 -2 4 4.11 0.26
    -12 -2 4 3.36 0.28
    12 -2 -4 3.73 0.28
    12 -2 -4 4.27 0.31
    -12 2 4 3.66 0.27
    12 2 -4 3.39 0.26
    12 2 -4 3.7 0.32
    -12 2 4 3.65 0.25
    12 2 -4 4.01 0.23
    -10 -2 4 16.01 0.54
    10 -2 -4 15.58 0.6
    -10 -2 4 15.12 0.62
    10 -2 -4 15.2 0.59
    10 -2 -4 15.56 0.62
    -10 -2 4 16.46 0.59
    10 2 -4 15.27 0.58
    10 2 -4 15.46 0.67
    -10 2 4 16.09 0.6
    -10 2 4 17.23 0.52
    10 2 -4 16.69 0.55
    -10 2 4 16 0.57
    8 -2 -4 29.64 0.73
    8 -2 -4 26.39 0.85
    -8 -2 4 29.25 0.87
    8 -2 -4 28.17 0.88
    -8 -2 4 28.58 0.9
    -8 -2 4 29.23 0.81
    -8 2 4 29.42 0.81
    -8 2 4 29.08 0.85
    -8 2 4 29.26 0.89
    8 2 -4 29.48 0.84
    8 2 -4 27.98 0.86
    8 2 -4 27.19 0.94
    -8 2 4 29.67 0.73
    -6 -2 4 16.45 0.54
    6 -2 -4 15.76 0.54
    -6 -2 4 17.04 0.47
    6 -2 -4 16.04 0.54
    6 -2 -4 16.22 0.53
    -6 -2 4 16.79 0.56
    6 -2 -4 16.89 0.46
    6 2 -4 16.96 0.42
    -6 2 4 16.68 0.46
    6 2 -4 16.45 0.53
    6 2 -4 15.61 0.53
    6 2 -4 16.31 0.6
    -6 2 4 16.23 0.5
    -6 2 4 17.41 0.53
    4 -2 -4 21.67 0.62
    -4 -2 4 22.25 0.55
    4 -2 -4 24.27 0.64
    4 -2 -4 21.52 0.65
    4 -2 -4 22.37 0.63
    -4 -2 4 22.05 0.66
    -4 -2 4 21.86 0.66
    -4 2 4 21.4 0.64
    -4 2 4 21.58 0.63
    4 2 -4 22.07 0.65
    -4 2 4 22.08 0.61
    4 2 -4 22.66 0.7
    4 2 -4 22.03 0.58
    2 -2 -4 95.91 2.37
    -2 -2 4 95.79 2.39
    2 -2 -4 96.92 2.37
    2 -2 -4 94.85 2.36
    -2 -2 4 95.26 2.36
    2 -2 -4 97.37 2.32
    -2 -2 4 97.6 2.43
    -2 2 4 97.96 2.36
    2 2 -4 95.83 2.35
    2 2 -4 94.04 2.38
    -2 2 4 97.95 2.38
    2 2 -4 104.01 2.44
    -2 2 4 94.9 2.37
    0 -2 4 39.82 0.97
    0 -2 4 39.32 1.04
    0 -2 4 37.82 1.06
    0 -2 -4 39.33 1
    0 -2 -4 40.19 1.03
    0 -2 -4 38.4 1.02
    0 2 4 36.28 1.03
    0 2 4 39.5 0.93
    0 2 -4 39.19 1.02
    0 2 4 38.54 1.05
    0 2 -4 38.55 1.03
    0 2 -4 36.53 0.95
    -2 -2 -4 13.89 0.44
    -2 -2 -4 14.27 0.47
    2 -2 4 13.57 0.5
    2 -2 4 14.56 0.47
    -2 -2 -4 14.09 0.46
    2 -2 4 14.83 0.4
    -2 2 -4 14.15 0.47
    2 2 4 14.63 0.51
    2 2 4 13.92 0.49
    -2 2 -4 14.8 0.46
    2 2 4 14.64 0.37
    4 -2 4 13.87 0.41
    -4 -2 -4 13.57 0.49
    4 -2 4 13.31 0.53
    -4 -2 -4 14.25 0.46
    4 -2 4 13.13 0.47
    -4 -2 -4 13.39 0.45
    4 -2 4 13.65 0.44
    -4 2 -4 13.53 0.44
    4 2 4 13.76 0.39
    4 2 4 13.84 0.54
    -4 2 -4 13.67 0.48
    -4 2 -4 13.38 0.4
    -4 2 -4 13.5 0.46
    4 2 4 13.49 0.5
    6 -2 4 8.87 0.38
    -6 -2 -4 9.1 0.37
    -6 -2 -4 8.21 0.34
    6 -2 4 8.17 0.43
    -6 -2 -4 8.16 0.38
    6 -2 4 8.5 0.33
    6 2 4 8.65 0.31
    6 2 4 8.84 0.39
    -6 2 -4 8.59 0.37
    -6 2 -4 9.08 0.32
    -6 2 -4 8.08 0.32
    6 2 4 8.02 0.43
    -6 2 -4 8.58 0.37
    -8 -2 -4 77.08 2.12
    -8 -2 -4 80.27 2.09
    8 -2 4 77.36 2.09
    -8 -2 -4 79.38 2.04
    8 -2 4 78.37 2.04
    8 -2 4 79.03 2.23
    8 2 4 77.6 2.25
    -8 2 -4 80.59 2.02
    8 2 4 80.26 2.12
    -8 2 -4 77.96 2.08
    -8 2 -4 76.79 2.11
    -10 -2 -4 6.39 0.39
    10 -2 4 5.86 0.42
    -10 -2 -4 7.3 0.38
    10 -2 4 6.08 0.35
    -10 2 -4 5.81 0.33
    -10 2 -4 6.06 0.37
    10 2 4 5.96 0.44
    -12 -2 -4 13.96 0.66
    12 -2 4 13.77 0.6
    12 -2 4 13.53 0.72
    -12 2 -4 13.96 0.64
    12 2 4 13.66 0.75
    14 -2 4 2.71 0.35
    14 -2 4 3.39 0.3
    -14 -2 -4 2.99 0.32
    14 2 4 2.75 0.35
    -14 2 -4 3.01 0.3
    17 -3 -4 1.13 0.22
    -17 -3 4 1.42 0.21
    -17 -3 4 1.19 0.22
    17 -3 -4 1.3 0.25
    -17 -3 4 1.97 0.28
    17 3 -4 1.43 0.28
    17 3 -4 1.3 0.21
    -17 3 4 1.77 0.23
    -17 3 4 1.96 0.26
    15 -3 -4 18.15 0.77
    -15 -3 4 19.09 0.85
    -15 -3 4 19.63 0.74
    -15 -3 4 18.62 0.75
    15 -3 -4 18.94 0.82
    15 3 -4 18.78 0.75
    -15 3 4 19.32 0.8
    -15 3 4 17.99 0.74
    15 3 -4 18.39 0.9
    -13 -3 4 3.92 0.34
    -13 -3 4 4.64 0.29
    -13 -3 4 4.06 0.29
    13 -3 -4 4.15 0.32
    13 -3 -4 4.38 0.33
    13 -3 -4 4.47 0.32
    13 3 -4 4.18 0.37
    13 3 -4 4.27 0.3
    13 3 -4 4.54 0.27
    -13 3 4 3.81 0.3
    -13 3 4 4.53 0.3
    11 -3 -4 27.32 0.92
    11 -3 -4 26.76 0.93
    -11 -3 4 27.79 0.9
    -11 -3 4 26.38 0.96
    -11 -3 4 28.88 0.87
    11 3 -4 28.52 0.91
    -11 3 4 28.79 0.84
    -11 3 4 26.94 0.93
    -11 3 4 27.72 0.9
    11 3 -4 28.28 1.03
    9 -3 -4 19.16 0.68
    -9 -3 4 18.57 0.72
    9 -3 -4 20.7 0.7
    9 -3 -4 20.04 0.71
    -9 -3 4 21.03 0.63
    -9 -3 4 20.28 0.69
    9 3 -4 20.8 0.79
    9 3 -4 19.95 0.68
    -9 3 4 21.77 0.65
    9 3 -4 21.35 0.68
    -9 3 4 19.11 0.66
    -9 3 4 20.76 0.71
    -7 -3 4 27.37 0.89
    -7 -3 4 28.54 0.77
    7 -3 -4 27.79 0.83
    7 -3 -4 27.76 0.87
    -7 -3 4 29.62 0.86
    7 -3 -4 27.26 0.82
    -7 3 4 29.07 0.83
    7 3 -4 27.52 0.69
    -7 3 4 28.18 0.73
    7 3 -4 28.35 0.93
    7 3 -4 27.78 0.84
    -7 3 4 28.53 0.84
    -5 -3 4 23.39 0.6
    5 -3 -4 23.26 0.68
    -5 -3 4 23.55 0.72
    -5 -3 4 23 0.73
    5 -3 -4 22.34 0.71
    5 -3 -4 23.36 0.7
    5 -3 -4 23.34 0.65
    5 3 -4 23.52 0.61
    5 3 -4 23.4 0.71
    -5 3 4 23.49 0.65
    5 3 -4 23.31 0.75
    -5 3 4 22.65 0.69
    -5 3 4 24.04 0.7
    3 -3 -4 44.6 1.16
    3 -3 -4 41.73 1.1
    3 -3 -4 42.89 1.15
    -3 -3 4 44.53 1.17
    -3 -3 4 44.67 1.18
    3 3 -4 39.21 1.18
    -3 3 4 43.12 1.1
    -3 3 4 44.47 1.15
    3 3 -4 43.82 1.17
    -3 3 4 44.63 1.17
    1 -3 -4 102.18 2.48
    1 -3 -4 106.85 2.58
    1 -3 -4 105.96 2.59
    -1 -3 4 103.69 2.56
    -1 -3 4 106.21 2.63
    1 -3 -4 108.62 2.59
    -1 -3 4 103.81 2.61
    -1 3 4 105.23 2.61
    -1 3 4 102.92 2.55
    1 3 -4 100.87 2.62
    -1 3 4 109.17 2.61
    1 3 -4 104.53 2.47
    1 3 -4 102.83 2.57
    1 3 -4 105.28 2.59
    1 -3 4 13.23 0.48
    1 -3 4 13.13 0.47
    -1 -3 -4 13.97 0.46
    -1 -3 -4 13 0.46
    1 -3 4 13.47 0.41
    -1 3 -4 14.11 0.46
    1 3 4 13.41 0.46
    -1 3 -4 14.05 0.4
    1 3 4 14.64 0.48
    1 3 4 13.54 0.49
    3 -3 4 260.93 6.2
    -3 -3 -4 257.53 6.19
    3 -3 4 265.31 6.25
    3 -3 4 256.65 6.1
    -3 -3 -4 253.79 6.15
    -3 3 -4 255.85 6.14
    3 3 4 255.94 6.23
    -3 3 -4 259.43 6.19
    3 3 4 257.89 6.24
    5 -3 4 10.32 0.36
    -5 -3 -4 10.66 0.43
    5 -3 4 10.45 0.47
    -5 -3 -4 10.36 0.39
    -5 -3 -4 10.09 0.42
    5 -3 4 9.97 0.42
    5 3 4 10.85 0.49
    -5 3 -4 10.34 0.37
    -5 3 -4 10.51 0.42
    5 3 4 10.59 0.45
    -5 3 -4 10.94 0.41
    5 3 4 9.92 0.34
    -7 -3 -4 23.61 0.81
    -7 -3 -4 24.18 0.73
    7 -3 4 22.87 0.71
    7 -3 4 22.68 0.69
    7 -3 4 23.33 0.78
    -7 -3 -4 23.3 0.8
    7 -3 4 23.35 0.85
    7 3 4 22.85 0.8
    -7 3 -4 22.5 0.76
    7 3 4 22.44 0.87
    -7 3 -4 23.3 0.7
    -7 3 -4 22.45 0.76
    -9 -3 -4 7.18 0.48
    9 -3 4 7.01 0.44
    -9 -3 -4 6.97 0.37
    9 -3 4 6.54 0.37
    -9 -3 -4 7.62 0.41
    -9 3 -4 6.82 0.37
    9 3 4 6.92 0.39
    9 3 4 6.98 0.46
    -9 3 -4 6.76 0.37
    -11 -3 -4 0.6 0.16
    11 -3 4 0.21 0.09
    11 -3 4 0.5 0.17
    11 3 4 0.31 0.14
    -11 3 -4 0.57 0.14
    -11 3 -4 0.44 0.12
    11 3 4 0.46 0.12
    13 -3 4 12.16 0.69
    13 -3 4 10.96 0.56
    -13 -3 -4 10.6 0.58
    -13 3 -4 11.35 0.59
    13 3 4 10.68 0.68
    15 -3 4 1.42 0.22
    -15 -3 -4 1.66 0.29
    15 -3 4 1.37 0.27
    15 3 4 1.56 0.29
    -15 3 -4 0.75 0.2
    18 -4 -4 1.79 0.27
    -18 -4 4 2.36 0.34
    -18 4 4 2.13 0.26
    18 4 -4 1.68 0.32
    -18 4 4 1.71 0.24
    -16 -4 4 2.33 0.31
    16 -4 -4 2.25 0.26
    -16 -4 4 1.76 0.22
    -16 -4 4 2 0.23
    16 4 -4 1.98 0.31
    16 4 -4 2.26 0.25
    -16 4 4 2.06 0.25
    -16 4 4 2.28 0.24
    14 -4 -4 1.15 0.2
    -14 -4 4 1.46 0.19
    -14 -4 4 1.45 0.24
    14 -4 -4 1.05 0.17
    -14 -4 4 1.57 0.19
    14 4 -4 0.97 0.24
    14 4 -4 1.46 0.18
    -14 4 4 1.43 0.19
    -14 4 4 1.13 0.19
    -12 -4 4 2.16 0.2
    12 -4 -4 2.21 0.23
    12 -4 -4 2.05 0.21
    -12 -4 4 1.78 0.19
    12 -4 -4 1.98 0.21
    -12 -4 4 1.93 0.25
    -12 4 4 2.01 0.21
    12 4 -4 2.22 0.2
    -12 4 4 2.14 0.18
    -12 4 4 2.08 0.2
    12 4 -4 2.24 0.21
    12 4 -4 1.75 0.24
    -10 -4 4 15.33 0.59
    10 -4 -4 15.34 0.59
    10 -4 -4 15.07 0.61
    -10 -4 4 14.18 0.64
    10 -4 -4 15.2 0.58
    -10 -4 4 15.15 0.53
    10 4 -4 15.9 0.59
    -10 4 4 15.32 0.58
    10 4 -4 15.62 0.59
    10 4 -4 14.46 0.67
    -10 4 4 14.6 0.6
    -10 4 4 15.26 0.55
    8 -4 -4 4.18 0.25
    8 -4 -4 4.26 0.27
    8 -4 -4 3.84 0.22
    -8 -4 4 3.76 0.28
    -8 -4 4 4.67 0.21
    -8 -4 4 4.67 0.27
    8 4 -4 4.44 0.31
    -8 4 4 4.42 0.25
    -8 4 4 4.4 0.25
    8 4 -4 4.29 0.26
    -6 -4 4 0.34 0.06
    -6 -4 4 0.46 0.1
    6 -4 -4 0.47 0.08
    6 -4 -4 0.49 0.11
    -6 -4 4 0.8 0.15
    6 -4 -4 0.61 0.07
    6 -4 -4 0.44 0.09
    6 4 -4 0.52 0.06
    -6 4 4 0.52 0.1
    6 4 -4 0.34 0.08
    -6 4 4 0.53 0.08
    -6 4 4 0.5 0.06
    6 4 -4 0.48 0.12
    -4 -4 4 52.36 1.44
    -4 -4 4 54.18 1.47
    4 -4 -4 53.44 1.42
    -4 -4 4 53.87 1.3
    -4 4 4 55.34 1.32
    -4 4 4 52.82 1.4
    4 4 -4 56.06 1.48
    4 4 -4 52.91 1.36
    -4 4 4 53.54 1.44
    -4 4 4 52.65 1.43
    4 4 -4 52.59 1.45
    -2 -4 4 39.86 1.12
    -2 -4 4 39.96 1.09
    -2 -4 4 39.39 1.1
    2 -4 -4 39.34 1.09
    2 -4 -4 38.38 1
    2 -4 -4 39.04 1.08
    -2 4 4 40.44 1.09
    2 4 -4 39.35 0.95
    2 4 -4 38.96 1.1
    2 4 -4 39.38 1.05
    2 4 -4 37.6 1.1
    -2 4 4 38.62 0.99
    -2 4 4 38.81 1.1
    0 -4 4 25.78 0.79
    0 -4 -4 24.97 0.76
    0 -4 -4 24.78 0.76
    0 -4 4 25.52 0.74
    0 -4 -4 26.5 0.63
    0 -4 -4 26.39 0.78
    0 4 4 25.46 0.79
    0 4 -4 26.17 0.67
    0 4 -4 24.48 0.75
    0 4 -4 25.32 0.76
    0 4 4 26.45 0.74
    0 4 4 25.62 0.78
    -2 -4 -4 44.42 1.22
    2 -4 4 44.59 1.17
    2 -4 4 47.02 1.52
    -2 -4 -4 44.37 1.21
    -2 -4 -4 43.01 1.22
    2 -4 4 43.34 1.23
    -2 4 -4 43.42 1.22
    2 4 4 42.56 1.23
    -2 4 -4 44.11 1.19
    2 4 4 43.86 1.22
    -2 4 -4 44.59 1.15
    2 4 4 44.42 1.27
    4 -4 4 21.96 0.66
    4 -4 4 22 0.76
    -4 -4 -4 22.53 0.73
    -4 -4 -4 22.09 0.69
    -4 -4 -4 22.11 0.73
    4 -4 4 22.42 0.74
    -4 4 -4 21.62 0.72
    -4 4 -4 23.09 0.86
    4 4 4 23.81 0.79
    4 4 4 21.8 0.76
    -4 4 -4 21.73 0.67
    4 4 4 22.05 0.71
    6 -4 4 9.36 0.37
    -6 -4 -4 8.95 0.38
    6 -4 4 9.1 0.42
    -6 -4 -4 8.8 0.42
    6 -4 4 9.85 0.46
    -6 4 -4 8.82 0.39
    6 4 4 8.43 0.43
    -6 4 -4 9.6 0.42
    6 4 4 8.9 0.47
    -6 4 -4 9.21 0.39
    8 -4 4 0.32 0.11
    -8 -4 -4 0.14 0.09
    -8 -4 -4 0.21 0.07
    8 -4 4 0.17 0.08
    8 4 4 0.16 0.1
    -8 4 -4 0.13 0.07
    -8 4 -4 0.14 0.08
    -8 4 -4 0.17 0.06
    8 4 4 0.26 0.1
    -10 -4 -4 4.46 0.33
    10 -4 4 4.39 0.32
    10 -4 4 5.16 0.39
    10 4 4 4.75 0.4
    -10 4 -4 4.91 0.32
    10 4 4 4.46 0.33
    -10 4 -4 4.72 0.32
    12 -4 4 -0.03 0.07
    12 -4 4 0.08 0.09
    -12 -4 -4 0.04 0.11
    12 4 4 -0.04 0.09
    -12 4 -4 -0.04 0.05
    12 4 4 -0.01 0.06
    -12 4 -4 0.02 0.08
    14 -4 4 0.98 0.26
    -14 -4 -4 1.25 0.25
    14 -4 4 1.24 0.21
    -14 4 -4 0.74 0.19
    14 4 4 1.18 0.29
    17 -5 -4 0.84 0.22
    -17 -5 4 0.67 0.22
    17 5 -4 0.8 0.27
    -17 5 4 0.85 0.21
    -17 5 4 0.71 0.18
    15 -5 -4 0.86 0.21
    -15 -5 4 0.95 0.23
    15 -5 -4 0.92 0.2
    -15 -5 4 0.83 0.17
    -15 5 4 0.78 0.17
    15 5 -4 0.69 0.16
    15 5 -4 0.82 0.24
    -15 5 4 0.73 0.18
    -13 -5 4 1.48 0.24
    13 -5 -4 1.27 0.19
    -13 -5 4 1.65 0.19
    13 -5 -4 1.66 0.21
    13 5 -4 1.61 0.25
    -13 5 4 1.6 0.2
    -13 5 4 1.83 0.2
    13 5 -4 1.44 0.18
    -11 -5 4 27.34 0.86
    -11 -5 4 27.8 0.93
    11 -5 -4 26.71 0.96
    -11 -5 4 26.96 1.02
    11 -5 -4 28.68 0.95
    11 5 -4 29.6 1.08
    11 5 -4 27.26 0.94
    -11 5 4 27.01 0.89
    -11 5 4 27.34 0.93
    -9 -5 4 40.02 1.32
    -9 -5 4 42.44 1.24
    9 -5 -4 42.21 1.24
    -9 -5 4 43.14 1.15
    9 -5 -4 40.16 1.26
    9 5 -4 41.6 1.26
    9 5 -4 41.97 1.35
    -9 5 4 40.26 1.22
    -9 5 4 41.9 1.22
    7 -5 -4 12.74 0.48
    -7 -5 4 12.4 0.5
    -7 -5 4 12.59 0.55
    7 -5 -4 12.33 0.42
    -7 -5 4 12.88 0.41
    7 -5 -4 11.72 0.5
    -7 5 4 11.89 0.48
    -7 5 4 11.49 0.51
    7 5 -4 12.16 0.38
    -7 5 4 12.33 0.49
    7 5 -4 12.68 0.55
    -5 -5 4 33.44 1.03
    5 -5 -4 32.68 1
    5 -5 -4 34.1 0.95
    -5 -5 4 34.07 0.85
    5 -5 -4 32.86 0.98
    -5 -5 4 33.01 0.99
    5 5 -4 31.97 1.01
    -5 5 4 33.63 0.94
    5 5 -4 31.7 0.89
    -5 5 4 32.52 0.98
    -5 5 4 31.34 0.99
    5 5 -4 34.34 1.03
    -3 -5 4 16 0.44
    3 -5 -4 15.32 0.57
    -3 -5 4 15.83 0.58
    3 -5 -4 16.51 0.5
    3 -5 -4 16.39 0.55
    -3 -5 4 15.66 0.57
    3 5 -4 16.38 0.58
    -3 5 4 15.93 0.55
    3 5 -4 16.73 0.44
    -3 5 4 15.01 0.57
    3 5 -4 16.33 0.52
    3 5 -4 16.72 0.58
    -1 -5 4 27.23 0.81
    1 -5 -4 27.2 0.7
    1 -5 -4 26.87 0.83
    -1 -5 4 25.39 0.82
    1 -5 -4 26.22 0.8
    1 5 -4 25.98 0.79
    1 5 -4 26.7 0.82
    -1 5 4 25.12 0.82
    1 5 -4 26.85 0.82
    1 5 -4 26.52 0.69
    -1 5 4 26.41 0.72
    -1 5 4 25.89 0.82
    1 -5 4 5.87 0.29
    -1 -5 -4 5.74 0.17
    -1 -5 -4 5.78 0.3
    1 -5 4 5.43 0.3
    1 -5 4 5.7 0.27
    -1 -5 -4 5.73 0.29
    1 5 4 5.16 0.26
    -1 5 -4 6.11 0.28
    1 5 4 5.83 0.31
    -1 5 -4 5.46 0.22
    1 5 4 5.87 0.3
    -1 5 -4 5.35 0.28
    -3 -5 -4 21.34 0.68
    -3 -5 -4 19.99 0.69
    3 -5 4 20.87 0.72
    3 -5 4 20.45 0.65
    -3 -5 -4 20.13 0.71
    3 5 4 21.27 0.72
    -3 5 -4 21.58 0.64
    -3 5 -4 21.15 0.7
    -3 5 -4 21.16 0.66
    3 5 4 21.57 0.7
    3 5 4 19.59 0.73
    -5 -5 -4 5.22 0.28
    -5 -5 -4 6.05 0.33
    -5 -5 -4 5.97 0.33
    5 -5 4 5.62 0.32
    5 -5 4 5.59 0.28
    -5 5 -4 5.94 0.29
    -5 5 -4 5.83 0.27
    5 5 4 5.35 0.34
    5 5 4 5.56 0.3
    -5 5 -4 5.76 0.32
    5 5 4 5.3 0.34
    7 -5 4 26.11 0.92
    -7 -5 -4 24.95 0.88
    -7 -5 -4 26.23 0.82
    -7 -5 -4 25.83 0.9
    7 -5 4 25.91 0.9
    7 5 4 26.16 0.97
    -7 5 -4 26.13 0.88
    7 5 4 25.38 0.93
    -7 5 -4 25.65 0.84
    9 -5 4 4.77 0.35
    9 -5 4 4.46 0.32
    -9 -5 -4 4.6 0.33
    -9 -5 -4 4.71 0.33
    9 5 4 5.09 0.4
    -9 5 -4 4.78 0.31
    -9 5 -4 4.62 0.31
    9 5 4 4.74 0.34
    -11 -5 -4 2.81 0.28
    11 -5 4 2.78 0.27
    11 -5 4 2.77 0.3
    -11 -5 -4 2.4 0.3
    -11 5 -4 2.75 0.26
    11 5 4 2.23 0.31
    11 5 4 2.51 0.26
    -11 5 -4 2.3 0.24
    13 -5 4 11.21 0.6
    -13 -5 -4 10.22 0.59
    13 -5 4 10.89 0.65
    -13 5 -4 12.17 0.61
    13 5 4 11.22 0.72
    -13 5 -4 10.62 0.55
    16 -6 -4 3.28 0.34
    16 -6 -4 4.01 0.36
    -16 -6 4 3.93 0.41
    -16 6 4 4.21 0.36
    16 6 -4 4.31 0.44
    -16 6 4 3.81 0.33
    -14 -6 4 2.66 0.26
    14 -6 -4 2.69 0.28
    14 -6 -4 3.05 0.3
    -14 -6 4 2.83 0.33
    14 6 -4 2.69 0.26
    -14 6 4 2.65 0.28
    -14 6 4 2.21 0.24
    14 6 -4 2.62 0.33
    -12 -6 4 6.04 0.45
    -12 -6 4 5.97 0.37
    12 -6 -4 6.53 0.42
    12 -6 -4 6.24 0.4
    12 6 -4 6.75 0.4
    -12 6 4 6.54 0.39
    -12 6 4 6.64 0.37
    12 6 -4 6.25 0.46
    -10 -6 4 9.52 0.46
    -10 -6 4 9.26 0.53
    10 -6 -4 9.43 0.46
    10 -6 -4 9.07 0.48
    -10 6 4 9.32 0.45
    10 6 -4 9.42 0.48
    -10 6 4 10.02 0.47
    10 6 -4 9.52 0.54
    -8 -6 4 13.27 0.55
    -8 -6 4 12.12 0.59
    8 -6 -4 12.52 0.56
    8 -6 -4 13.45 0.53
    -8 6 4 13.13 0.55
    8 6 -4 13.11 0.57
    8 6 -4 13.28 0.6
    -8 6 4 13.18 0.53
    6 -6 -4 11.7 0.46
    -6 -6 4 11.28 0.53
    6 -6 -4 11.29 0.48
    6 -6 -4 12.57 0.53
    -6 -6 4 12.11 0.5
    6 6 -4 12.73 0.42
    -6 6 4 12.02 0.51
    6 6 -4 12.45 0.53
    -6 6 4 11.74 0.49
    6 6 -4 12.45 0.54
    -6 6 4 12.16 0.44
    -4 -6 4 0.36 0.1
    4 -6 -4 0.32 0.07
    -4 -6 4 0.52 0.13
    4 -6 -4 0.48 0.1
    4 -6 -4 0.39 0.11
    -4 6 4 0.41 0.1
    4 6 -4 0.55 0.12
    4 6 -4 0.28 0.09
    -4 6 4 0.33 0.09
    -4 6 4 0.25 0.07
    2 -6 -4 13.97 0.44
    2 -6 -4 14.85 0.56
    -2 -6 4 13.9 0.53
    2 -6 -4 14.29 0.52
    -2 -6 4 14.56 0.42
    -2 -6 4 14.56 0.55
    -2 -6 4 14.08 0.55
    2 6 -4 14.33 0.55
    2 6 -4 13.93 0.5
    -2 6 4 13.36 0.54
    -2 6 4 13.28 0.54
    2 6 -4 12.47 0.51
    2 6 -4 14.25 0.42
    0 -6 -4 16.1 0.46
    0 -6 -4 16.77 0.58
    0 -6 -4 15.39 0.6
    0 -6 4 15.77 0.6
    0 -6 4 16.2 0.59
    0 -6 4 16.5 0.58
    0 6 4 15.98 0.6
    0 6 -4 16.58 0.59
    0 6 4 15.49 0.61
    0 6 -4 16.49 0.49
    0 6 -4 15.79 0.57
    2 -6 4 19.3 0.64
    -2 -6 -4 18.98 0.69
    -2 -6 -4 17.93 0.65
    2 -6 4 18.83 0.65
    2 -6 4 18.69 0.68
    -2 6 -4 19.61 0.59
    2 6 4 17.42 0.7
    2 6 4 19.56 0.65
    -2 6 -4 17.88 0.62
    2 6 4 19.01 0.67
    -2 6 -4 18.78 0.67
    4 -6 4 35.58 1.07
    4 -6 4 35.9 1.13
    4 -6 4 38 1.12
    -4 -6 -4 35.64 1.14
    -4 -6 -4 34.89 1.1
    4 6 4 39.04 1.16
    4 6 4 36.53 1.19
    -4 6 -4 35.31 1.12
    4 6 4 37.16 1.11
    -4 6 -4 36.8 1.05
    -6 -6 -4 5.25 0.3
    6 -6 4 5.31 0.33
    6 -6 4 5.04 0.29
    6 -6 4 4.67 0.32
    -6 -6 -4 4.8 0.32
    -6 -6 -4 5.6 0.33
    6 6 4 5.61 0.31
    6 6 4 4.63 0.34
    6 6 4 4.97 0.35
    -6 6 -4 4.93 0.32
    -6 6 -4 5.36 0.29
    8 -6 4 1.29 0.18
    -8 -6 -4 1.43 0.19
    -8 -6 -4 1.12 0.18
    8 6 4 1.63 0.21
    -8 6 -4 1.33 0.16
    8 6 4 1.68 0.26
    -8 6 -4 1.2 0.17
    8 6 4 1.14 0.19
    -10 -6 -4 0.07 0.09
    10 -6 4 -0.03 0.07
    -10 -6 -4 0.08 0.1
    10 6 4 0.2 0.13
    10 6 4 0.05 0.08
    -10 6 -4 -0.01 0.05
    -10 6 -4 0.12 0.09
    -12 -6 -4 4.84 0.38
    12 -6 4 5.06 0.4
    -12 6 -4 4.8 0.36
    12 6 4 4.59 0.45
    12 6 4 4.82 0.39
    -12 6 -4 5.82 0.39
    15 -7 -4 0.97 0.21
    15 -7 -4 0.8 0.22
    -15 -7 4 0.93 0.25
    15 7 -4 1.04 0.18
    -15 7 4 1.03 0.21
    -15 7 4 1.04 0.22
    15 7 -4 0.79 0.23
    -13 -7 4 4.57 0.41
    13 -7 -4 4.58 0.37
    13 -7 -4 4.37 0.35
    13 7 -4 4.88 0.43
    -13 7 4 4.93 0.38
    -13 7 4 4.75 0.35
    13 7 -4 4.54 0.36
    -13 7 4 4.52 0.33
    -11 -7 4 5.9 0.44
    11 -7 -4 6.37 0.39
    11 -7 -4 5.61 0.39
    -11 -7 4 6.13 0.37
    -11 7 4 5.89 0.37
    11 7 -4 5.68 0.39
    -11 7 4 6.03 0.37
    11 7 -4 6.02 0.45
    -9 -7 4 10.42 0.49
    -9 -7 4 11.37 0.59
    9 -7 -4 10.16 0.48
    9 -7 -4 9.94 0.52
    9 7 -4 11.42 0.55
    -9 7 4 10.83 0.5
    -9 7 4 10.69 0.51
    9 7 -4 10.78 0.57
    7 -7 -4 11.99 0.5
    -7 -7 4 12.22 0.59
    7 -7 -4 12.46 0.56
    -7 -7 4 11.97 0.52
    7 7 -4 11.63 0.55
    -7 7 4 11.54 0.51
    -7 7 4 12.13 0.55
    7 7 -4 12.5 0.57
    5 -7 -4 1.24 0.15
    -5 -7 4 1.26 0.16
    -5 -7 4 1.02 0.17
    5 -7 -4 1.12 0.16
    -5 7 4 1.1 0.14
    5 7 -4 1.33 0.17
    -5 7 4 1.17 0.13
    -5 7 4 1.11 0.15
    5 7 -4 1.19 0.13
    5 7 -4 1.05 0.15
    3 -7 -4 9.42 0.43
    3 -7 -4 9.62 0.46
    -3 -7 4 9 0.46
    3 -7 -4 10.68 0.38
    -3 -7 4 9.05 0.44
    -3 -7 4 10.34 0.45
    -3 7 4 10.15 0.47
    3 7 -4 9.92 0.44
    -3 7 4 9.59 0.44
    3 7 -4 10.53 0.42
    3 7 -4 9.27 0.45
    -1 -7 4 6.88 0.33
    -1 -7 4 5.66 0.33
    1 -7 -4 5.45 0.31
    -1 -7 4 6.4 0.35
    1 -7 -4 5.47 0.34
    1 7 -4 5.55 0.32
    1 7 -4 5.89 0.31
    -1 7 4 5.39 0.33
    -1 7 4 5.83 0.34
    1 7 -4 6.32 0.27
    1 -7 4 3.86 0.24
    1 -7 4 3.53 0.26
    1 -7 4 3.67 0.26
    -1 -7 -4 3.28 0.26
    -1 -7 -4 3.4 0.25
    -1 7 -4 3.7 0.26
    -1 7 -4 3.75 0.19
    1 7 4 3.91 0.28
    -1 7 -4 3.88 0.25
    1 7 4 3.56 0.26
    -3 -7 -4 9.61 0.45
    3 -7 4 10.36 0.5
    3 -7 4 9.22 0.46
    -3 -7 -4 9.7 0.47
    3 -7 4 9.41 0.43
    3 7 4 9.32 0.49
    -3 7 -4 9.26 0.45
    3 7 4 9.5 0.45
    -3 7 -4 9.74 0.38
    -3 7 -4 9.22 0.41
    -5 -7 -4 15.78 0.63
    -5 -7 -4 16.05 0.67
    5 -7 4 14.77 0.64
    5 -7 4 16.8 0.62
    -5 7 -4 16.01 0.65
    5 7 4 14.65 0.68
    5 7 4 15.67 0.93
    5 7 4 15.46 0.61
    -7 -7 -4 2.15 0.24
    7 -7 4 2.16 0.24
    -7 -7 -4 2.16 0.23
    7 7 4 1.98 0.24
    -7 7 -4 2.35 0.21
    -7 7 -4 2.08 0.22
    7 7 4 1.99 0.24
    9 -7 4 0.21 0.1
    -9 -7 -4 0.15 0.1
    -9 -7 -4 0.13 0.11
    9 7 4 0.03 0.08
    -9 7 -4 0.14 0.09
    9 7 4 0.2 0.12
    -9 7 -4 0.07 0.06
    11 -7 4 1.99 0.26
    -11 -7 -4 1.26 0.24
    -11 -7 -4 1.57 0.25
    -11 7 -4 1.59 0.22
    11 7 4 1.35 0.26
    11 7 4 1.58 0.24
    -11 7 -4 1.66 0.21
    14 -8 -4 0.37 0.16
    14 -8 -4 0.43 0.15
    -14 -8 4 0.71 0.23
    -14 8 4 0.35 0.13
    14 8 -4 0.55 0.21
    14 8 -4 0.7 0.18
    -14 8 4 0.78 0.2
    -14 8 4 0.34 0.12
    -12 -8 4 0 0.1
    12 -8 -4 0.05 0.1
    12 -8 -4 0.3 0.12
    -12 8 4 0.05 0.06
    12 8 -4 -0.05 0.09
    -12 8 4 0.07 0.08
    12 8 -4 0.01 0.08
    -10 -8 4 5.52 0.44
    10 -8 -4 5.48 0.39
    -10 -8 4 5.93 0.36
    10 -8 -4 5.44 0.36
    10 8 -4 5.18 0.41
    -10 8 4 4.72 0.34
    -10 8 4 5.83 0.37
    10 8 -4 5.17 0.38
    8 -8 -4 0.12 0.09
    -8 -8 4 0.18 0.13
    8 -8 -4 0.16 0.08
    -8 -8 4 0.26 0.11
    -8 8 4 0.15 0.08
    8 8 -4 0.05 0.08
    8 8 -4 0.26 0.12
    -8 8 4 0.3 0.11
    -6 -8 4 12.2 0.61
    6 -8 -4 12.5 0.59
    -6 -8 4 13.15 0.57
    6 -8 -4 12.84 0.56
    6 -8 -4 12.7 0.52
    -6 8 4 13.91 0.61
    -6 8 4 13.62 0.57
    6 8 -4 12.92 0.5
    6 8 -4 13.68 0.61
    6 8 -4 13.23 0.59
    -4 -8 4 0.15 0.11
    4 -8 -4 -0.06 0.04
    4 -8 -4 -0.04 0.06
    -4 -8 4 0.15 0.08
    4 -8 -4 0.02 0.06
    -4 8 4 0.07 0.07
    -4 8 4 0.02 0.05
    4 8 -4 -0.02 0.04
    4 8 -4 0.02 0.06
    -4 8 4 0.01 0.05
    -2 -8 4 3.88 0.3
    2 -8 -4 4 0.27
    2 -8 -4 3.87 0.3
    -2 -8 4 4.07 0.29
    2 8 -4 4.2 0.3
    2 8 -4 4.03 0.26
    -2 8 4 3.86 0.28
    -2 8 4 4.18 0.3
    0 -8 4 29.05 0.98
    0 -8 4 29.18 0.99
    0 -8 -4 29.78 0.96
    0 -8 -4 29.22 1.01
    0 8 4 27.67 0.98
    0 8 -4 30.57 0.97
    0 8 4 30.35 1.03
    0 8 -4 28.25 0.96
    2 -8 4 6.94 0.4
    -2 -8 -4 6.65 0.41
    -2 -8 -4 7.29 0.38
    2 -8 4 6.46 0.37
    -2 8 -4 6.83 0.36
    2 8 4 7.13 0.39
    2 8 4 7.27 0.43
    -2 8 -4 7.27 0.39
    -4 -8 -4 15.67 0.68
    4 -8 4 16.25 0.67
    -4 -8 -4 16.19 0.64
    4 -8 4 14.96 0.62
    -4 8 -4 15.1 0.67
    4 8 4 15.68 0.64
    -4 8 -4 15.62 0.66
    4 8 4 15.2 0.7
    -6 -8 -4 1.5 0.22
    6 -8 4 1.7 0.21
    -6 -8 -4 1.99 0.21
    -6 8 -4 1.93 0.22
    6 8 4 1.8 0.2
    6 8 4 1.9 0.24
    -8 -8 -4 4.43 0.36
    8 -8 4 3.82 0.33
    -8 -8 -4 3.39 0.31
    8 8 4 4.1 0.36
    -8 8 -4 4.67 0.31
    -8 8 -4 3.97 0.32
    10 -8 4 8.22 0.51
    -10 -8 -4 7.8 0.51
    -10 -8 -4 7.3 0.46
    10 8 4 7.46 0.52
    -10 8 -4 7.03 0.46
    -10 8 -4 7.01 0.42
    -13 -9 4 2.29 0.34
    13 -9 -4 2.53 0.29
    13 -9 -4 2.05 0.26
    -13 9 4 2.15 0.26
    13 9 -4 2.5 0.29
    13 9 -4 2.06 0.31
    -13 9 4 2.15 0.25
    11 -9 -4 1.06 0.18
    11 -9 -4 0.89 0.21
    -11 -9 4 0.76 0.22
    11 9 -4 1.11 0.23
    -11 9 4 1.02 0.2
    -11 9 4 0.63 0.16
    -9 -9 4 2.34 0.3
    9 -9 -4 1.91 0.22
    9 -9 -4 1.79 0.23
    9 9 -4 1.74 0.24
    -9 9 4 2.25 0.25
    -9 9 4 2.19 0.23
    7 -9 -4 9.51 0.46
    -7 -9 4 9.61 0.49
    -7 -9 4 8.92 0.54
    7 -9 -4 8.89 0.51
    -7 9 4 9.63 0.52
    7 9 -4 9.94 0.54
    -7 9 4 9.63 0.48
    -5 -9 4 19.91 0.83
    5 -9 -4 19.4 0.79
    -5 -9 4 19.49 0.75
    5 -9 -4 19.17 0.74
    -5 9 4 18.57 0.78
    5 9 -4 18.97 0.8
    -5 9 4 19.09 0.74
    -3 -9 4 9.2 0.47
    -3 -9 4 8.67 0.49
    3 -9 -4 8.85 0.49
    3 -9 -4 8.63 0.44
    -3 9 4 9.15 0.47
    3 9 -4 9.07 0.44
    -3 9 4 9.45 0.49
    3 9 -4 9.82 0.5
    -3 9 4 9.04 0.46
    1 -9 -4 2.23 0.22
    1 -9 -4 2.43 0.26
    -1 -9 4 2.2 0.22
    -1 -9 4 1.97 0.23
    -1 9 4 2.73 0.26
    1 9 -4 1.97 0.21
    -1 9 4 2.24 0.24
    1 9 -4 2.35 0.22
    1 -9 4 5.69 0.36
    -1 -9 -4 5.43 0.34
    1 -9 4 5 0.35
    -1 -9 -4 4.92 0.36
    -1 9 -4 5.1 0.34
    1 9 4 5.68 0.36
    -1 9 -4 5.01 0.33
    1 9 4 5.24 0.38
    -3 -9 -4 2.36 0.26
    3 -9 4 2.01 0.23
    -3 -9 -4 2.36 0.23
    3 -9 4 2.27 0.23
    -3 9 -4 2.33 0.24
    3 9 4 2.52 0.24
    3 9 4 2.11 0.25
    5 -9 4 3.15 0.29
    -5 -9 -4 3.94 0.34
    5 -9 4 3.63 0.29
    -5 -9 -4 3.27 0.28
    -5 9 -4 3.68 0.31
    5 9 4 3.25 0.32
    5 9 4 3.25 0.27
    7 -9 4 2.12 0.25
    -7 -9 -4 2.27 0.28
    -7 -9 -4 2.07 0.23
    -7 9 -4 2.02 0.24
    7 9 4 2.51 0.3
    -9 -9 -4 3.33 0.31
    9 -9 4 3.47 0.33
    -9 -9 -4 3.63 0.36
    -9 9 -4 4.29 0.35
    9 9 4 3.88 0.37
    12 -10 -4 5.09 0.42
    -12 -10 4 4.33 0.45
    12 -10 -4 4.91 0.38
    -12 10 4 4.2 0.37
    12 10 -4 4.31 0.39
    -12 10 4 4.65 0.37
    -10 -10 4 1.06 0.24
    10 -10 -4 1.67 0.25
    10 -10 -4 0.65 0.17
    -10 10 4 1.12 0.21
    -10 10 4 1.12 0.22
    10 10 -4 0.97 0.23
    8 -10 -4 14.38 0.62
    -8 -10 4 13.82 0.73
    8 -10 -4 13.87 0.69
    -8 10 4 13.72 0.64
    -8 10 4 14.77 0.7
    8 10 -4 13.73 0.71
    -6 -10 4 11.04 0.63
    -6 -10 4 11.8 0.56
    6 -10 -4 11.48 0.6
    6 -10 -4 11.24 0.56
    -6 10 4 10.69 0.58
    -6 10 4 10.3 0.54
    6 10 -4 11.25 0.61
    4 -10 -4 4.23 0.31
    -4 -10 4 3.42 0.3
    4 -10 -4 3.53 0.33
    -4 -10 4 4.41 0.37
    4 10 -4 3.94 0.28
    -4 10 4 4.26 0.35
    4 10 -4 4.24 0.34
    -4 10 4 3.75 0.3
    2 -10 -4 0.29 0.12
    2 -10 -4 0.2 0.1
    -2 -10 4 0.19 0.1
    -2 -10 4 0.39 0.15
    2 10 -4 0.37 0.11
    2 10 -4 0.32 0.13
    -2 10 4 0.13 0.1
    -2 10 4 0.2 0.09
    -2 10 4 0.13 0.09
    0 -10 4 4.32 0.34
    0 -10 -4 4.78 0.37
    0 -10 -4 5.15 0.34
    0 -10 4 4.83 0.34
    0 10 4 4.33 0.36
    0 10 4 4.59 0.35
    0 10 -4 4.6 0.33
    0 10 -4 4.39 0.33
    -2 -10 -4 0.39 0.15
    2 -10 4 0.51 0.14
    2 -10 4 0.66 0.17
    -2 -10 -4 0.74 0.17
    2 10 4 0.41 0.15
    -2 10 -4 0.57 0.15
    2 10 4 0.45 0.15
    -4 -10 -4 3.55 0.29
    4 -10 4 3.87 0.33
    4 -10 4 3.9 0.31
    -4 -10 -4 3.26 0.32
    4 10 4 2.97 0.27
    4 10 4 3.42 0.34
    -4 10 -4 3.24 0.31
    6 -10 4 2.41 0.28
    -6 -10 -4 2.26 0.26
    -6 -10 -4 2.21 0.29
    6 10 4 2.8 0.31
    -6 10 -4 2.35 0.27
    -8 -10 -4 2.48 0.28
    -8 -10 -4 2.16 0.29
    8 -10 4 2.34 0.29
    8 10 4 1.96 0.28
    -8 10 -4 2.42 0.28
    9 -11 -4 1.78 0.27
    -9 -11 4 1.73 0.28
    9 -11 -4 1.75 0.28
    9 11 -4 1.41 0.25
    -9 11 4 1.71 0.23
    -9 11 4 1.43 0.26
    7 -11 -4 1.04 0.23
    -7 -11 4 0.96 0.25
    -7 11 4 1.56 0.2
    7 11 -4 0.8 0.2
    -7 11 4 0.86 0.21
    5 -11 -4 2.55 0.3
    5 -11 -4 1.64 0.23
    -5 -11 4 1.95 0.29
    -5 11 4 2.01 0.26
    -5 11 4 1.62 0.21
    5 11 -4 1.51 0.24
    3 -11 -4 1.27 0.23
    3 -11 -4 1.45 0.24
    -3 -11 4 1.2 0.2
    -3 -11 4 1.4 0.25
    3 11 -4 1.18 0.18
    3 11 -4 1.45 0.22
    -3 11 4 1.2 0.22
    -3 11 4 1.36 0.25
    1 -11 -4 12.53 0.59
    1 -11 -4 12.97 0.67
    -1 -11 4 12.8 0.61
    -1 -11 4 12.88 0.66
    1 11 -4 13.52 0.65
    -1 11 4 11.99 0.62
    1 11 -4 12.48 0.6
    -1 11 4 11.49 0.59
    -1 11 4 11.61 0.63
    1 -11 4 2.06 0.26
    -1 -11 -4 1.84 0.26
    1 -11 4 1.59 0.22
    -1 -11 -4 2.02 0.24
    -1 11 -4 2 0.24
    -1 11 -4 1.82 0.28
    1 11 4 1.76 0.24
    1 11 4 1.88 0.23
    -3 -11 -4 3.37 0.35
    3 -11 4 3.62 0.32
    3 -11 4 3.56 0.33
    -3 -11 -4 3.66 0.31
    -3 11 -4 3.26 0.31
    3 11 4 3.41 0.36
    3 11 4 3.41 0.31
    -5 -11 -4 2.57 0.32
    -5 -11 -4 2.06 0.25
    5 -11 4 3.04 0.31
    5 11 4 2.79 0.33
    -5 11 -4 2.21 0.27
    -6 -12 4 0 0.13
    6 -12 -4 0.12 0.11
    -6 12 4 0.24 0.14
    6 12 -4 0.03 0.12
    -6 12 4 -0.01 0.07
    4 -12 -4 6.3 0.47
    -4 -12 4 6.6 0.5
    4 -12 -4 5.82 0.41
    -4 12 4 6.31 0.46
    4 12 -4 6.02 0.46
    -4 12 4 6.3 0.42
    2 -12 -4 0.22 0.12
    -2 -12 4 0.17 0.13
    2 -12 -4 0.2 0.16
    -2 -12 4 0.43 0.14
    -2 12 4 0.23 0.14
    -2 12 4 0.24 0.12
    2 12 -4 0.26 0.11
    2 12 -4 0.2 0.12
    0 -12 -4 2.51 0.27
    0 -12 4 2.48 0.28
    0 -12 -4 2.34 0.31
    0 -12 4 2.41 0.31
    0 12 -4 2.61 0.28
    0 12 -4 2.57 0.29
    0 12 4 2.48 0.29
    0 12 4 2.65 0.31
    2 -12 4 2.28 0.27
    -2 -12 -4 2.8 0.28
    2 -12 4 2.17 0.28
    -2 -12 -4 2.25 0.32
    2 12 4 2.52 0.31
    2 12 4 2.77 0.3
    -2 12 -4 3 0.3
    -18 0 5 0.03 0.09
    -18 0 5 0.12 0.09
    18 0 -5 -0.06 0.08
    18 0 -5 -0.07 0.09
    -16 0 5 0 0.06
    16 0 -5 -0.06 0.1
    -16 0 5 0.07 0.09
    16 0 -5 0.09 0.08
    -14 0 5 0.03 0.06
    14 0 -5 0.05 0.09
    -14 0 5 -0.03 0.04
    14 0 -5 0 0.06
    -12 0 5 0.02 0.04
    -12 0 5 -0.01 0.05
    12 0 -5 -0.06 0.05
    12 0 -5 0.04 0.06
    10 0 -5 0.02 0.07
    -10 0 5 0.01 0.03
    -10 0 5 0.02 0.05
    10 0 -5 0.02 0.03
    10 0 -5 -0.01 0.05
    8 0 -5 -0.01 0.02
    -8 0 5 0 0.02
    -8 0 5 -0.01 0.03
    8 0 -5 -0.01 0.04
    -8 0 5 0.01 0.02
    8 0 -5 -0.02 0.04
    -6 0 5 -0.03 0.03
    6 0 -5 0 0.02
    -6 0 5 -0.05 0.02
    6 0 -5 0.01 0.05
    6 0 -5 -0.04 0.04
    -6 0 5 -0.04 0.02
    -6 0 5 -0.03 0.02
    -4 0 5 -0.02 0.02
    4 0 -5 -0.01 0.02
    4 0 -5 0.04 0.04
    -4 0 5 0.04 0.03
    -4 0 5 -0.03 0.02
    4 0 -5 -0.01 0.03
    4 0 -5 0.02 0.03
    -2 0 5 -0.03 0.03
    -2 0 5 -0.01 0.03
    2 0 -5 -0.02 0.02
    2 0 -5 -0.04 0.02
    -2 0 5 -0.03 0.01
    2 0 -5 0.02 0.03
    2 0 -5 -0.05 0.02
    0 0 5 0.65 0.08
    0 0 -5 0.35 0.07
    -2 0 -5 -0.09 0.03
    2 0 5 -0.09 0.03
    -2 0 -5 -0.1 0.04
    -2 0 -5 -0.08 0.02
    -2 0 -5 -0.1 0.03
    2 0 5 -0.03 0.05
    -4 0 -5 -0.02 0.04
    4 0 5 -0.04 0.02
    -4 0 -5 -0.01 0.03
    -4 0 -5 0.03 0.03
    4 0 5 0.02 0.03
    4 0 5 0.03 0.05
    -6 0 -5 -0.04 0.03
    6 0 5 0.03 0.04
    -6 0 -5 0 0.04
    6 0 5 0.04 0.06
    -6 0 -5 0.02 0.06
    8 0 5 -0.08 0.07
    8 0 5 0.04 0.05
    8 0 5 0.09 0.06
    -8 0 -5 0.08 0.08
    -8 0 -5 -0.03 0.05
    10 0 5 -0.05 0.07
    -10 0 -5 0.04 0.06
    -10 0 -5 0.07 0.07
    12 0 5 0.06 0.09
    -12 0 -5 0.02 0.08
    -14 0 -5 0.01 0.1
    14 0 5 -0.04 0.09
    -19 -1 5 2.5 0.28
    19 -1 -5 2.75 0.36
    19 -1 -5 2.47 0.3
    -19 -1 5 2.39 0.3
    -19 1 5 2.38 0.27
    19 1 -5 2.74 0.36
    19 1 -5 2.93 0.32
    -19 1 5 2.63 0.32
    17 -1 -5 15.57 0.81
    -17 -1 5 16.02 0.78
    17 -1 -5 15.32 0.72
    -17 -1 5 17.11 0.71
    17 1 -5 15.3 0.72
    17 1 -5 15.46 0.83
    -17 1 5 16.73 0.77
    -17 1 5 16.89 0.71
    15 -1 -5 1.35 0.2
    -15 -1 5 1.58 0.18
    -15 -1 5 1.32 0.2
    15 -1 -5 0.97 0.22
    15 1 -5 0.77 0.16
    15 1 -5 0.95 0.22
    -15 1 5 1.09 0.18
    -15 1 5 1.74 0.19
    -13 -1 5 20.98 0.74
    13 -1 -5 21.88 0.87
    -13 -1 5 19.72 0.81
    13 -1 -5 21.9 0.8
    13 1 -5 22.29 0.8
    -13 1 5 22.29 0.77
    13 1 -5 22.33 0.9
    -13 1 5 22.36 0.83
    -11 -1 5 1.03 0.15
    11 -1 -5 0.96 0.16
    -11 -1 5 1.13 0.12
    11 -1 -5 1.02 0.14
    11 1 -5 0.87 0.16
    -11 1 5 1.23 0.15
    11 1 -5 1.1 0.11
    -11 1 5 0.99 0.12
    11 1 -5 0.89 0.13
    9 -1 -5 49.03 1.36
    -9 -1 5 49.44 1.29
    9 -1 -5 48.49 1.23
    9 -1 -5 51.1 1.42
    -9 -1 5 46.79 1.37
    9 1 -5 49.68 1.45
    -9 1 5 47.63 1.24
    9 1 -5 49.19 1.28
    9 1 -5 47.46 1.35
    -9 1 5 48.3 1.38
    -9 1 5 47.54 1.31
    -7 -1 5 22.2 0.56
    7 -1 -5 21.62 0.68
    -7 -1 5 22.32 0.69
    -7 -1 5 22.46 0.7
    -7 -1 5 22.01 0.62
    7 -1 -5 22.44 0.62
    7 -1 -5 19.91 0.7
    7 -1 -5 22.2 0.7
    -7 1 5 22.05 0.65
    -7 1 5 22.3 0.62
    7 1 -5 22.27 0.69
    7 1 -5 21.95 0.56
    7 1 -5 20.44 0.74
    -7 1 5 23.38 0.7
    -5 -1 5 106.23 2.66
    -5 -1 5 106.02 2.58
    5 -1 -5 108.18 2.67
    5 -1 -5 107.63 2.66
    5 -1 -5 115.45 2.71
    -5 -1 5 108.55 2.68
    5 -1 -5 106.59 2.63
    -5 1 5 107.5 2.63
    5 1 -5 106.78 2.58
    5 1 -5 113.98 2.74
    -5 1 5 106.29 2.63
    -5 1 5 106.67 2.66
    5 1 -5 106.64 2.65
    5 1 -5 109.18 2.68
    3 -1 -5 109.57 2.7
    -3 -1 5 112.94 2.77
    -3 -1 5 107.48 2.7
    3 -1 -5 114.99 2.73
    3 -1 -5 111.27 2.67
    -3 -1 5 107 2.66
    3 -1 -5 109.06 2.67
    -3 1 5 108.49 2.7
    -3 1 5 112.27 2.67
    3 1 -5 110.07 2.61
    3 1 -5 108.31 2.7
    -3 1 5 108.36 2.73
    3 1 -5 115.39 2.77
    1 -1 -5 43.93 1.09
    -1 -1 5 45.4 1.22
    1 -1 -5 43.75 1.15
    -1 -1 5 43.96 1.16
    1 -1 -5 44.15 1.13
    1 -1 -5 44.56 1.17
    -1 -1 5 43.58 1.07
    1 1 -5 44.24 1.09
    1 1 -5 43.27 1.16
    -1 1 5 43.62 1.19
    -1 1 5 43.45 1.17
    1 1 -5 43.92 1.15
    -1 1 5 43.83 1.1
    1 -1 5 11.28 0.38
    1 -1 5 11.35 0.44
    -1 -1 -5 11.45 0.39
    -1 -1 -5 11.48 0.39
    -1 -1 -5 11.32 0.32
    -1 1 -5 10.8 0.39
    -1 1 -5 11.11 0.39
    1 1 5 11.87 0.42
    1 1 5 10.43 0.43
    1 1 5 11.14 0.33
    -3 -1 -5 9.95 0.38
    3 -1 5 9.85 0.36
    3 -1 5 9.37 0.36
    -3 -1 -5 9.83 0.31
    -3 -1 -5 9.14 0.36
    3 -1 5 9.54 0.43
    3 1 5 9.66 0.43
    3 1 5 10.06 0.39
    -3 1 -5 9.9 0.37
    -3 1 -5 10.1 0.38
    -3 1 -5 9.94 0.27
    3 1 5 9.93 0.31
    -3 1 -5 9.63 0.37
    -5 -1 -5 19.44 0.66
    -5 -1 -5 19.49 0.63
    -5 -1 -5 19.8 0.59
    5 -1 5 19.17 0.62
    5 -1 5 18.47 0.73
    -5 1 -5 19.19 0.65
    5 1 5 20.83 0.67
    5 1 5 19.47 0.74
    -5 1 -5 19.88 0.55
    5 1 5 19.86 0.58
    -5 1 -5 19.83 0.65
    -7 -1 -5 41.31 1.2
    7 -1 5 42.54 1.2
    -7 -1 -5 42.75 1.18
    7 -1 5 43.5 1.38
    7 -1 5 43.14 1.2
    -7 -1 -5 40.47 1.25
    7 1 5 42.77 1.38
    7 1 5 43.8 1.16
    -7 1 -5 41.29 1.24
    7 1 5 43.88 1.25
    -7 1 -5 40.59 1.21
    9 -1 5 3.82 0.26
    9 -1 5 3.29 0.31
    -9 -1 -5 3.38 0.23
    -9 -1 -5 3.8 0.29
    -9 1 -5 3.42 0.25
    9 1 5 3.26 0.32
    -9 1 -5 3.15 0.27
    11 -1 5 4.59 0.3
    -11 -1 -5 3.02 0.29
    11 -1 5 4.51 0.4
    11 1 5 4.19 0.39
    -11 1 -5 4.23 0.28
    -11 1 -5 4.39 0.33
    -13 -1 -5 0.6 0.18
    13 -1 5 0.73 0.23
    -13 1 -5 0.53 0.17
    13 1 5 0.63 0.22
    15 -1 5 0.4 0.18
    -15 -1 -5 0.34 0.17
    15 1 5 0.39 0.19
    -15 1 -5 0.32 0.15
    18 -2 -5 3.65 0.38
    -18 -2 5 3.76 0.38
    18 -2 -5 3.15 0.32
    -18 -2 5 3.81 0.33
    -18 -2 5 3.82 0.33
    -18 2 5 3.8 0.32
    18 2 -5 3.79 0.43
    -18 2 5 3.79 0.35
    18 2 -5 4.37 0.36
    16 -2 -5 8.37 0.49
    -16 -2 5 8.15 0.46
    -16 -2 5 8.61 0.53
    -16 -2 5 8.9 0.46
    16 -2 -5 7.82 0.52
    -16 2 5 8.41 0.5
    16 2 -5 8.29 0.47
    16 2 -5 7.3 0.54
    -16 2 5 8.23 0.46
    -14 -2 5 3.94 0.27
    -14 -2 5 3 0.25
    -14 -2 5 2.63 0.28
    14 -2 -5 2.98 0.27
    14 -2 -5 3.47 0.31
    -14 2 5 3.26 0.28
    14 2 -5 3.35 0.34
    -14 2 5 3.77 0.27
    14 2 -5 3.57 0.28
    -12 -2 5 44.2 1.29
    -12 -2 5 46.36 1.43
    12 -2 -5 47.04 1.43
    12 -2 -5 47.14 1.39
    -12 -2 5 44.07 1.35
    -12 2 5 45.56 1.4
    12 2 -5 48.42 1.29
    12 2 -5 45.58 1.5
    -12 2 5 46.97 1.34
    12 2 -5 44.44 1.36
    10 -2 -5 0 0.05
    -10 -2 5 0.03 0.04
    -10 -2 5 0.21 0.09
    10 -2 -5 0.08 0.07
    10 -2 -5 0.02 0.05
    -10 -2 5 0.16 0.07
    -10 2 5 0 0.03
    -10 2 5 0.01 0.03
    10 2 -5 -0.01 0.05
    10 2 -5 -0.07 0.05
    -10 2 5 0.04 0.05
    8 -2 -5 16.53 0.58
    -8 -2 5 18.15 0.6
    8 -2 -5 17.58 0.48
    -8 -2 5 16.65 0.51
    8 -2 -5 17.15 0.61
    -8 -2 5 16.94 0.61
    8 2 -5 16.2 0.58
    8 2 -5 17.28 0.56
    -8 2 5 16.86 0.6
    -8 2 5 17.35 0.49
    -8 2 5 16.59 0.53
    -8 2 5 17.05 0.56
    8 2 -5 15.76 0.65
    -6 -2 5 5.82 0.28
    6 -2 -5 6.02 0.26
    -6 -2 5 5.69 0.2
    -6 -2 5 6.41 0.29
    6 -2 -5 6.19 0.28
    6 -2 -5 5.83 0.23
    6 -2 -5 6.24 0.27
    6 2 -5 6 0.19
    -6 2 5 6.14 0.23
    -6 2 5 5.83 0.26
    6 2 -5 5.9 0.31
    6 2 -5 6.09 0.27
    -6 2 5 6.29 0.26
    4 -2 -5 5.4 0.23
    4 -2 -5 5.5 0.24
    4 -2 -5 5.21 0.22
    -4 -2 5 5.03 0.23
    -4 -2 5 5.28 0.25
    -4 -2 5 5.09 0.14
    4 -2 -5 5.14 0.23
    4 2 -5 5.27 0.24
    -4 2 5 5.15 0.22
    4 2 -5 5.01 0.19
    4 2 -5 5.24 0.27
    -4 2 5 4.94 0.23
    -4 2 5 5.17 0.23
    2 -2 -5 14.14 0.44
    2 -2 -5 14.04 0.4
    -2 -2 5 13.46 0.5
    -2 -2 5 14.25 0.42
    -2 -2 5 13.53 0.47
    2 -2 -5 13.64 0.44
    2 2 -5 13.89 0.5
    -2 2 5 13.95 0.46
    -2 2 5 13.66 0.39
    2 2 -5 13.59 0.43
    2 2 -5 13.61 0.46
    2 2 -5 14.13 0.35
    -2 2 5 13.77 0.45
    0 -2 5 42.15 1.17
    0 -2 5 40.68 1.12
    0 -2 5 41.76 1.02
    0 -2 -5 41.74 1.06
    0 -2 -5 39.88 1.1
    0 -2 -5 41.38 1.1
    0 2 5 41.08 1.13
    0 2 5 40.75 1.14
    0 2 -5 41.68 1.04
    0 2 -5 40.65 1.11
    0 2 -5 41.66 1.11
    0 2 5 41.97 1.01
    2 -2 5 209.86 5.03
    -2 -2 -5 208.01 4.95
    -2 -2 -5 203.85 4.93
    -2 -2 -5 203.99 4.88
    2 -2 5 208.78 4.82
    2 -2 5 199.51 4.94
    2 2 5 204.86 5.02
    -2 2 -5 209.98 4.96
    2 2 5 197.7 4.98
    -2 2 -5 202.8 4.93
    2 2 5 210.07 4.81
    4 -2 5 12.54 0.38
    -4 -2 -5 13.04 0.46
    4 -2 5 13.31 0.55
    -4 -2 -5 13.01 0.49
    -4 -2 -5 12.7 0.43
    4 -2 5 13.3 0.47
    4 2 5 12 0.37
    -4 2 -5 13.09 0.48
    4 2 5 13.39 0.51
    -4 2 -5 12.99 0.46
    -4 2 -5 13.1 0.38
    -4 2 -5 12.78 0.46
    4 2 5 12.64 0.54
    -6 -2 -5 44.79 1.28
    -6 -2 -5 46.79 1.27
    -6 -2 -5 44.87 1.33
    6 -2 5 47.52 1.44
    6 -2 5 48.13 1.27
    6 -2 5 45.45 1.3
    -6 2 -5 46.44 1.27
    -6 2 -5 47.79 1.32
    -6 2 -5 47.35 1.21
    6 2 5 46.21 1.35
    6 2 5 44.87 1.43
    -6 2 -5 46.01 1.31
    -8 -2 -5 1.02 0.15
    -8 -2 -5 0.56 0.14
    -8 -2 -5 0.98 0.13
    8 -2 5 0.34 0.12
    8 -2 5 0.71 0.14
    -8 2 -5 0.78 0.13
    -8 2 -5 0.59 0.13
    8 2 5 0.72 0.14
    8 2 5 0.66 0.17
    -10 -2 -5 9.13 0.48
    10 -2 5 8.82 0.54
    10 -2 5 9.43 0.46
    10 2 5 9.64 0.58
    -10 2 -5 10.3 0.5
    -10 2 -5 8.37 0.43
    12 -2 5 0.34 0.16
    -12 -2 -5 0.47 0.15
    12 -2 5 0.32 0.12
    12 2 5 0.77 0.23
    -12 2 -5 0.41 0.14
    -14 -2 -5 3.16 0.33
    14 -2 5 3.26 0.39
    -14 2 -5 2.93 0.31
    14 2 5 3.47 0.41
    19 -3 -5 2.81 0.32
    -19 -3 5 2.76 0.35
    -19 -3 5 2.35 0.28
    19 3 -5 2.25 0.28
    -19 3 5 2.51 0.31
    19 3 -5 2.08 0.35
    -19 3 5 2.15 0.26
    -17 -3 5 1.22 0.19
    -17 -3 5 0.82 0.18
    -17 -3 5 1.1 0.25
    17 -3 -5 1.04 0.24
    17 -3 -5 1.05 0.22
    17 3 -5 1.31 0.21
    -17 3 5 1.28 0.22
    -17 3 5 0.88 0.18
    17 3 -5 1.15 0.28
    15 -3 -5 1.93 0.25
    -15 -3 5 2.63 0.25
    15 -3 -5 2.22 0.24
    -15 -3 5 1.85 0.25
    -15 -3 5 2.63 0.24
    -15 3 5 2.18 0.22
    15 3 -5 1.86 0.28
    -15 3 5 2.33 0.25
    15 3 -5 1.77 0.22
    -13 -3 5 0.18 0.08
    -13 -3 5 0.17 0.08
    -13 -3 5 0.1 0.09
    13 -3 -5 0.2 0.1
    13 -3 -5 0.19 0.11
    13 -3 -5 0.08 0.08
    13 3 -5 0.12 0.07
    13 3 -5 0.25 0.12
    -13 3 5 0.08 0.07
    -13 3 5 0.1 0.07
    11 -3 -5 2.74 0.23
    -11 -3 5 2.45 0.21
    -11 -3 5 2.54 0.19
    -11 -3 5 2.75 0.26
    11 -3 -5 3.01 0.24
    11 3 -5 2.71 0.23
    11 3 -5 2.56 0.27
    11 3 -5 3.11 0.21
    -11 3 5 2.52 0.22
    -11 3 5 2.93 0.19
    -11 3 5 2.86 0.22
    -9 -3 5 16.95 0.52
    9 -3 -5 16.2 0.6
    9 -3 -5 16.45 0.6
    -9 -3 5 17.21 0.65
    -9 -3 5 16.32 0.6
    9 -3 -5 15.43 0.61
    9 3 -5 16.38 0.69
    -9 3 5 16.19 0.58
    9 3 -5 16.01 0.6
    9 3 -5 16.89 0.59
    -9 3 5 16.65 0.55
    -9 3 5 15.51 0.6
    -7 -3 5 13.09 0.49
    7 -3 -5 13.08 0.47
    -7 -3 5 12.82 0.39
    -7 -3 5 12.65 0.51
    7 -3 -5 12.43 0.49
    7 -3 -5 12.63 0.45
    7 3 -5 13.41 0.36
    -7 3 5 12.46 0.4
    -7 3 5 13.18 0.46
    -7 3 5 12.66 0.47
    7 3 -5 12.74 0.54
    7 3 -5 13.41 0.48
    5 -3 -5 54.95 1.39
    5 -3 -5 52.87 1.41
    5 -3 -5 51.71 1.38
    -5 -3 5 52.68 1.42
    5 -3 -5 52.48 1.35
    -5 -3 5 52.09 1.25
    -5 -3 5 51.64 1.42
    5 3 -5 51.75 1.46
    -5 3 5 52.16 1.39
    5 3 -5 52.87 1.41
    5 3 -5 51.83 1.31
    -5 3 5 52.75 1.35
    -5 3 5 50.34 1.39
    -3 -3 5 187.71 4.57
    3 -3 -5 185.24 4.5
    3 -3 -5 182.56 4.5
    3 -3 -5 189.97 4.44
    -3 -3 5 183.72 4.53
    3 -3 -5 187.26 4.51
    -3 -3 5 186.09 4.5
    -3 3 5 183.9 4.5
    -3 3 5 194.01 4.47
    3 3 -5 194.76 4.58
    3 3 -5 180.68 4.51
    -3 3 5 185.57 4.52
    1 -3 -5 19.8 0.61
    1 -3 -5 19.5 0.51
    -1 -3 5 18.76 0.65
    -1 -3 5 19.57 0.63
    1 -3 -5 20.14 0.61
    -1 -3 5 20.19 0.57
    -1 3 5 19.78 0.6
    -1 3 5 19.48 0.62
    1 3 -5 19.7 0.62
    -1 3 5 19.6 0.51
    -1 3 5 20.1 0.64
    1 3 -5 19.54 0.6
    1 3 -5 19.33 0.5
    -1 -3 -5 8.12 0.34
    -1 -3 -5 9.14 0.36
    -1 -3 -5 8.94 0.33
    1 -3 5 9.19 0.37
    1 -3 5 8.93 0.29
    1 -3 5 9.08 0.39
    1 3 5 8.97 0.37
    -1 3 -5 8.37 0.34
    1 3 5 8.95 0.38
    -1 3 -5 8.84 0.35
    -1 3 -5 8.71 0.29
    3 -3 5 21.17 0.74
    3 -3 5 21.17 0.59
    -3 -3 -5 20.94 0.68
    3 -3 5 19.93 0.68
    -3 -3 -5 20.77 0.66
    -3 -3 -5 20.42 0.64
    3 3 5 20.77 0.73
    3 3 5 20.82 0.71
    -3 3 -5 20.97 0.65
    -3 3 -5 21.55 0.68
    5 -3 5 1.67 0.17
    5 -3 5 1.85 0.14
    -5 -3 -5 1.71 0.17
    -5 -3 -5 2.01 0.16
    5 -3 5 1.79 0.17
    -5 -3 -5 1.59 0.15
    5 -3 5 1.65 0.19
    5 3 5 1.8 0.2
    -5 3 -5 1.79 0.12
    -5 3 -5 1.68 0.16
    -5 3 -5 1.76 0.14
    -5 3 -5 1.75 0.15
    5 3 5 1.42 0.16
    7 -3 5 13.71 0.63
    -7 -3 -5 14.07 0.58
    7 -3 5 12.87 0.55
    -7 -3 -5 14.79 0.54
    -7 -3 -5 14.08 0.52
    7 -3 5 13.98 0.49
    -7 3 -5 14.69 0.56
    -7 3 -5 13.18 0.55
    7 3 5 13.53 0.65
    7 3 5 13.83 0.58
    9 -3 5 0.08 0.07
    9 -3 5 0.08 0.09
    -9 -3 -5 0.01 0.08
    -9 -3 -5 0.09 0.06
    -9 3 -5 0.09 0.06
    9 3 5 0.17 0.09
    -9 3 -5 -0.01 0.06
    9 3 5 0.09 0.09
    -11 -3 -5 1.62 0.22
    11 -3 5 1.24 0.23
    11 -3 5 1.71 0.2
    -11 3 -5 1.4 0.19
    -11 3 -5 1.55 0.19
    11 3 5 1.37 0.19
    11 3 5 1.37 0.24
    13 -3 5 3.01 0.36
    13 -3 5 3.09 0.3
    -13 -3 -5 3.35 0.33
    -13 3 -5 2.83 0.3
    13 3 5 3.1 0.38
    -18 -4 5 5.72 0.49
    18 -4 -5 5.57 0.44
    -18 -4 5 6.24 0.43
    18 4 -5 5.29 0.51
    18 4 -5 5.42 0.41
    -18 4 5 5.59 0.41
    -18 4 5 5.57 0.44
    -16 -4 5 4.17 0.33
    16 -4 -5 3.34 0.32
    -16 -4 5 4.92 0.43
    -16 4 5 4.01 0.32
    16 4 -5 4.43 0.34
    16 4 -5 4.81 0.45
    -16 4 5 4.03 0.35
    -14 -4 5 13.3 0.68
    14 -4 -5 14.21 0.65
    -14 -4 5 13.14 0.6
    14 -4 -5 13.7 0.63
    14 4 -5 13.94 0.61
    14 4 -5 13.99 0.74
    -14 4 5 13.22 0.6
    -14 4 5 14.28 0.65
    -12 -4 5 0.57 0.16
    -12 -4 5 0.46 0.12
    -12 -4 5 0.46 0.11
    12 -4 -5 0.53 0.14
    12 -4 -5 0.3 0.12
    12 -4 -5 0.37 0.12
    -12 4 5 0.34 0.1
    12 4 -5 0.43 0.11
    -12 4 5 0.4 0.12
    12 4 -5 0.36 0.14
    -12 4 5 0.37 0.11
    12 4 -5 0.46 0.12
    10 -4 -5 4.48 0.29
    10 -4 -5 4.67 0.31
    -10 -4 5 4.6 0.24
    -10 -4 5 4.38 0.29
    -10 -4 5 3.63 0.31
    10 -4 -5 5.29 0.3
    -10 4 5 4.26 0.26
    -10 4 5 4.56 0.3
    10 4 -5 4.28 0.27
    10 4 -5 5.61 0.38
    -10 4 5 4.44 0.27
    -8 -4 5 24.05 0.67
    8 -4 -5 24.21 0.77
    -8 -4 5 23.16 0.83
    8 -4 -5 24.56 0.73
    -8 -4 5 23.18 0.79
    8 -4 -5 23.05 0.79
    -8 4 5 22.59 0.75
    8 4 -5 23.73 0.78
    -8 4 5 22.9 0.75
    8 4 -5 23.59 0.86
    -6 -4 5 39.57 1.21
    6 -4 -5 42.36 1.1
    -6 -4 5 41.53 1.2
    6 -4 -5 41.01 1.17
    6 -4 -5 42.5 1.15
    6 -4 -5 40.37 1.19
    -6 -4 5 41.49 1.03
    6 4 -5 41.64 1.06
    -6 4 5 41.59 1.18
    6 4 -5 40.29 1.24
    6 4 -5 42.01 1.2
    -6 4 5 43.1 1.18
    -6 4 5 41.77 1.12
    -4 -4 5 49.33 1.35
    4 -4 -5 49.9 1.27
    4 -4 -5 49.41 1.34
    -4 -4 5 48.19 1.35
    4 -4 -5 49.13 1.32
    4 4 -5 48.57 1.35
    -4 4 5 49.51 1.35
    -4 4 5 49.71 1.31
    4 4 -5 48.56 1.26
    4 4 -5 44.55 1.36
    -4 4 5 48.99 1.24
    -2 -4 5 10.87 0.44
    2 -4 -5 9.9 0.4
    -2 -4 5 9.52 0.41
    2 -4 -5 10.64 0.32
    -2 -4 5 10.36 0.39
    2 -4 -5 9.46 0.39
    -2 4 5 10.28 0.41
    2 4 -5 11.6 0.45
    2 4 -5 10.15 0.27
    -2 4 5 10.87 0.36
    -2 4 5 10.71 0.42
    2 4 -5 9.85 0.4
    2 4 -5 10.38 0.38
    0 -4 -5 52.28 1.39
    0 -4 5 51.19 1.43
    0 -4 -5 51.73 1.4
    0 -4 -5 50.98 1.39
    0 -4 5 50.89 1.42
    0 -4 5 51.91 1.35
    0 4 -5 51.69 1.39
    0 4 -5 51.11 1.28
    0 4 5 50.83 1.44
    0 4 5 52.3 1.38
    0 4 5 53.92 1.43
    0 4 -5 52.32 1.4
    2 -4 5 9 0.4
    2 -4 5 8.84 0.32
    -2 -4 -5 8.3 0.36
    -2 -4 -5 8.8 0.38
    2 4 5 9.01 0.38
    2 4 5 8.09 0.38
    -2 4 -5 8.67 0.37
    -2 4 -5 8.43 0.35
    2 4 5 8.19 0.39
    -2 4 -5 8.57 0.31
    4 -4 5 8.57 0.4
    4 -4 5 9.09 0.34
    -4 -4 -5 9.06 0.4
    -4 -4 -5 8.79 0.38
    4 -4 5 9.41 0.44
    4 4 5 8.84 0.44
    -4 4 -5 9.08 0.36
    4 4 5 8.74 0.39
    4 4 5 8.87 0.43
    -4 4 -5 8.54 0.39
    6 -4 5 14.6 0.62
    -6 -4 -5 14.1 0.58
    -6 -4 -5 14.17 0.52
    6 -4 5 13.07 0.55
    -6 -4 -5 14.28 0.57
    -6 4 -5 14.15 0.53
    -6 4 -5 13.24 0.55
    6 4 5 13.07 0.58
    6 4 5 13.5 0.62
    -8 -4 -5 0.56 0.14
    -8 -4 -5 0.49 0.1
    8 -4 5 0.41 0.14
    -8 -4 -5 0.58 0.13
    8 -4 5 0.38 0.11
    -8 4 -5 0.38 0.11
    -8 4 -5 0.45 0.12
    8 4 5 0.55 0.14
    8 4 5 0.6 0.16
    10 -4 5 36.43 1.24
    -10 -4 -5 38.54 1.27
    10 -4 5 38.98 1.37
    -10 4 -5 38.33 1.24
    10 4 5 37.72 1.41
    10 4 5 40.35 1.3
    -10 4 -5 39.78 1.24
    -12 -4 -5 2.66 0.3
    12 -4 5 3.36 0.35
    12 -4 5 2.81 0.28
    12 4 5 3.69 0.39
    -12 4 -5 2.21 0.27
    -12 4 -5 3.13 0.27
    14 -4 5 8.64 0.63
    14 -4 5 8.67 0.53
    -14 -4 -5 9.54 0.58
    14 4 5 10.1 0.7
    -14 4 -5 10.04 0.58
    -17 -5 5 5.57 0.48
    -17 -5 5 5.29 0.4
    17 -5 -5 4.62 0.39
    -17 5 5 4.98 0.38
    17 5 -5 4.45 0.47
    -17 5 5 6.17 0.45
    -15 -5 5 2.73 0.32
    15 -5 -5 2.8 0.28
    15 -5 -5 2.73 0.29
    -15 -5 5 2.92 0.27
    15 5 -5 2.99 0.35
    15 5 -5 2.73 0.27
    -15 5 5 2.23 0.26
    -15 5 5 2.98 0.28
    -13 -5 5 16.85 0.78
    13 -5 -5 15.67 0.71
    -13 -5 5 17.04 0.7
    13 -5 -5 16.68 0.71
    13 5 -5 17.16 0.68
    -13 5 5 16.51 0.68
    -13 5 5 16.65 0.72
    13 5 -5 16.54 0.8
    -11 -5 5 31.8 1.03
    -11 -5 5 30.93 1.11
    11 -5 -5 31.63 1.06
    11 -5 -5 29.68 1.01
    -11 5 5 31 0.98
    11 5 -5 31.15 1.02
    11 5 -5 29.62 1.14
    -11 5 5 30.08 1
    9 -5 -5 7.65 0.4
    -9 -5 5 7.2 0.38
    9 -5 -5 7.83 0.38
    -9 -5 5 7.29 0.43
    9 5 -5 7.46 0.39
    9 5 -5 8.24 0.46
    -9 5 5 7.44 0.37
    -9 5 5 8.16 0.38
    7 -5 -5 10.32 0.44
    -7 -5 5 10.18 0.49
    7 -5 -5 10.04 0.46
    7 -5 -5 10.73 0.43
    -7 -5 5 10.63 0.46
    -7 5 5 10.14 0.44
    7 5 -5 10.17 0.49
    7 5 -5 9.91 0.34
    -7 5 5 10.41 0.45
    -7 5 5 10.6 0.38
    7 5 -5 10.82 0.47
    5 -5 -5 15.05 0.53
    5 -5 -5 13.61 0.53
    -5 -5 5 13.64 0.53
    -5 -5 5 14.32 0.56
    5 5 -5 13.63 0.54
    -5 5 5 14.41 0.5
    -5 5 5 13.07 0.52
    5 5 -5 13.78 0.56
    5 5 -5 13.83 0.45
    -5 5 5 13.45 0.52
    3 -5 -5 2.84 0.2
    3 -5 -5 2.46 0.14
    3 -5 -5 2.85 0.2
    -3 -5 5 2.68 0.21
    -3 -5 5 2.74 0.21
    -3 -5 5 2.8 0.21
    -3 5 5 2.75 0.2
    -3 5 5 2.96 0.2
    3 5 -5 2.59 0.17
    3 5 -5 2.49 0.19
    -3 5 5 2.51 0.13
    3 5 -5 2.77 0.1
    3 5 -5 2.55 0.2
    -1 -5 5 34.38 1.05
    1 -5 -5 35.57 0.88
    1 -5 -5 35.52 1.03
    -1 -5 5 34.43 1
    -1 -5 5 33.83 1.04
    1 -5 -5 34.06 1.01
    1 5 -5 35.83 1.03
    1 5 -5 34.15 1
    -1 5 5 34.09 1.05
    -1 5 5 34.59 1.04
    1 5 -5 35.77 0.88
    -1 5 5 34.11 0.95
    1 -5 5 11.57 0.49
    -1 -5 -5 12.62 0.49
    1 -5 5 12.8 0.45
    -1 -5 -5 11.73 0.47
    -1 -5 -5 12 0.48
    1 -5 5 13.85 0.73
    1 5 5 11.19 0.5
    -1 5 -5 12.82 0.47
    -1 5 -5 11.62 0.47
    -1 5 -5 12.66 0.4
    1 5 5 13.38 0.48
    1 5 5 11.46 0.48
    3 -5 5 2.24 0.16
    -3 -5 -5 1.98 0.18
    -3 -5 -5 2.03 0.17
    3 -5 5 1.83 0.18
    3 -5 5 1.69 0.17
    -3 -5 -5 1.69 0.17
    -3 5 -5 1.98 0.14
    -3 5 -5 1.89 0.17
    -3 5 -5 2.38 0.17
    3 5 5 1.9 0.19
    3 5 5 1.86 0.19
    3 5 5 2.08 0.18
    -5 -5 -5 17.17 0.61
    -5 -5 -5 17.62 0.64
    5 -5 5 17.46 0.69
    5 -5 5 17.22 0.66
    -5 -5 -5 16.32 0.64
    5 5 5 16.42 0.69
    5 5 5 15.81 0.67
    -5 5 -5 16.93 0.65
    5 5 5 17.67 0.64
    -5 5 -5 17.62 0.58
    -7 -5 -5 1.39 0.15
    7 -5 5 1.25 0.17
    -7 -5 -5 1.34 0.18
    7 -5 5 0.93 0.17
    -7 5 -5 1.45 0.18
    7 5 5 1.28 0.15
    7 5 5 1.11 0.19
    -7 5 -5 1.6 0.16
    7 5 5 1.6 0.2
    9 -5 5 3.79 0.3
    9 -5 5 3.97 0.34
    -9 -5 -5 3.65 0.31
    9 5 5 3.81 0.36
    9 5 5 3.71 0.32
    -9 5 -5 3.73 0.29
    -9 5 -5 3.9 0.28
    -11 -5 -5 4.31 0.36
    11 -5 5 4.14 0.38
    11 -5 5 4.63 0.35
    -11 5 -5 3.62 0.31
    11 5 5 4.13 0.4
    -11 5 -5 4.22 0.33
    11 5 5 4 0.34
    13 -5 5 1.89 0.3
    -13 -5 -5 1.58 0.25
    13 -5 5 1.76 0.24
    13 5 5 1.44 0.28
    -13 5 -5 2.1 0.26
    -13 5 -5 1.79 0.23
    -16 -6 5 0 0.13
    -16 -6 5 -0.14 0.1
    16 -6 -5 0 0.09
    16 -6 -5 0.21 0.11
    -16 6 5 0.02 0.08
    -16 6 5 -0.05 0.07
    16 6 -5 -0.04 0.1
    14 -6 -5 1.38 0.21
    14 -6 -5 1.28 0.21
    -14 -6 5 1.37 0.2
    -14 -6 5 1.29 0.27
    -14 6 5 1.05 0.18
    14 6 -5 1.38 0.19
    14 6 -5 0.93 0.23
    -14 6 5 1.09 0.18
    12 -6 -5 5.78 0.39
    -12 -6 5 6.01 0.44
    12 -6 -5 5.12 0.35
    -12 -6 5 5.14 0.35
    12 6 -5 5.55 0.44
    -12 6 5 5.93 0.35
    12 6 -5 5.66 0.37
    -12 6 5 5.27 0.34
    10 -6 -5 4.42 0.3
    -10 -6 5 4.18 0.35
    10 -6 -5 4.32 0.33
    -10 -6 5 4.94 0.32
    -10 6 5 3.95 0.28
    -10 6 5 4.07 0.28
    10 6 -5 4.1 0.3
    10 6 -5 4.35 0.35
    8 -6 -5 15.19 0.62
    -8 -6 5 14.37 0.65
    8 -6 -5 15.99 0.59
    -8 -6 5 15.12 0.61
    -8 6 5 15.61 0.61
    -8 6 5 14.97 0.59
    8 6 -5 14.41 0.65
    8 6 -5 15 0.62
    6 -6 -5 3.18 0.22
    -6 -6 5 2.97 0.26
    -6 -6 5 3.54 0.25
    6 -6 -5 3.39 0.24
    6 -6 -5 2.95 0.24
    -6 6 5 3.18 0.23
    6 6 -5 3.23 0.24
    6 6 -5 3.11 0.25
    -6 6 5 2.84 0.23
    -6 6 5 3.19 0.21
    6 6 -5 3.52 0.19
    4 -6 -5 7.64 0.31
    4 -6 -5 7.31 0.37
    -4 -6 5 7.48 0.38
    -4 -6 5 6.73 0.37
    4 -6 -5 7.36 0.35
    -4 6 5 6.73 0.36
    4 6 -5 7.81 0.39
    4 6 -5 6.87 0.37
    -4 6 5 7.19 0.35
    -2 -6 5 7.52 0.38
    2 -6 -5 7.23 0.37
    2 -6 -5 7.3 0.36
    2 -6 -5 7.93 0.28
    -2 -6 5 6.67 0.36
    -2 6 5 7.48 0.37
    2 6 -5 6.97 0.36
    -2 6 5 7.88 0.38
    2 6 -5 8.57 0.39
    2 6 -5 7.07 0.33
    0 -6 -5 20.45 0.7
    0 -6 5 19.49 0.72
    0 -6 5 20 0.68
    0 -6 -5 19.98 0.71
    0 -6 5 21 0.73
    0 6 5 20.06 0.74
    0 6 -5 21.6 0.7
    0 6 -5 19.49 0.68
    0 6 -5 20.43 0.58
    0 6 5 20.57 0.72
    -2 -6 -5 51.76 1.49
    2 -6 5 53.32 1.45
    2 -6 5 52.43 1.52
    2 -6 5 52.37 1.5
    -2 -6 -5 51.45 1.5
    -2 6 -5 52.18 1.49
    2 6 5 51.46 1.5
    2 6 5 54.78 1.48
    -2 6 -5 52.94 1.46
    -2 6 -5 53.66 1.38
    -4 -6 -5 12.11 0.52
    4 -6 5 11.48 0.52
    4 -6 5 11.35 0.46
    -4 -6 -5 11.54 0.51
    -4 -6 -5 11.6 0.48
    -4 6 -5 12.57 0.45
    4 6 5 10.79 0.52
    4 6 5 12.12 0.51
    -4 6 -5 11.4 0.51
    -4 6 -5 11.68 0.46
    4 6 5 10.73 0.54
    -6 -6 -5 10.18 0.5
    -6 -6 -5 11.34 0.51
    -6 -6 -5 10.28 0.46
    6 -6 5 9.97 0.5
    6 6 5 10.32 0.54
    -6 6 -5 10.77 0.51
    -6 6 -5 11.56 0.47
    6 6 5 10.22 0.54
    6 6 5 10.81 0.48
    8 -6 5 1.6 0.21
    8 -6 5 1.34 0.32
    -8 -6 -5 1.29 0.19
    -8 -6 -5 1.76 0.22
    -8 6 -5 1.68 0.19
    -8 6 -5 1.57 0.2
    8 6 5 1.55 0.23
    8 6 5 1.46 0.2
    10 -6 5 2.43 0.26
    -10 -6 -5 2.1 0.25
    10 6 5 2.29 0.3
    -10 6 -5 2.71 0.26
    -10 6 -5 2.44 0.24
    10 6 5 2.39 0.27
    -12 -6 -5 2.04 0.27
    12 -6 5 2.16 0.27
    12 6 5 2.66 0.3
    -12 6 -5 2.39 0.27
    -12 6 -5 2.54 0.27
    12 6 5 2.63 0.35
    15 -7 -5 1.39 0.23
    -15 -7 5 1.7 0.28
    15 -7 -5 1.38 0.23
    15 7 -5 1.1 0.21
    -15 7 5 1.5 0.23
    -15 7 5 1.4 0.21
    15 7 -5 0.94 0.26
    -13 -7 5 14.73 0.77
    13 -7 -5 15.88 0.69
    13 -7 -5 14.42 0.7
    -13 -7 5 14.81 0.66
    13 7 -5 14.45 0.78
    -13 7 5 14.12 0.65
    -13 7 5 14.5 0.64
    13 7 -5 14.8 0.68
    11 -7 -5 2.32 0.24
    -11 -7 5 2.75 0.31
    11 -7 -5 2.99 0.29
    -11 -7 5 2.65 0.25
    -11 7 5 2.64 0.24
    11 7 -5 2.57 0.3
    -11 7 5 2.38 0.23
    11 7 -5 2.31 0.24
    -9 -7 5 8.54 0.45
    9 -7 -5 8.38 0.47
    9 -7 -5 9.05 0.44
    -9 -7 5 8.99 0.52
    -9 7 5 8.45 0.45
    9 7 -5 8.5 0.49
    -9 7 5 8.28 0.43
    9 7 -5 8.65 0.47
    -7 -7 5 3.89 0.29
    7 -7 -5 4.21 0.26
    7 -7 -5 3.94 0.3
    7 -7 -5 4.51 0.29
    -7 -7 5 4.23 0.33
    -7 7 5 4.28 0.29
    7 7 -5 4.37 0.31
    -7 7 5 3.45 0.27
    7 7 -5 3.84 0.31
    5 -7 -5 5.17 0.27
    5 -7 -5 5.12 0.33
    -5 -7 5 5.12 0.34
    5 -7 -5 4.62 0.29
    -5 -7 5 5.31 0.33
    -5 7 5 4.18 0.28
    -5 7 5 4.49 0.31
    5 7 -5 4.72 0.32
    5 7 -5 5.07 0.33
    -5 7 5 4.9 0.29
    -3 -7 5 4.77 0.31
    -3 -7 5 4.99 0.32
    3 -7 -5 4.65 0.29
    3 -7 -5 4.69 0.31
    3 -7 -5 5.17 0.24
    -3 -7 5 4.8 0.32
    3 7 -5 4.9 0.31
    3 7 -5 4.94 0.27
    -3 7 5 4.29 0.29
    -3 7 5 4.39 0.3
    3 7 -5 5.11 0.31
    1 -7 -5 17.45 0.64
    1 -7 -5 17.02 0.67
    -1 -7 5 16.79 0.64
    -1 -7 5 18.31 0.65
    -1 -7 5 17.2 0.67
    1 7 -5 16.86 0.65
    -1 7 5 17.17 0.67
    -1 7 5 15.63 0.66
    1 7 -5 16.89 0.62
    1 -7 5 20 0.7
    -1 -7 -5 18.44 0.69
    -1 -7 -5 18.78 0.72
    1 -7 5 18.47 0.71
    1 -7 5 19.49 0.69
    1 7 5 18.49 0.75
    1 7 5 19.29 0.72
    -1 7 -5 18.9 0.68
    -1 7 -5 19.69 0.71
    3 -7 5 3.69 0.26
    -3 -7 -5 3.2 0.25
    3 -7 5 3.61 0.25
    3 -7 5 2.92 0.26
    -3 -7 -5 3.38 0.28
    -3 7 -5 3.56 0.27
    3 7 5 3.62 0.3
    -3 7 -5 3.62 0.24
    3 7 5 3.49 0.26
    -3 7 -5 3.86 0.25
    5 -7 5 5.48 0.36
    -5 -7 -5 5.05 0.34
    -5 -7 -5 4.86 0.33
    5 7 5 4.77 0.36
    -5 7 -5 4.92 0.33
    5 7 5 5.28 0.32
    -7 -7 -5 0.41 0.14
    -7 -7 -5 0.39 0.14
    7 -7 5 0.43 0.14
    7 7 5 0.46 0.15
    -7 7 -5 0.51 0.14
    7 7 5 0.33 0.13
    -7 7 -5 0.35 0.1
    -9 -7 -5 2.55 0.26
    -9 -7 -5 2.32 0.27
    9 -7 5 2.78 0.28
    9 7 5 1.93 0.25
    -9 7 -5 2.26 0.23
    9 7 5 2.35 0.3
    -9 7 -5 2.32 0.25
    -11 -7 -5 4.42 0.38
    11 -7 5 4.71 0.39
    11 7 5 4.3 0.4
    11 7 5 4.51 0.45
    -11 7 -5 4.78 0.35
    -11 7 -5 4.21 0.35
    -14 -8 5 0.24 0.15
    14 -8 -5 0.3 0.13
    14 -8 -5 0.31 0.15
    14 8 -5 0.43 0.18
    -14 8 5 0.3 0.14
    -14 8 5 0.25 0.13
    -14 8 5 0.31 0.12
    14 8 -5 0.42 0.14
    12 -8 -5 1.81 0.26
    -12 -8 5 1.95 0.29
    -12 -8 5 2.13 0.24
    12 -8 -5 2.19 0.25
    12 8 -5 2.01 0.25
    -12 8 5 2.35 0.25
    12 8 -5 2.52 0.31
    -12 8 5 1.87 0.22
    10 -8 -5 0.39 0.12
    10 -8 -5 0.75 0.18
    -10 -8 5 0.3 0.15
    -10 -8 5 0.22 0.11
    10 8 -5 0.59 0.16
    -10 8 5 0.34 0.11
    -10 8 5 0.64 0.16
    10 8 -5 0.58 0.17
    8 -8 -5 4.92 0.36
    8 -8 -5 5.82 0.34
    -8 -8 5 6.36 0.44
    -8 -8 5 5.86 0.37
    8 8 -5 5.73 0.39
    8 8 -5 5.42 0.39
    -8 8 5 5.9 0.39
    -8 8 5 6.27 0.37
    -6 -8 5 17.53 0.74
    6 -8 -5 17.53 0.72
    6 -8 -5 17.28 0.68
    -6 -8 5 18.27 0.71
    6 8 -5 18.24 0.61
    -6 8 5 17.5 0.69
    -6 8 5 16.96 0.71
    6 8 -5 15.98 0.7
    6 8 -5 16.74 0.71
    4 -8 -5 0.28 0.11
    -4 -8 5 0.4 0.13
    -4 -8 5 0.34 0.11
    -4 -8 5 0.38 0.14
    4 -8 -5 0.32 0.11
    -4 8 5 0.33 0.11
    4 8 -5 0.32 0.09
    4 8 -5 0.39 0.12
    -4 8 5 0.31 0.1
    -4 8 5 0.2 0.1
    -2 -8 5 25.31 0.9
    -2 -8 5 25.39 0.9
    2 -8 -5 25.17 0.87
    2 -8 -5 25.96 0.92
    -2 -8 5 24.77 0.91
    -2 8 5 24.08 0.9
    -2 8 5 25.12 0.9
    2 8 -5 25.29 0.9
    2 8 -5 25.87 0.85
    0 -8 -5 15.21 0.66
    0 -8 5 16.46 0.67
    0 -8 -5 15.32 0.63
    0 -8 5 16.11 0.65
    0 8 5 16.78 0.67
    0 8 5 14.93 0.67
    0 8 -5 16.8 0.64
    0 8 -5 15.24 0.63
    2 -8 5 8.99 0.45
    -2 -8 -5 9.5 0.49
    2 -8 5 9.13 0.48
    -2 -8 -5 9.94 0.47
    -2 8 -5 9.5 0.44
    2 8 5 8.9 0.47
    2 8 5 9.36 0.51
    -2 8 -5 9.67 0.48
    -4 -8 -5 9.69 0.48
    4 -8 5 10.14 0.51
    -4 -8 -5 8.34 0.48
    4 8 5 9.28 0.48
    -4 8 -5 9.6 0.49
    4 8 5 9.88 0.55
    6 -8 5 1.98 0.24
    -6 -8 -5 2 0.24
    -6 -8 -5 2.16 0.23
    6 8 5 2.47 0.28
    6 8 5 2.39 0.23
    -6 8 -5 2.19 0.24
    -8 -8 -5 1.34 0.21
    8 -8 5 1.34 0.22
    -8 -8 -5 1.49 0.23
    -8 8 -5 1.29 0.2
    8 8 5 1.67 0.24
    10 -8 5 1.94 0.26
    -10 -8 -5 2.38 0.27
    -10 8 -5 1.78 0.24
    10 8 5 1.9 0.27
    13 -9 -5 8.63 0.52
    -13 -9 5 8.63 0.6
    13 -9 -5 8.91 0.56
    -13 9 5 8.68 0.52
    13 9 -5 8.63 0.6
    13 9 -5 8.4 0.54
    -13 9 5 9 0.52
    11 -9 -5 0.51 0.14
    -11 -9 5 0.34 0.17
    11 -9 -5 0.34 0.13
    11 9 -5 0.47 0.15
    -11 9 5 0.25 0.12
    11 9 -5 0.71 0.23
    -11 9 5 0.46 0.13
    9 -9 -5 17.84 0.7
    9 -9 -5 18.23 0.79
    -9 -9 5 15.57 0.79
    -9 -9 5 17.3 0.73
    -9 9 5 18.29 0.74
    -9 9 5 16.86 0.75
    9 9 -5 17.68 0.79
    -7 -9 5 11.18 0.61
    7 -9 -5 10.5 0.52
    7 -9 -5 11.74 0.6
    -7 -9 5 12.62 0.58
    7 -9 -5 10.67 0.54
    7 9 -5 11.85 0.6
    -7 9 5 11.21 0.58
    -7 9 5 10.9 0.54
    -5 -9 5 6.81 0.41
    -5 -9 5 6.84 0.45
    5 -9 -5 6.08 0.41
    5 -9 -5 6.66 0.39
    -5 9 5 6.79 0.43
    -5 9 5 7.4 0.41
    5 9 -5 7 0.43
    3 -9 -5 6.67 0.39
    3 -9 -5 6.15 0.41
    -3 -9 5 6.02 0.4
    -3 -9 5 6.76 0.41
    3 9 -5 6.53 0.41
    -3 9 5 6.44 0.41
    -3 9 5 7.61 0.42
    -3 9 5 6.12 0.39
    3 9 -5 6.39 0.36
    -1 -9 5 1.21 0.19
    -1 -9 5 1.28 0.18
    1 -9 -5 1.34 0.2
    1 -9 -5 1.36 0.18
    -1 9 5 1.66 0.21
    -1 9 5 1.54 0.2
    1 9 -5 1.57 0.18
    1 9 -5 1.89 0.2
    1 -9 5 5.87 0.38
    -1 -9 -5 5.2 0.38
    1 -9 5 5.85 0.37
    -1 -9 -5 5.33 0.35
    -1 9 -5 5.54 0.34
    -1 9 -5 5.26 0.35
    1 9 5 5.79 0.4
    1 9 5 6.14 0.39
    -3 -9 -5 0.92 0.2
    3 -9 5 0.98 0.17
    -3 -9 -5 1.24 0.19
    3 -9 5 0.93 0.19
    3 9 5 0.88 0.21
    3 9 5 0.91 0.19
    -3 9 -5 1.12 0.17
    -5 -9 -5 20.39 0.8
    5 -9 5 20.26 0.83
    -5 -9 -5 18.71 0.83
    5 9 5 20.13 0.89
    -5 9 -5 21.15 0.83
    5 9 5 18.57 0.78
    7 -9 5 1.25 0.22
    -7 -9 -5 1.29 0.22
    -7 -9 -5 1.59 0.21
    -7 9 -5 1.24 0.2
    7 9 5 1.38 0.24
    -9 -9 -5 -0.04 0.1
    -9 -9 -5 0.17 0.14
    9 -9 5 0.01 0.1
    -9 9 -5 0.09 0.11
    9 9 5 0.06 0.11
    12 -10 -5 4.14 0.39
    12 -10 -5 3.75 0.33
    -12 -10 5 3.82 0.43
    -12 10 5 3.3 0.33
    12 10 -5 4.04 0.38
    -12 10 5 3.69 0.33
    -10 -10 5 1.52 0.3
    10 -10 -5 1.47 0.23
    10 -10 -5 1.25 0.19
    10 10 -5 1.87 0.25
    -10 10 5 1.81 0.25
    -10 10 5 1.12 0.22
    -8 -10 5 2.81 0.28
    8 -10 -5 2.69 0.31
    -8 -10 5 2.39 0.33
    8 10 -5 2.85 0.31
    -8 10 5 3.07 0.3
    -8 10 5 2.36 0.25
    -6 -10 5 5.71 0.45
    -6 -10 5 5.71 0.39
    6 -10 -5 6.49 0.41
    6 -10 -5 6.52 0.44
    -6 10 5 5.98 0.42
    6 10 -5 5.67 0.42
    -6 10 5 5.96 0.4
    -4 -10 5 2.29 0.27
    -4 -10 5 2.75 0.28
    4 -10 -5 2.66 0.26
    4 -10 -5 2.76 0.28
    4 10 -5 3.1 0.25
    -4 10 5 2.35 0.25
    4 10 -5 2.98 0.29
    -4 10 5 2.74 0.28
    2 -10 -5 3.97 0.34
    -2 -10 5 4.07 0.33
    -2 -10 5 3.52 0.31
    2 -10 -5 2.66 0.26
    -2 10 5 3.85 0.32
    -2 10 5 3.51 0.31
    2 10 -5 3.19 0.29
    2 10 -5 3.28 0.27
    0 -10 -5 6.89 0.46
    0 -10 5 6.8 0.43
    0 -10 -5 6.37 0.4
    0 -10 5 7.05 0.44
    0 10 -5 6.98 0.42
    0 10 5 5.79 0.43
    0 10 -5 7 0.42
    0 10 5 7.08 0.44
    -2 -10 -5 3.14 0.32
    2 -10 5 3.45 0.31
    -2 -10 -5 3.3 0.29
    2 -10 5 3.4 0.3
    2 10 5 2.9 0.28
    -2 10 -5 3.08 0.29
    2 10 5 3.62 0.34
    4 -10 5 4.35 0.36
    -4 -10 -5 4.4 0.34
    -4 -10 -5 4.43 0.38
    4 10 5 4.02 0.33
    4 10 5 4.06 0.37
    -4 10 -5 4.33 0.35
    -6 -10 -5 3.91 0.37
    6 -10 5 4.07 0.36
    -6 -10 -5 3.91 0.35
    6 10 5 4.24 0.39
    -6 10 -5 4.13 0.36
    -8 -10 -5 2.9 0.3
    -8 -10 -5 2.5 0.31
    8 -10 5 2.92 0.32
    8 10 5 2.65 0.32
    -8 10 -5 2.06 0.28
    -9 -11 5 0.47 0.2
    9 -11 -5 0.73 0.2
    -9 11 5 0.75 0.19
    -9 11 5 0.65 0.19
    9 11 -5 0.78 0.22
    -7 -11 5 5.3 0.46
    7 -11 -5 4.89 0.42
    -7 11 5 4.87 0.4
    7 11 -5 4.86 0.41
    -7 11 5 5.11 0.38
    -5 -11 5 1.85 0.25
    5 -11 -5 1.7 0.26
    5 -11 -5 2 0.24
    -5 -11 5 1.79 0.26
    -5 11 5 1.63 0.24
    -5 11 5 1.37 0.2
    5 11 -5 1.38 0.22
    -3 -11 5 7.36 0.46
    3 -11 -5 7.6 0.5
    3 -11 -5 8.31 0.47
    -3 -11 5 7.7 0.51
    3 11 -5 7.55 0.49
    -3 11 5 7.52 0.49
    -3 11 5 7.92 0.47
    -3 11 5 7.44 0.49
    3 11 -5 7.41 0.44
    -1 -11 5 9.05 0.52
    -1 -11 5 9.16 0.54
    1 -11 -5 8.96 0.51
    1 -11 -5 9.05 0.56
    -1 11 5 9.4 0.56
    -1 11 5 9.56 0.55
    1 11 -5 9.76 0.54
    1 11 -5 9.58 0.52
    1 -11 5 0.77 0.19
    -1 -11 -5 0.51 0.17
    1 -11 5 0.43 0.15
    -1 -11 -5 0.8 0.21
    -1 11 -5 0.68 0.17
    1 11 5 0.66 0.18
    1 11 5 0.5 0.17
    3 -11 5 3.78 0.34
    -3 -11 -5 3.29 0.35
    -3 -11 -5 3.88 0.33
    -3 11 -5 3.64 0.33
    3 11 5 3.16 0.31
    3 11 5 3 0.33
    5 -11 5 1.95 0.26
    -5 -11 -5 1.83 0.24
    -5 -11 -5 1.93 0.27
    5 11 5 1.74 0.28
    -5 11 -5 1.76 0.25
    6 -12 -5 0.48 0.18
    -6 -12 5 0.46 0.19
    6 -12 -5 0.27 0.13
    -6 12 5 0.38 0.15
    6 12 -5 0.3 0.15
    -6 12 5 0.23 0.12
    4 -12 -5 3.15 0.34
    -4 -12 5 3.04 0.31
    4 -12 -5 2.82 0.29
    -4 -12 5 2.89 0.35
    -4 12 5 3.14 0.31
    -4 12 5 2.53 0.31
    4 12 -5 2.45 0.31
    2 -12 -5 1.03 0.21
    2 -12 -5 0.38 0.16
    -2 -12 5 0.95 0.23
    -2 -12 5 0.88 0.21
    -2 12 5 0.64 0.18
    2 12 -5 0.95 0.22
    -2 12 5 0.69 0.18
    -2 12 5 0.72 0.19
    2 12 -5 0.88 0.19
    0 -12 -5 1.34 0.28
    0 -12 5 0.85 0.22
    0 -12 -5 0.9 0.2
    0 -12 5 0.93 0.22
    0 12 -5 1.3 0.24
    0 12 5 0.7 0.2
    0 12 5 1.13 0.23
    -2 -12 -5 0.43 0.18
    -2 -12 -5 0.62 0.18
    2 -12 5 0.29 0.15
    2 12 5 0.31 0.14
    -2 12 -5 0.23 0.13
    2 12 5 0.39 0.17
    -18 0 6 0.32 0.15
    18 0 -6 0.49 0.17
    18 0 -6 0.54 0.21
    -18 0 6 0.36 0.13
    -16 0 6 34.64 1.24
    16 0 -6 34.57 1.19
    -16 0 6 33.79 1.13
    16 0 -6 35.53 1.32
    -14 0 6 17.56 0.74
    14 0 -6 18.97 0.82
    14 0 -6 18.34 0.73
    -14 0 6 17.43 0.66
    12 0 -6 18.76 0.77
    12 0 -6 17.86 0.68
    -12 0 6 17.58 0.7
    -12 0 6 18.84 0.64
    10 0 -6 68.6 1.9
    10 0 -6 72.71 1.8
    10 0 -6 73.9 2.01
    -10 0 6 69.24 1.83
    -10 0 6 68.93 1.92
    8 0 -6 1.12 0.15
    -8 0 6 1.24 0.08
    -8 0 6 1.19 0.1
    -8 0 6 1.25 0.13
    8 0 -6 1.2 0.1
    8 0 -6 1.23 0.14
    6 0 -6 472.11 10.92
    6 0 -6 466.17 10.98
    6 0 -6 474.66 11.08
    -6 0 6 453.4 11
    -6 0 6 462.5 10.94
    6 0 -6 474.54 11.02
    -6 0 6 463.07 11.01
    4 0 -6 70.73 1.81
    -4 0 6 72.11 1.8
    4 0 -6 73.31 1.84
    4 0 -6 72.51 1.77
    -4 0 6 72.61 1.9
    -4 0 6 72.53 1.84
    4 0 -6 73.06 1.9
    -2 0 6 103.05 2.5
    2 0 -6 106.36 2.57
    2 0 -6 104.92 2.53
    -2 0 6 104.34 2.65
    2 0 -6 105.11 2.6
    -2 0 6 104.06 2.57
    0 0 6 3.05 0.19
    0 0 -6 3.31 0.18
    0 0 6 2.95 0.16
    0 0 -6 3.05 0.19
    -2 0 -6 61.53 1.61
    -2 0 -6 61.11 1.59
    2 0 6 59.76 1.7
    -2 0 -6 62.35 1.63
    2 0 6 60.68 1.55
    2 0 6 61.89 1.63
    -4 0 -6 50.1 1.36
    -4 0 -6 47.74 1.22
    4 0 6 48.38 1.46
    -4 0 -6 48.74 1.35
    4 0 6 51.3 1.3
    4 0 6 49.15 1.37
    6 0 6 59.23 1.62
    -6 0 -6 59 1.63
    6 0 6 59.64 1.55
    -6 0 -6 58.04 1.6
    6 0 6 56.96 1.75
    8 0 6 146.82 3.93
    -8 0 -6 146.35 3.76
    8 0 6 151.39 3.68
    -8 0 -6 145.92 3.71
    -10 0 -6 0.16 0.08
    -10 0 -6 -0.03 0.07
    10 0 6 0.05 0.1
    -12 0 -6 8.84 0.51
    12 0 6 8.46 0.59
    14 0 6 0.15 0.15
    -14 0 -6 0.28 0.16
    -19 -1 6 2.72 0.34
    -19 -1 6 2.3 0.26
    19 -1 -6 2.59 0.3
    19 -1 -6 2.08 0.32
    -19 1 6 2.37 0.27
    19 1 -6 2 0.26
    -19 1 6 2.49 0.3
    19 1 -6 2.55 0.37
    17 -1 -6 4.42 0.41
    -17 -1 6 4.53 0.39
    17 -1 -6 3.84 0.33
    -17 -1 6 3.67 0.3
    17 1 -6 4.11 0.41
    17 1 -6 3.66 0.33
    -17 1 6 5.06 0.35
    -17 1 6 4.39 0.37
    15 -1 -6 10.4 0.53
    -15 -1 6 10.93 0.58
    15 -1 -6 9.27 0.56
    -15 -1 6 10.71 0.49
    15 1 -6 10.57 0.53
    15 1 -6 11.37 0.64
    -15 1 6 10.45 0.55
    -15 1 6 10.97 0.5
    13 -1 -6 0.95 0.2
    -13 -1 6 1.26 0.14
    13 -1 -6 0.69 0.14
    -13 -1 6 1.17 0.18
    -13 1 6 0.9 0.13
    13 1 -6 0.93 0.21
    -13 1 6 1.12 0.16
    13 1 -6 0.91 0.15
    -11 -1 6 4.8 0.32
    11 -1 -6 5.25 0.31
    -11 -1 6 5.44 0.31
    -11 -1 6 5.42 0.27
    11 -1 -6 4.89 0.34
    -11 1 6 5.2 0.32
    -11 1 6 5.92 0.29
    11 1 -6 5.33 0.36
    11 1 -6 5.95 0.27
    9 -1 -6 0.35 0.06
    9 -1 -6 0.26 0.08
    -9 -1 6 0.31 0.08
    -9 -1 6 0.3 0.07
    9 -1 -6 0.34 0.09
    9 -1 -6 0.25 0.09
    -9 -1 6 0.14 0.07
    -9 1 6 0.33 0.07
    9 1 -6 0.22 0.09
    -9 1 6 0.29 0.06
    9 1 -6 0.21 0.08
    -9 1 6 0.24 0.08
    -7 -1 6 16.85 0.48
    7 -1 -6 17.15 0.57
    -7 -1 6 15.18 0.55
    7 -1 -6 15.61 0.5
    7 -1 -6 16.23 0.59
    7 -1 -6 17.08 0.56
    -7 -1 6 15.47 0.55
    -7 1 6 16.79 0.56
    -7 1 6 16.31 0.5
    7 1 -6 17.03 0.53
    7 1 -6 16.47 0.45
    -7 1 6 16.4 0.51
    7 1 -6 15.06 0.55
    7 1 -6 15.52 0.6
    5 -1 -6 6.17 0.27
    -5 -1 6 5.83 0.28
    -5 -1 6 6.39 0.21
    5 -1 -6 5.29 0.28
    5 -1 -6 6.48 0.26
    -5 -1 6 6.02 0.26
    5 -1 -6 6.16 0.26
    5 -1 -6 6.45 0.25
    5 1 -6 6.34 0.27
    -5 1 6 6.13 0.26
    -5 1 6 6.47 0.26
    5 1 -6 5.77 0.31
    -5 1 6 5.97 0.26
    -5 1 6 6.54 0.25
    5 1 -6 6.36 0.23
    -3 -1 6 4.87 0.2
    3 -1 -6 5.7 0.25
    3 -1 -6 5.39 0.22
    -3 -1 6 5.31 0.25
    3 -1 -6 5.74 0.24
    -3 -1 6 5.36 0.28
    3 -1 -6 5.9 0.23
    -3 1 6 5.14 0.26
    -3 1 6 5.17 0.24
    3 1 -6 5.55 0.25
    -3 1 6 5.26 0.22
    3 1 -6 5.75 0.19
    3 1 -6 5.72 0.23
    1 -1 -6 38.17 1.02
    -1 -1 6 38.53 0.94
    -1 -1 6 37.84 1.05
    1 -1 -6 38.35 1.05
    1 -1 -6 39.97 1.08
    1 -1 -6 39.13 0.97
    1 1 -6 39.78 1.05
    1 1 -6 39.36 0.99
    1 1 -6 37.71 1.07
    -1 1 6 37.75 1.07
    -1 1 6 38.41 1.1
    -1 1 6 37.63 0.99
    -1 -1 -6 12.13 0.43
    1 -1 6 11.08 0.48
    1 -1 6 11.65 0.41
    -1 -1 -6 12.17 0.33
    -1 -1 -6 12.6 0.42
    1 1 6 11.65 0.45
    1 1 6 12.25 0.37
    -1 1 -6 11.82 0.43
    1 1 6 11.62 0.48
    -3 -1 -6 14.68 0.53
    3 -1 6 16.17 0.55
    3 -1 6 14.41 0.61
    3 -1 6 16.11 0.52
    -3 -1 -6 15.77 0.44
    -3 -1 -6 16.02 0.55
    3 1 6 16.13 0.47
    -3 1 -6 16.3 0.53
    3 1 6 15.86 0.57
    -3 1 -6 15.07 0.54
    3 1 6 14.94 0.61
    -3 1 -6 16.96 0.56
    -5 -1 -6 7.7 0.37
    5 -1 6 7.43 0.43
    -5 -1 -6 7.72 0.29
    5 -1 6 7.83 0.36
    -5 -1 -6 8.03 0.36
    5 -1 6 7.95 0.34
    5 1 6 8.65 0.39
    5 1 6 7.29 0.43
    5 1 6 8.28 0.31
    -5 1 -6 7.72 0.36
    -5 1 -6 8.47 0.37
    7 -1 6 7.61 0.36
    -7 -1 -6 6.79 0.37
    7 -1 6 6.33 0.43
    7 -1 6 7.33 0.34
    -7 -1 -6 6.75 0.34
    -7 1 -6 7.26 0.36
    7 1 6 6.66 0.36
    7 1 6 7.17 0.45
    -7 1 -6 7.64 0.39
    -9 -1 -6 0.57 0.13
    9 -1 6 0.62 0.18
    9 -1 6 0.66 0.14
    -9 -1 -6 0.62 0.15
    -9 1 -6 0.61 0.16
    9 1 6 0.64 0.18
    -9 1 -6 0.6 0.13
    11 -1 6 0.13 0.13
    -11 -1 -6 0.02 0.1
    -11 1 -6 0.26 0.13
    -11 1 -6 0.22 0.1
    11 1 6 0.3 0.14
    -13 -1 -6 4.64 0.39
    13 -1 6 4.69 0.46
    13 1 6 4.69 0.47
    -13 1 -6 5.05 0.4
    18 -2 -6 1.06 0.24
    -18 -2 6 1.6 0.22
    -18 -2 6 1.19 0.26
    18 -2 -6 1.15 0.24
    -18 -2 6 1.41 0.2
    -18 2 6 0.96 0.19
    18 2 -6 1.57 0.23
    -18 2 6 1.2 0.22
    18 2 -6 0.98 0.26
    -16 -2 6 2.3 0.25
    -16 -2 6 2.66 0.29
    16 -2 -6 2.56 0.3
    -16 -2 6 2.95 0.25
    16 -2 -6 2.3 0.26
    -16 2 6 2.78 0.26
    16 2 -6 2.98 0.28
    16 2 -6 2.72 0.33
    -16 2 6 2.64 0.28
    14 -2 -6 8.02 0.49
    14 -2 -6 8.01 0.45
    -14 -2 6 8.59 0.45
    -14 -2 6 8.49 0.5
    -14 -2 6 8.06 0.4
    14 2 -6 8.25 0.45
    -14 2 6 8.54 0.47
    14 2 -6 8.23 0.53
    -14 2 6 8.86 0.44
    12 -2 -6 8.73 0.46
    -12 -2 6 7.38 0.43
    -12 -2 6 8.14 0.36
    -12 -2 6 7.14 0.39
    12 -2 -6 7.41 0.4
    -12 2 6 7.93 0.38
    12 2 -6 8.31 0.42
    12 2 -6 7.77 0.48
    12 2 -6 8.22 0.36
    -12 2 6 8.71 0.44
    -10 -2 6 17.78 0.55
    10 -2 -6 17.36 0.49
    10 -2 -6 16.13 0.63
    -10 -2 6 16.52 0.64
    -10 -2 6 16.11 0.62
    10 -2 -6 15.86 0.64
    10 -2 -6 16.69 0.62
    10 2 -6 15.1 0.68
    10 2 -6 16.46 0.62
    -10 2 6 17.19 0.54
    -10 2 6 17.44 0.59
    -10 2 6 16.67 0.63
    8 -2 -6 7.84 0.28
    -8 -2 6 7.11 0.35
    -8 -2 6 8.25 0.38
    8 -2 -6 7.06 0.35
    8 -2 -6 7.63 0.34
    -8 -2 6 8.08 0.28
    -8 2 6 7.88 0.31
    8 2 -6 8.23 0.36
    -8 2 6 7.95 0.36
    -8 2 6 7.44 0.32
    8 2 -6 7.87 0.23
    8 2 -6 7.29 0.32
    -8 2 6 7.48 0.28
    8 2 -6 6.52 0.38
    -6 -2 6 73.78 1.9
    6 -2 -6 73.28 1.86
    -6 -2 6 71.71 1.76
    6 -2 -6 73.31 1.89
    -6 -2 6 71.66 1.91
    6 -2 -6 73.85 1.87
    6 -2 -6 72.68 1.84
    -6 2 6 74.52 1.85
    -6 2 6 71.49 1.86
    6 2 -6 72.96 1.78
    6 2 -6 72.91 1.97
    -6 2 6 73.65 1.86
    6 2 -6 73.17 1.89
    4 -2 -6 36.55 0.98
    -4 -2 6 35.65 0.98
    -4 -2 6 33.86 1.01
    -4 -2 6 35.39 0.85
    -4 -2 6 35.91 1.07
    4 -2 -6 33.62 0.96
    4 -2 -6 35.61 0.97
    -4 2 6 35.94 0.99
    4 2 -6 36.66 1.06
    4 2 -6 36.19 1
    -4 2 6 35.82 1
    -4 2 6 34.32 0.98
    2 -2 -6 0.53 0.07
    -2 -2 6 0.44 0.06
    -2 -2 6 0.39 0.09
    2 -2 -6 0.39 0.08
    -2 -2 6 0.37 0.08
    2 -2 -6 0.52 0.09
    2 2 -6 0.49 0.07
    2 2 -6 0.58 0.1
    2 2 -6 0.49 0.07
    -2 2 6 0.41 0.08
    -2 2 6 0.51 0.08
    2 2 -6 0.5 0.04
    -2 2 6 0.35 0.05
    0 -2 6 62.6 1.63
    0 -2 -6 63.26 1.55
    0 -2 6 64.13 1.5
    0 -2 6 60.51 1.69
    0 -2 -6 63.66 1.62
    0 -2 -6 61.92 1.61
    0 2 6 60.91 1.66
    0 2 6 63.03 1.51
    0 2 -6 61.22 1.62
    0 2 -6 60.78 1.54
    0 2 -6 61.87 1.63
    0 2 6 61.65 1.66
    -2 -2 -6 0.72 0.08
    2 -2 6 0.92 0.05
    2 -2 6 0.95 0.13
    2 -2 6 0.97 0.12
    -2 -2 -6 0.95 0.11
    -2 -2 -6 0.85 0.11
    2 2 6 0.87 0.12
    -2 2 -6 0.93 0.05
    2 2 6 0.82 0.11
    -2 2 -6 1.1 0.12
    -2 2 -6 1.17 0.12
    2 2 6 1.05 0.07
    4 -2 6 8.41 0.35
    -4 -2 -6 7.8 0.35
    -4 -2 -6 7.55 0.3
    4 -2 6 8.01 0.35
    -4 -2 -6 7.94 0.36
    4 -2 6 8.04 0.43
    -4 2 -6 7.87 0.34
    -4 2 -6 7.73 0.36
    4 2 6 7.35 0.41
    -4 2 -6 8.69 0.35
    4 2 6 7.5 0.38
    -6 -2 -6 0.19 0.07
    6 -2 6 0.17 0.06
    6 -2 6 0.3 0.09
    -6 -2 -6 0.22 0.09
    6 -2 6 0.09 0.09
    6 2 6 0.3 0.12
    -6 2 -6 0.08 0.05
    -6 2 -6 0.11 0.07
    6 2 6 0.22 0.08
    -6 2 -6 0.09 0.08
    8 -2 6 13.41 0.55
    -8 -2 -6 13.48 0.54
    -8 -2 -6 13.52 0.59
    8 -2 6 13.19 0.66
    8 2 6 14.79 0.6
    -8 2 -6 13.75 0.57
    -8 2 -6 13 0.57
    8 2 6 14.05 0.69
    -10 -2 -6 3.54 0.31
    10 -2 6 3.86 0.37
    10 -2 6 3.82 0.29
    10 2 6 4.15 0.39
    -10 2 -6 4.32 0.32
    10 2 6 4.65 0.32
    -10 2 -6 4.22 0.3
    12 -2 6 13.69 0.76
    -12 -2 -6 12.2 0.64
    -12 2 -6 12.07 0.62
    12 2 6 13.36 0.78
    -14 -2 -6 0.64 0.2
    14 -2 6 0.08 0.13
    14 2 6 0.38 0.21
    -14 2 -6 0.4 0.17
    -19 -3 6 1.95 0.26
    19 -3 -6 2.24 0.29
    -19 -3 6 1.98 0.31
    -19 3 6 2.4 0.27
    19 3 -6 2.15 0.28
    19 3 -6 1.83 0.33
    -19 3 6 2.04 0.29
    17 -3 -6 11.02 0.61
    -17 -3 6 12.01 0.68
    17 -3 -6 11.43 0.65
    -17 -3 6 11.31 0.6
    17 3 -6 12.28 0.74
    17 3 -6 11.31 0.6
    -17 3 6 11.99 0.64
    -17 3 6 12.58 0.6
    -15 -3 6 17.35 0.72
    -15 -3 6 15.92 0.77
    15 -3 -6 16.69 0.73
    15 -3 -6 18.46 0.79
    15 3 -6 15.71 0.82
    -15 3 6 17.34 0.76
    -15 3 6 17.03 0.7
    15 3 -6 16.5 0.71
    13 -3 -6 2.64 0.25
    13 -3 -6 2.04 0.22
    -13 -3 6 2.76 0.21
    13 -3 -6 2.07 0.24
    -13 -3 6 2.96 0.29
    -13 -3 6 2.28 0.23
    13 3 -6 2.21 0.27
    -13 3 6 2.4 0.21
    13 3 -6 2.75 0.25
    -13 3 6 2.4 0.24
    11 -3 -6 48.92 1.47
    -11 -3 6 50.44 1.34
    -11 -3 6 51.14 1.46
    11 -3 -6 49.44 1.45
    -11 -3 6 47.63 1.5
    -11 3 6 50.78 1.36
    -11 3 6 48.96 1.41
    11 3 -6 53.02 1.6
    -11 3 6 46.65 1.45
    11 3 -6 48.47 1.39
    11 3 -6 48.26 1.44
    9 -3 -6 8.29 0.39
    -9 -3 6 9.44 0.42
    9 -3 -6 8.87 0.4
    9 -3 -6 8.94 0.42
    -9 -3 6 9.25 0.33
    -9 -3 6 8.83 0.44
    9 3 -6 8.99 0.39
    -9 3 6 8.85 0.41
    -9 3 6 8.33 0.38
    9 3 -6 8.29 0.46
    -9 3 6 9.39 0.37
    7 -3 -6 66.26 1.67
    -7 -3 6 62.88 1.73
    -7 -3 6 61.9 1.54
    7 -3 -6 61.11 1.66
    -7 -3 6 62.75 1.72
    7 -3 -6 62.03 1.7
    7 -3 -6 65.5 1.67
    -7 3 6 62.51 1.66
    7 3 -6 62.57 1.55
    7 3 -6 61.77 1.68
    -7 3 6 63.82 1.68
    7 3 -6 64.42 1.79
    -7 3 6 62.97 1.61
    -5 -3 6 3.39 0.22
    5 -3 -6 2.91 0.18
    5 -3 -6 2.86 0.18
    -5 -3 6 2.87 0.2
    5 -3 -6 3.26 0.2
    5 3 -6 3.13 0.2
    -5 3 6 2.79 0.18
    5 3 -6 3.17 0.15
    -5 3 6 2.9 0.18
    5 3 -6 2.74 0.22
    -5 3 6 2.83 0.19
    -5 3 6 3.11 0.18
    -3 -3 6 47.98 1.35
    3 -3 -6 44.98 1.26
    3 -3 -6 46.4 1.19
    3 -3 -6 46.38 1.25
    3 -3 -6 46.73 1.26
    -3 -3 6 46.39 1.3
    -3 -3 6 46.64 1.25
    -3 3 6 47.72 1.26
    3 3 -6 49.6 1.35
    3 3 -6 46.81 1.23
    -3 3 6 46.36 1.28
    3 3 -6 45.81 1.28
    -3 3 6 44.6 1.27
    -1 -3 6 3.55 0.22
    1 -3 -6 3.48 0.2
    -1 -3 6 3.05 0.22
    1 -3 -6 3.36 0.2
    1 -3 -6 3.76 0.2
    -1 -3 6 3.73 0.17
    1 3 -6 3.4 0.13
    -1 3 6 3.31 0.21
    -1 3 6 3.53 0.13
    -1 3 6 3.45 0.21
    1 3 -6 3.52 0.21
    1 3 -6 3.67 0.2
    -1 3 6 3.72 0.22
    -1 -3 -6 19.12 0.58
    1 -3 6 19.09 0.53
    -1 -3 -6 18.03 0.62
    1 -3 6 19.51 0.65
    1 -3 6 19.39 0.69
    -1 -3 -6 18.79 0.62
    1 3 6 19.21 0.66
    -1 3 -6 18.98 0.55
    -1 3 -6 18.97 0.63
    1 3 6 18.38 0.66
    -1 3 -6 19.53 0.63
    -3 -3 -6 16.62 0.61
    3 -3 6 17.08 0.61
    3 -3 6 17.16 0.67
    -3 -3 -6 17.49 0.6
    -3 -3 -6 18.21 0.56
    3 3 6 17.44 0.65
    3 3 6 16.96 0.67
    -3 3 -6 17.64 0.62
    -3 3 -6 17.77 0.59
    5 -3 6 0.9 0.15
    5 -3 6 0.76 0.14
    5 -3 6 0.7 0.1
    -5 -3 -6 0.89 0.12
    -5 -3 -6 0.54 0.12
    -5 -3 -6 0.67 0.11
    5 3 6 0.71 0.12
    -5 3 -6 0.8 0.12
    -5 3 -6 0.63 0.1
    -5 3 -6 0.7 0.11
    5 3 6 0.8 0.17
    -7 -3 -6 37.05 1.08
    -7 -3 -6 34.6 1.13
    7 -3 6 36.88 1.25
    7 -3 6 34.88 1.11
    7 -3 6 34.89 1.12
    7 3 6 35.3 1.15
    -7 3 -6 35.7 1.11
    7 3 6 34.95 1.24
    -7 3 -6 35.5 1.1
    -9 -3 -6 6.78 0.36
    9 -3 6 7.24 0.4
    -9 -3 -6 6.85 0.42
    9 -3 6 7.84 0.5
    -9 3 -6 8.06 0.42
    9 3 6 7.12 0.5
    -9 3 -6 7.25 0.41
    9 3 6 7.16 0.43
    11 -3 6 2.92 0.34
    11 -3 6 3.66 0.3
    -11 -3 -6 3.66 0.33
    11 3 6 3.93 0.4
    -11 3 -6 3.16 0.29
    11 3 6 3.4 0.3
    -11 3 -6 3.7 0.29
    13 -3 6 9.05 0.63
    -13 -3 -6 8.64 0.54
    13 -3 6 8.66 0.51
    13 3 6 8.51 0.64
    -13 3 -6 8.27 0.52
    -18 -4 6 2.58 0.34
    18 -4 -6 3.2 0.33
    -18 -4 6 3.64 0.34
    -18 4 6 3.14 0.31
    -18 4 6 2.67 0.31
    18 4 -6 3.17 0.4
    18 4 -6 1.94 0.27
    16 -4 -6 2.56 0.28
    -16 -4 6 2.43 0.32
    -16 -4 6 2.3 0.26
    -16 4 6 2.47 0.27
    16 4 -6 2.38 0.26
    16 4 -6 2.45 0.33
    -16 4 6 2.79 0.27
    14 -4 -6 1.45 0.21
    -14 -4 6 1.76 0.26
    -14 -4 6 1.61 0.21
    14 -4 -6 1.64 0.22
    -14 4 6 1.52 0.21
    14 4 -6 1.46 0.24
    14 4 -6 2.03 0.23
    14 4 -6 1.56 0.18
    -14 4 6 1.76 0.2
    -12 -4 6 4.75 0.36
    -12 -4 6 3.98 0.3
    12 -4 -6 4.26 0.3
    12 -4 -6 4.37 0.31
    12 -4 -6 3.95 0.31
    12 4 -6 3.97 0.27
    -12 4 6 4.36 0.26
    -12 4 6 4.05 0.3
    -12 4 6 4.57 0.3
    12 4 -6 4.35 0.37
    -10 -4 6 6.71 0.41
    10 -4 -6 6.37 0.35
    10 -4 -6 6.73 0.34
    -10 -4 6 6.18 0.36
    10 -4 -6 6.17 0.37
    -10 4 6 6.74 0.37
    10 4 -6 6.96 0.43
    -10 4 6 6.75 0.33
    -10 4 6 5.95 0.33
    10 4 -6 6.17 0.34
    -8 -4 6 5.84 0.34
    8 -4 -6 5.64 0.3
    8 -4 -6 5.58 0.32
    -8 -4 6 5.29 0.31
    8 -4 -6 5.38 0.27
    -8 4 6 5.49 0.29
    8 4 -6 5.07 0.3
    -8 4 6 5.95 0.25
    8 4 -6 5.54 0.35
    -8 4 6 5.3 0.29
    6 -4 -6 20.72 0.72
    6 -4 -6 18.74 0.66
    -6 -4 6 19.19 0.68
    -6 -4 6 18.43 0.68
    6 -4 -6 20.6 0.61
    6 -4 -6 19.34 0.65
    -6 4 6 19.47 0.62
    -6 4 6 19.71 0.66
    -6 4 6 18.27 0.65
    6 4 -6 19.73 0.73
    6 4 -6 19.31 0.56
    6 4 -6 19.31 0.67
    -6 4 6 19.44 0.6
    -4 -4 6 1.68 0.16
    4 -4 -6 1.34 0.14
    -4 -4 6 1.41 0.16
    -4 -4 6 1.6 0.16
    4 -4 -6 1.49 0.11
    4 -4 -6 1.33 0.13
    -4 4 6 1.69 0.15
    -4 4 6 1.28 0.11
    4 4 -6 1.55 0.17
    4 4 -6 1.64 0.15
    -4 4 6 1.48 0.14
    2 -4 -6 7.56 0.35
    2 -4 -6 8.72 0.35
    2 -4 -6 8.75 0.27
    -2 -4 6 8.36 0.34
    -2 -4 6 8.42 0.4
    -2 -4 6 7.43 0.37
    2 -4 -6 7.85 0.35
    2 4 -6 8.68 0.34
    -2 4 6 8.43 0.33
    2 4 -6 8.37 0.4
    -2 4 6 9.2 0.39
    2 4 -6 8.29 0.36
    -2 4 6 8.15 0.37
    2 4 -6 8.23 0.22
    0 -4 6 9.05 0.42
    0 -4 -6 9.46 0.39
    0 -4 6 9.5 0.34
    0 -4 6 8.69 0.4
    0 -4 -6 8.6 0.38
    0 4 6 9.15 0.42
    0 4 -6 9.15 0.3
    0 4 -6 10.01 0.4
    0 4 6 10.1 0.42
    0 4 -6 10.11 0.4
    0 4 6 9.41 0.39
    2 -4 6 13.6 0.56
    2 -4 6 13.09 0.52
    -2 -4 -6 13.96 0.49
    -2 -4 -6 13.75 0.51
    2 -4 6 14.36 0.44
    -2 -4 -6 13.04 0.51
    2 4 6 14.17 0.53
    -2 4 -6 13.43 0.5
    -2 4 -6 13.08 0.52
    2 4 6 13.41 0.55
    -2 4 -6 13.62 0.44
    2 4 6 13.08 0.55
    -4 -4 -6 5.06 0.3
    4 -4 6 5.23 0.3
    -4 -4 -6 4.92 0.28
    4 -4 6 5.69 0.35
    -4 -4 -6 5.57 0.29
    -4 4 -6 5.45 0.31
    4 4 6 5.52 0.35
    -4 4 -6 5.47 0.28
    4 4 6 5.03 0.32
    -6 -4 -6 2.89 0.22
    -6 -4 -6 2.75 0.21
    -6 -4 -6 2.68 0.23
    6 -4 6 2.4 0.24
    6 -4 6 2.91 0.2
    6 -4 6 2.29 0.22
    6 4 6 2.71 0.27
    6 4 6 2.21 0.23
    -6 4 -6 2.14 0.21
    -6 4 -6 2.23 0.2
    8 -4 6 3.08 0.26
    -8 -4 -6 3.16 0.28
    -8 -4 -6 3.38 0.24
    8 -4 6 2.94 0.3
    -8 4 -6 2.88 0.25
    8 4 6 2.88 0.27
    -8 4 -6 2.92 0.25
    8 4 6 3.37 0.33
    10 -4 6 1.13 0.19
    10 -4 6 1.28 0.23
    -10 -4 -6 1.4 0.22
    -10 4 -6 1.36 0.19
    -10 4 -6 1.14 0.17
    10 4 6 1.71 0.27
    10 4 6 1.33 0.2
    12 -4 6 -0.04 0.1
    12 -4 6 0.01 0.08
    -12 -4 -6 0.03 0.11
    -12 4 -6 0.06 0.1
    -12 4 -6 0.07 0.09
    12 4 6 0.06 0.11
    -17 -5 6 6.04 0.44
    17 -5 -6 7.1 0.49
    17 -5 -6 7.37 0.5
    -17 -5 6 6.78 0.53
    -17 5 6 6.5 0.44
    -17 5 6 6.76 0.48
    17 5 -6 6.57 0.56
    15 -5 -6 2.65 0.28
    -15 -5 6 3.52 0.31
    -15 -5 6 3.1 0.34
    15 -5 -6 3.27 0.32
    -15 5 6 3.57 0.32
    15 5 -6 3.29 0.37
    15 5 -6 3.15 0.27
    -15 5 6 4.05 0.32
    -13 -5 6 30.97 1.14
    13 -5 -6 29.15 1.03
    -13 -5 6 28 1.02
    13 -5 -6 30.87 1.08
    -13 5 6 29.81 1.02
    -13 5 6 28.68 1.05
    13 5 -6 30.82 1.19
    13 5 -6 28.54 1
    -11 -5 6 51.28 1.53
    11 -5 -6 51.54 1.51
    11 -5 -6 50.21 1.55
    -11 -5 6 51.14 1.61
    11 5 -6 50.2 1.51
    -11 5 6 50.57 1.5
    11 5 -6 53.8 1.67
    -11 5 6 50.39 1.47
    9 -5 -6 4.22 0.3
    -9 -5 6 4.9 0.31
    -9 -5 6 4.5 0.33
    9 -5 -6 4.67 0.29
    9 5 -6 4.12 0.33
    -9 5 6 4.64 0.28
    -9 5 6 4.12 0.27
    9 5 -6 4.03 0.28
    7 -5 -6 25.83 0.84
    -7 -5 6 25.06 0.87
    7 -5 -6 26.07 0.87
    -7 -5 6 24.23 0.88
    7 -5 -6 26.22 0.81
    7 5 -6 25.55 0.86
    7 5 -6 25.12 0.91
    -7 5 6 26.25 0.84
    -7 5 6 26.61 0.78
    -7 5 6 24.97 0.84
    7 5 -6 27.43 0.73
    5 -5 -6 5.48 0.3
    5 -5 -6 5.91 0.27
    5 -5 -6 6.07 0.32
    -5 -5 6 6.16 0.34
    -5 -5 6 5.69 0.33
    -5 5 6 6.12 0.32
    5 5 -6 6.19 0.35
    -5 5 6 5.68 0.31
    5 5 -6 6.08 0.33
    5 5 -6 5.99 0.26
    -5 5 6 5.61 0.29
    -3 -5 6 12.29 0.53
    -3 -5 6 12.08 0.51
    3 -5 -6 13.06 0.49
    -3 -5 6 12.57 0.49
    3 -5 -6 13.1 0.41
    3 -5 -6 13.58 0.5
    -3 5 6 12.7 0.42
    3 5 -6 12.19 0.5
    3 5 -6 12.63 0.45
    -3 5 6 11.74 0.5
    3 5 -6 13.17 0.54
    -3 5 6 12.71 0.5
    -1 -5 6 7.35 0.32
    1 -5 -6 6.83 0.34
    -1 -5 6 7.2 0.37
    1 -5 -6 6.57 0.33
    1 -5 -6 7.27 0.34
    -1 -5 6 7.29 0.37
    -1 5 6 6.67 0.35
    -1 5 6 7.54 0.31
    1 5 -6 6.34 0.31
    1 5 -6 7.47 0.35
    -1 5 6 6.62 0.34
    1 5 -6 6.83 0.22
    1 -5 6 8.65 0.43
    -1 -5 -6 9.45 0.42
    1 -5 6 9.42 0.44
    -1 -5 -6 9.31 0.41
    1 -5 6 9.62 0.37
    -1 -5 -6 9.87 0.41
    1 5 6 9.67 0.45
    -1 5 -6 9.43 0.4
    1 5 6 9.58 0.43
    -1 5 -6 8.94 0.41
    1 5 6 9.48 0.41
    -1 5 -6 9.74 0.33
    -3 -5 -6 22.16 0.75
    3 -5 6 20.19 0.75
    -3 -5 -6 20.38 0.72
    3 -5 6 22.13 0.79
    -3 5 -6 21.58 0.7
    -3 5 -6 20.73 0.74
    3 5 6 21.07 0.79
    3 5 6 21.41 0.78
    3 5 6 20.45 0.74
    -3 5 -6 21.39 0.66
    5 -5 6 0.51 0.13
    5 -5 6 0.65 0.14
    -5 -5 -6 0.66 0.13
    -5 -5 -6 0.81 0.16
    -5 5 -6 0.64 0.14
    -5 5 -6 0.47 0.15
    5 5 6 0.56 0.15
    5 5 6 0.5 0.14
    5 5 6 0.6 0.13
    7 -5 6 7.77 0.43
    -7 -5 -6 7.81 0.44
    7 -5 6 7.25 0.46
    -7 -5 -6 7.38 0.38
    -7 -5 -6 7.29 0.43
    -7 5 -6 7.37 0.38
    -7 5 -6 7.68 0.43
    7 5 6 7.67 0.48
    7 5 6 7.65 0.45
    7 5 6 7.82 0.4
    -9 -5 -6 3.13 0.29
    9 -5 6 2.71 0.27
    9 -5 6 2.27 0.28
    -9 5 -6 2.47 0.24
    9 5 6 2.48 0.31
    -9 5 -6 2.58 0.26
    9 5 6 2.83 0.28
    11 -5 6 3.46 0.32
    -11 -5 -6 4.07 0.35
    11 -5 6 3.61 0.37
    -11 5 -6 3.66 0.32
    11 5 6 3.64 0.34
    -11 5 -6 3.79 0.32
    11 5 6 3.54 0.39
    16 -6 -6 4.51 0.38
    -16 -6 6 4.83 0.45
    -16 -6 6 4.25 0.37
    16 -6 -6 5 0.41
    -16 6 6 4.19 0.35
    16 6 -6 4.1 0.44
    -16 6 6 4.67 0.39
    -14 -6 6 1.8 0.23
    14 -6 -6 2.72 0.27
    -14 -6 6 2.53 0.32
    -14 6 6 2.28 0.26
    -14 6 6 1.91 0.23
    14 6 -6 2.04 0.23
    14 6 -6 1.5 0.26
    12 -6 -6 0.68 0.15
    12 -6 -6 0.73 0.18
    -12 -6 6 1.07 0.23
    -12 -6 6 1.1 0.17
    12 6 -6 0.48 0.12
    -12 6 6 0.91 0.17
    -12 6 6 0.71 0.15
    12 6 -6 0.96 0.22
    10 -6 -6 2.87 0.23
    -10 -6 6 2.69 0.28
    10 -6 -6 2.27 0.24
    -10 -6 6 2.38 0.24
    10 6 -6 2.19 0.26
    -10 6 6 2.65 0.23
    -10 6 6 2.17 0.21
    10 6 -6 2.29 0.22
    8 -6 -6 3.08 0.23
    -8 -6 6 2.81 0.28
    8 -6 -6 2.55 0.24
    -8 -6 6 3.23 0.25
    8 6 -6 2.82 0.27
    -8 6 6 2.91 0.24
    -8 6 6 3.14 0.24
    8 6 -6 3.51 0.27
    -6 -6 6 21.62 0.76
    6 -6 -6 20.55 0.72
    -6 -6 6 18.66 0.75
    6 -6 -6 19.31 0.73
    -6 6 6 22.14 0.76
    -6 6 6 19.54 0.72
    6 6 -6 19.66 0.74
    -6 6 6 21.02 0.69
    6 6 -6 20.7 0.78
    6 6 -6 20.5 0.63
    4 -6 -6 15.22 0.48
    4 -6 -6 13.82 0.54
    -4 -6 6 14.08 0.58
    4 -6 -6 14.33 0.57
    -4 -6 6 13.96 0.59
    -4 -6 6 14.39 0.57
    4 6 -6 14.42 0.58
    4 6 -6 13.2 0.58
    -4 6 6 14.73 0.56
    -4 6 6 13.42 0.57
    4 6 -6 14.24 0.51
    -2 -6 6 22.38 0.8
    -2 -6 6 24.85 0.82
    -2 -6 6 22.92 0.76
    2 -6 -6 22.67 0.77
    2 -6 -6 22.35 0.78
    -2 6 6 23.45 0.8
    -2 6 6 22 0.79
    2 6 -6 22.04 0.77
    2 6 -6 21.69 0.73
    2 6 -6 22.62 0.8
    0 -6 -6 36.78 1.14
    0 -6 -6 38.22 1.16
    0 -6 6 38.91 1.11
    0 -6 6 37.75 1.28
    0 -6 6 38.59 1.19
    0 6 -6 37.94 1.13
    0 6 -6 38.18 1.14
    0 6 6 38.28 1.2
    0 6 6 37.67 1.17
    2 -6 6 6.92 0.39
    2 -6 6 6.95 0.33
    -2 -6 -6 6.75 0.37
    -2 -6 -6 7.07 0.37
    -2 -6 -6 7.77 0.38
    2 6 6 6.92 0.37
    2 6 6 7.56 0.39
    -2 6 -6 6.74 0.37
    2 6 6 7.42 0.42
    -2 6 -6 7.05 0.35
    -2 6 -6 7.79 0.39
    -4 -6 -6 7.29 0.39
    4 -6 6 6.04 0.37
    4 -6 6 6.11 0.38
    -4 -6 -6 6.42 0.35
    -4 -6 -6 6.66 0.37
    -4 6 -6 6.19 0.37
    4 6 6 6.94 0.4
    -4 6 -6 6.83 0.31
    4 6 6 6.97 0.42
    -4 6 -6 6.45 0.33
    4 6 6 6.12 0.36
    -6 -6 -6 10.35 0.58
    -6 -6 -6 11.23 0.49
    6 -6 6 10.26 0.52
    6 -6 6 10.55 0.55
    -6 -6 -6 10.62 0.52
    6 6 6 11.18 0.58
    -6 6 -6 10.32 0.52
    6 6 6 10.34 0.5
    6 6 6 11.06 0.58
    -8 -6 -6 3.07 0.28
    8 -6 6 3.33 0.31
    8 -6 6 3.27 0.29
    -8 6 -6 3.12 0.28
    -8 6 -6 2.82 0.24
    8 6 6 3.17 0.33
    8 6 6 3.4 0.32
    8 6 6 2.86 0.26
    10 -6 6 0.77 0.18
    -10 -6 -6 0.75 0.2
    -10 6 -6 0.64 0.14
    -10 6 -6 0.82 0.19
    10 6 6 0.6 0.18
    10 6 6 0.5 0.19
    -12 -6 -6 3.93 0.37
    12 -6 6 2.95 0.33
    -12 6 -6 3.13 0.31
    -12 6 -6 3.63 0.32
    12 6 6 3.84 0.36
    12 6 6 3.59 0.42
    15 -7 -6 0.08 0.11
    -15 -7 6 0.13 0.11
    15 -7 -6 0.1 0.08
    -15 -7 6 0.18 0.15
    15 7 -6 0.08 0.12
    -15 7 6 0.14 0.11
    -15 7 6 0.06 0.12
    15 7 -6 0.03 0.07
    13 -7 -6 0.03 0.09
    -13 -7 6 -0.02 0.1
    13 -7 -6 -0.03 0.07
    -13 -7 6 -0.12 0.06
    13 7 -6 -0.02 0.06
    -13 7 6 0.03 0.06
    -13 7 6 0.04 0.07
    13 7 -6 0.01 0.1
    11 -7 -6 0.73 0.15
    -11 -7 6 0.86 0.22
    11 -7 -6 0.84 0.18
    -11 -7 6 0.95 0.19
    -11 7 6 0.9 0.17
    11 7 -6 1.15 0.21
    -11 7 6 1.03 0.19
    11 7 -6 0.68 0.16
    9 -7 -6 8.48 0.42
    -9 -7 6 7.85 0.44
    9 -7 -6 8.83 0.48
    -9 -7 6 7.94 0.49
    -9 7 6 8.04 0.43
    9 7 -6 6.89 0.46
    9 7 -6 7.65 0.44
    -9 7 6 8.28 0.44
    7 -7 -6 0.91 0.16
    7 -7 -6 1.32 0.17
    -7 -7 6 0.81 0.18
    -7 -7 6 1.08 0.17
    7 7 -6 1.04 0.16
    -7 7 6 1.04 0.15
    -7 7 6 1.32 0.18
    7 7 -6 1.03 0.17
    5 -7 -6 10.82 0.49
    -5 -7 6 11.36 0.53
    -5 -7 6 10.84 0.52
    5 -7 -6 11.83 0.53
    5 -7 -6 11.66 0.44
    -5 7 6 11.03 0.5
    -5 7 6 11.52 0.49
    5 7 -6 10.89 0.52
    5 7 -6 10.98 0.53
    -5 7 6 10.82 0.52
    3 -7 -6 7.4 0.38
    3 -7 -6 7.15 0.39
    -3 -7 6 7.42 0.41
    -3 -7 6 7.97 0.41
    -3 7 6 7.07 0.39
    3 7 -6 7.85 0.41
    3 7 -6 7.26 0.35
    3 7 -6 7.09 0.39
    -3 7 6 7.46 0.41
    1 -7 -6 7.78 0.41
    -1 -7 6 8.02 0.4
    -1 -7 6 7.81 0.43
    1 -7 -6 7.65 0.4
    1 7 -6 7.98 0.39
    -1 7 6 7.57 0.41
    1 7 -6 7.78 0.4
    -1 7 6 7.97 0.43
    1 -7 6 1.1 0.15
    -1 -7 -6 1.33 0.17
    -1 -7 -6 1.54 0.18
    1 -7 6 1.59 0.2
    1 -7 6 1.46 0.18
    1 7 6 1.06 0.16
    -1 7 -6 1.37 0.16
    -1 7 -6 1.24 0.15
    1 7 6 1.65 0.2
    3 -7 6 0.08 0.09
    -3 -7 -6 0.16 0.1
    3 -7 6 0.17 0.08
    -3 -7 -6 0.09 0.08
    3 7 6 0.22 0.1
    -3 7 -6 0.14 0.08
    -3 7 -6 0.13 0.07
    3 7 6 0.22 0.1
    5 -7 6 1.02 0.18
    -5 -7 -6 0.9 0.18
    -5 -7 -6 1.37 0.19
    5 7 6 1.16 0.17
    5 7 6 1.59 0.22
    -5 7 -6 0.96 0.18
    -7 -7 -6 0.22 0.12
    7 -7 6 0.04 0.09
    -7 -7 -6 0.16 0.1
    7 7 6 0.07 0.08
    7 7 6 0.12 0.14
    -7 7 -6 0.13 0.08
    7 7 6 0.09 0.07
    9 -7 6 0.82 0.19
    -9 -7 -6 0.96 0.2
    9 7 6 0.57 0.17
    -9 7 -6 0.92 0.2
    9 7 6 0.59 0.2
    -11 -7 -6 0.84 0.22
    11 -7 6 0.57 0.18
    -11 7 -6 0.48 0.15
    11 7 6 0.73 0.21
    11 7 6 0.99 0.27
    -11 7 -6 0.61 0.18
    14 -8 -6 1.06 0.23
    -14 -8 6 1.08 0.28
    14 -8 -6 1.18 0.26
    -14 8 6 1.4 0.21
    14 8 -6 1.43 0.22
    14 8 -6 1.15 0.28
    -14 8 6 1.26 0.19
    -14 8 6 1.28 0.25
    -12 -8 6 2.57 0.27
    12 -8 -6 2.92 0.27
    12 -8 -6 2.4 0.29
    -12 -8 6 2.72 0.33
    12 8 -6 2.31 0.26
    -12 8 6 2.34 0.25
    -12 8 6 2.83 0.27
    12 8 -6 2.8 0.33
    10 -8 -6 5.31 0.34
    10 -8 -6 4.49 0.36
    -10 -8 6 5.03 0.36
    -10 -8 6 5.45 0.43
    -10 8 6 4.53 0.35
    10 8 -6 4.86 0.37
    10 8 -6 5.94 0.43
    -10 8 6 4.63 0.34
    8 -8 -6 2.24 0.24
    -8 -8 6 2.4 0.25
    8 -8 -6 1.76 0.19
    -8 -8 6 1.97 0.27
    -8 8 6 2.14 0.22
    -8 8 6 2.33 0.23
    8 8 -6 2.06 0.24
    8 8 -6 1.95 0.23
    -6 -8 6 12.64 0.61
    -6 -8 6 12.36 0.58
    6 -8 -6 11.84 0.55
    6 -8 -6 11.94 0.54
    6 -8 -6 13.25 0.6
    6 8 -6 12.84 0.61
    6 8 -6 13 0.49
    -6 8 6 13.09 0.61
    6 8 -6 13.29 0.61
    -6 8 6 12.36 0.56
    -4 -8 6 1.35 0.21
    -4 -8 6 1.27 0.19
    4 -8 -6 1.58 0.18
    4 -8 -6 1.76 0.2
    4 8 -6 1.44 0.15
    -4 8 6 1.27 0.17
    -4 8 6 1.49 0.18
    4 8 -6 1.25 0.18
    4 8 -6 1.29 0.18
    -4 8 6 1.44 0.18
    -2 -8 6 27.86 0.98
    -2 -8 6 28.73 0.96
    2 -8 -6 27.76 0.94
    -2 -8 6 27.97 0.96
    2 -8 -6 27.86 0.98
    2 8 -6 28.04 0.97
    -2 8 6 27.65 0.99
    -2 8 6 27.58 0.99
    2 8 -6 27.42 0.92
    0 -8 6 7.45 0.41
    0 -8 -6 9.21 0.46
    0 -8 -6 7.9 0.45
    0 -8 6 7.36 0.44
    0 8 -6 8.64 0.43
    0 8 -6 8.84 0.44
    0 8 6 8.89 0.47
    0 8 6 8.52 0.48
    2 -8 6 46.93 1.44
    -2 -8 -6 44.48 1.39
    -2 -8 -6 45.34 1.42
    2 8 6 46.3 1.49
    -2 8 -6 45.24 1.36
    -2 8 -6 45.52 1.4
    2 8 6 44.3 1.41
    -4 -8 -6 20.73 0.81
    4 -8 6 19.93 0.81
    -4 -8 -6 20.18 0.79
    4 8 6 19.71 0.79
    -4 8 -6 20.69 0.81
    4 8 6 19.48 0.85
    -6 -8 -6 1.87 0.23
    6 -8 6 2.18 0.25
    -6 -8 -6 1.92 0.24
    6 8 6 1.94 0.22
    6 8 6 1.86 0.25
    -6 8 -6 1.54 0.21
    -8 -8 -6 2.42 0.43
    -8 -8 -6 2.53 0.28
    8 -8 6 2.43 0.29
    8 8 6 2.99 0.33
    -8 8 -6 2.77 0.28
    -10 -8 -6 1.11 0.25
    10 -8 6 1.2 0.25
    10 8 6 1.15 0.26
    -10 8 -6 1.02 0.21
    -13 -9 6 1.35 0.29
    13 -9 -6 1.37 0.22
    13 -9 -6 1.8 0.27
    13 9 -6 1.57 0.23
    13 9 -6 2.01 0.3
    -13 9 6 1.59 0.23
    -13 9 6 1.91 0.23
    -11 -9 6 0.95 0.25
    -11 -9 6 1.01 0.21
    11 -9 -6 0.92 0.2
    11 -9 -6 0.97 0.19
    11 9 -6 0.77 0.19
    -11 9 6 0.89 0.2
    11 9 -6 0.71 0.2
    -11 9 6 1.12 0.21
    -9 -9 6 2.65 0.32
    9 -9 -6 2.66 0.29
    -9 -9 6 2.45 0.27
    9 -9 -6 3.03 0.26
    -9 9 6 2.32 0.24
    9 9 -6 2.73 0.28
    -9 9 6 3.25 0.31
    -7 -9 6 0.37 0.13
    7 -9 -6 0.5 0.16
    -7 -9 6 0.62 0.18
    7 -9 -6 0.53 0.15
    -7 9 6 0.42 0.13
    -7 9 6 0.32 0.13
    7 9 -6 0.51 0.15
    5 -9 -6 9.01 0.48
    -5 -9 6 9.78 0.51
    5 -9 -6 9.06 0.51
    -5 -9 6 9.26 0.53
    -5 9 6 9 0.49
    5 9 -6 9.7 0.53
    -5 9 6 9 0.51
    3 -9 -6 1.97 0.24
    -3 -9 6 2.09 0.23
    3 -9 -6 1.68 0.21
    -3 -9 6 1.71 0.22
    3 9 -6 1.52 0.2
    -3 9 6 1.9 0.22
    3 9 -6 1.2 0.16
    -3 9 6 1.76 0.22
    -1 -9 6 0.73 0.17
    -1 -9 6 0.7 0.16
    1 -9 -6 1.2 0.17
    1 -9 -6 0.7 0.17
    -1 9 6 0.87 0.18
    1 9 -6 0.69 0.14
    1 9 -6 0.97 0.16
    -1 9 6 0.86 0.17
    1 -9 6 2.22 0.24
    -1 -9 -6 1.7 0.22
    1 -9 6 1.63 0.22
    -1 -9 -6 2.08 0.22
    -1 9 -6 1.79 0.2
    -1 9 -6 2.38 0.23
    1 9 6 1.71 0.23
    1 9 6 1.95 0.23
    3 -9 6 0.25 0.12
    -3 -9 -6 0.31 0.12
    -3 -9 -6 0.23 0.11
    -3 9 -6 0.17 0.1
    3 9 6 0.32 0.12
    3 9 6 0.43 0.15
    5 -9 6 3.01 0.3
    -5 -9 -6 2.78 0.29
    -5 -9 -6 2.9 0.28
    -5 9 -6 2.8 0.28
    5 9 6 2.96 0.28
    5 9 6 2.47 0.3
    -7 -9 -6 0.62 0.18
    -7 -9 -6 0.55 0.16
    7 -9 6 0.44 0.15
    -7 9 -6 0.5 0.16
    7 9 6 0.39 0.15
    12 -10 -6 0.37 0.14
    12 -10 -6 0.15 0.12
    -12 -10 6 0.11 0.14
    12 10 -6 0.36 0.16
    -12 10 6 0.2 0.13
    -12 10 6 0.48 0.15
    -10 -10 6 0.4 0.17
    10 -10 -6 0.38 0.15
    -10 -10 6 0.44 0.18
    -10 10 6 0.31 0.13
    10 10 -6 0.5 0.16
    -10 10 6 0.12 0.11
    8 -10 -6 9.68 0.56
    -8 -10 6 7.67 0.54
    -8 -10 6 7.94 0.49
    -8 10 6 7.43 0.47
    8 10 -6 9.41 0.56
    -8 10 6 8.16 0.52
    -6 -10 6 2.43 0.3
    -6 -10 6 2.47 0.27
    6 -10 -6 2.7 0.29
    6 -10 -6 2.87 0.27
    -6 10 6 3.02 0.29
    -6 10 6 2.79 0.27
    6 10 -6 2.96 0.3
    4 -10 -6 4.87 0.37
    -4 -10 6 4.83 0.37
    -4 -10 6 3.88 0.34
    4 -10 -6 4.74 0.35
    -4 10 6 4.99 0.36
    -4 10 6 4.1 0.33
    4 10 -6 4.68 0.37
    -4 10 6 4.47 0.36
    4 10 -6 4.5 0.31
    2 -10 -6 0.45 0.17
    2 -10 -6 0.51 0.14
    -2 -10 6 0.64 0.18
    -2 -10 6 0.75 0.18
    2 10 -6 0.75 0.17
    -2 10 6 0.62 0.16
    -2 10 6 0.65 0.17
    2 10 -6 0.59 0.14
    0 -10 -6 2.33 0.27
    0 -10 6 3.02 0.28
    0 -10 6 2.58 0.28
    0 -10 -6 1.8 0.23
    0 10 -6 2.64 0.26
    0 10 6 2.64 0.28
    0 10 -6 2.46 0.25
    0 10 6 2.26 0.27
    2 -10 6 1.73 0.24
    -2 -10 -6 2.24 0.26
    -2 -10 -6 1.83 0.23
    2 10 6 1.73 0.25
    -2 10 -6 1.71 0.22
    2 10 6 1.58 0.22
    -4 -10 -6 2.61 0.29
    4 -10 6 3.42 0.33
    -4 -10 -6 2.87 0.31
    -4 10 -6 2.78 0.29
    4 10 6 3.05 0.29
    4 10 6 2.89 0.33
    6 -10 6 3.8 0.35
    -6 -10 -6 3.41 0.33
    -6 -10 -6 3.22 0.33
    -6 10 -6 3.61 0.34
    6 10 6 3.05 0.35
    -9 -11 6 0.26 0.17
    9 -11 -6 0.49 0.16
    -9 11 6 0.32 0.12
    9 11 -6 0.2 0.13
    -9 11 6 0.26 0.14
    -7 -11 6 6.8 0.52
    7 -11 -6 6.08 0.44
    7 -11 -6 6.23 0.48
    -7 -11 6 7.15 0.47
    -7 11 6 7.67 0.48
    7 11 -6 6.26 0.48
    -7 11 6 7.43 0.51
    -5 -11 6 0.37 0.15
    -5 -11 6 0.63 0.2
    5 -11 -6 0.33 0.14
    5 -11 -6 0.66 0.17
    -5 11 6 0.4 0.14
    5 11 -6 0.58 0.18
    -5 11 6 0.43 0.14
    3 -11 -6 7.58 0.5
    -3 -11 6 6.06 0.44
    -3 -11 6 7.09 0.48
    3 -11 -6 6.94 0.45
    -3 11 6 7.31 0.48
    -3 11 6 7.29 0.48
    3 11 -6 6.73 0.46
    -3 11 6 7.96 0.48
    3 11 -6 6.51 0.41
    1 -11 -6 1.67 0.23
    1 -11 -6 1.44 0.23
    -1 -11 6 1.36 0.23
    -1 -11 6 1.63 0.24
    1 11 -6 1.3 0.2
    -1 11 6 1.65 0.25
    -1 11 6 1.41 0.22
    1 11 -6 1.71 0.22
    1 -11 6 0.61 0.19
    -1 -11 -6 0.36 0.15
    -1 -11 -6 0.38 0.14
    -1 11 -6 0.38 0.14
    1 11 6 0.82 0.21
    1 11 6 0.76 0.2
    -3 -11 -6 3.53 0.33
    -3 -11 -6 4.23 0.39
    3 -11 6 3.97 0.37
    -3 11 -6 4.36 0.36
    3 11 6 4.3 0.4
    3 11 6 4.4 0.37
    6 -12 -6 0.02 0.11
    -6 -12 6 0.07 0.14
    6 -12 -6 -0.09 0.08
    -6 12 6 0.04 0.1
    -6 12 6 0.13 0.12
    6 12 -6 -0.02 0.11
    -4 -12 6 2.55 0.33
    4 -12 -6 3.22 0.34
    4 -12 -6 2.88 0.31
    -4 -12 6 2.85 0.31
    -4 12 6 2.83 0.33
    4 12 -6 3.53 0.35
    -4 12 6 3.07 0.31
    2 -12 -6 0.09 0.13
    -2 -12 6 0.13 0.13
    -2 -12 6 0.26 0.15
    2 -12 -6 0.31 0.14
    -2 12 6 0.21 0.12
    -2 12 6 0.32 0.15
    2 12 -6 0.13 0.11
    2 12 -6 0.14 0.11
    -2 12 6 0.34 0.15
    0 -12 6 1.05 0.24
    0 -12 -6 1.27 0.27
    0 -12 -6 1.36 0.25
    0 12 -6 1.21 0.24
    0 12 6 0.88 0.21
    0 12 6 1.28 0.28
    -18 0 7 0.07 0.08
    -18 0 7 -0.04 0.08
    18 0 -7 0.1 0.12
    18 0 -7 0.04 0.1
    16 0 -7 -0.02 0.1
    -16 0 7 0.01 0.06
    16 0 -7 0.16 0.1
    -16 0 7 0.1 0.09
    14 0 -7 -0.02 0.07
    -14 0 7 0.08 0.06
    -14 0 7 0 0.06
    14 0 -7 0.04 0.08
    -12 0 7 -0.01 0.05
    -12 0 7 0 0.04
    12 0 -7 0 0.07
    12 0 -7 0.03 0.04
    12 0 -7 0.05 0.09
    10 0 -7 0.01 0.06
    -10 0 7 0.01 0.03
    -10 0 7 0 0.04
    10 0 -7 0.01 0.06
    10 0 -7 0.11 0.05
    -8 0 7 0.01 0.02
    8 0 -7 0 0.03
    -8 0 7 0.04 0.03
    8 0 -7 -0.01 0.04
    -8 0 7 0.01 0.04
    8 0 -7 -0.01 0.05
    -8 0 7 -0.02 0.03
    -6 0 7 -0.03 0.03
    6 0 -7 0.01 0.03
    6 0 -7 0 0.03
    6 0 -7 0.02 0.04
    -6 0 7 0 0.02
    6 0 -7 0.09 0.07
    -6 0 7 0 0.04
    6 0 -7 0.03 0.03
    4 0 -7 0.06 0.05
    4 0 -7 -0.01 0.03
    4 0 -7 0 0.03
    4 0 -7 -0.03 0.02
    -4 0 7 0.04 0.03
    -4 0 7 0.05 0.04
    -4 0 7 0.07 0.05
    2 0 -7 -0.06 0.03
    -2 0 7 -0.04 0.02
    -2 0 7 0.02 0.04
    -2 0 7 -0.04 0.03
    2 0 -7 -0.01 0.03
    2 0 -7 -0.04 0.03
    0 0 -7 -0.01 0.04
    0 0 7 -0.02 0.04
    0 0 -7 -0.03 0.03
    0 0 7 -0.01 0.04
    0 0 7 0 0.04
    -2 0 -7 0 0.05
    2 0 7 0.08 0.07
    -2 0 -7 -0.02 0.03
    -2 0 -7 -0.01 0.04
    2 0 7 0.01 0.04
    2 0 7 0.01 0.04
    -4 0 -7 0 0.06
    4 0 7 -0.03 0.04
    -4 0 -7 -0.01 0.04
    4 0 7 0.03 0.04
    4 0 7 0.01 0.05
    6 0 7 0.02 0.08
    -6 0 -7 -0.04 0.05
    6 0 7 -0.01 0.05
    6 0 7 0.04 0.05
    -6 0 -7 -0.01 0.06
    8 0 7 0.01 0.07
    -8 0 -7 0.04 0.06
    -8 0 -7 0.04 0.07
    10 0 7 0.02 0.09
    -10 0 -7 0.03 0.09
    -10 0 -7 -0.08 0.05
    12 0 7 0.03 0.11
    -12 0 -7 0 0.12
    -19 -1 7 10.06 0.57
    -19 -1 7 9.85 0.57
    -19 -1 7 10.21 0.64
    19 -1 -7 10.46 0.6
    19 -1 -7 9.03 0.63
    19 1 -7 10.13 0.59
    19 1 -7 10.08 0.68
    -19 1 7 10.19 0.63
    -19 1 7 9.68 0.54
    -17 -1 7 4.43 0.36
    17 -1 -7 4.66 0.37
    -17 -1 7 4.59 0.39
    -17 -1 7 5.41 0.35
    17 -1 -7 5.6 0.45
    17 1 -7 4.76 0.37
    -17 1 7 5.03 0.35
    -17 1 7 4.89 0.39
    17 1 -7 4.71 0.44
    15 -1 -7 0.8 0.2
    -15 -1 7 0.55 0.16
    15 -1 -7 0.76 0.16
    -15 -1 7 0.76 0.12
    -15 -1 7 0.42 0.13
    15 1 -7 0.82 0.22
    15 1 -7 0.69 0.17
    -15 1 7 0.52 0.13
    -15 1 7 0.64 0.16
    13 -1 -7 13.13 0.65
    13 -1 -7 13.56 0.6
    -13 -1 7 14.7 0.64
    -13 -1 7 14.8 0.54
    -13 -1 7 13.39 0.59
    -13 1 7 13.42 0.61
    13 1 -7 14.39 0.69
    -13 1 7 14.24 0.56
    13 1 -7 13.19 0.59
    11 -1 -7 2.39 0.24
    -11 -1 7 2.86 0.18
    -11 -1 7 3.06 0.24
    -11 -1 7 2.57 0.22
    11 -1 -7 2.97 0.17
    11 -1 -7 2.88 0.23
    -11 1 7 2.79 0.2
    11 1 -7 2.68 0.26
    -11 1 7 2.71 0.23
    11 1 -7 2.65 0.23
    11 1 -7 2.95 0.19
    -9 -1 7 28.97 0.82
    9 -1 -7 30.19 0.97
    9 -1 -7 29.56 0.84
    9 -1 -7 29.59 0.92
    -9 -1 7 28.57 0.92
    -9 -1 7 29.21 0.93
    -9 1 7 28.85 0.92
    9 1 -7 30.37 0.77
    9 1 -7 28.84 0.93
    9 1 -7 29.79 0.96
    -9 1 7 29.44 0.86
    -9 1 7 30.05 0.83
    9 1 -7 29.62 0.99
    -7 -1 7 17.8 0.6
    -7 -1 7 17.25 0.51
    7 -1 -7 18.46 0.55
    -7 -1 7 18.24 0.62
    7 -1 -7 17.16 0.59
    7 -1 -7 17.25 0.64
    7 -1 -7 18.49 0.6
    7 1 -7 18.31 0.59
    -7 1 7 18.02 0.6
    -7 1 7 17.44 0.59
    7 1 -7 16.59 0.65
    -7 1 7 17.64 0.56
    7 1 -7 17.79 0.61
    -7 1 7 18.45 0.56
    7 1 -7 17.66 0.51
    -5 -1 7 27.67 0.85
    5 -1 -7 29.33 0.81
    5 -1 -7 28.77 0.89
    -5 -1 7 28.73 0.75
    5 -1 -7 30.21 0.84
    -5 -1 7 28.88 0.92
    -5 -1 7 28.49 0.81
    5 -1 -7 28.8 0.82
    5 1 -7 28.1 0.84
    5 1 -7 28.08 0.74
    -5 1 7 28.75 0.83
    -5 1 7 28.62 0.89
    -5 1 7 28.1 0.81
    -5 1 7 27.89 0.8
    5 1 -7 28.16 0.91
    3 -1 -7 1.86 0.19
    -3 -1 7 2.1 0.12
    3 -1 -7 2.23 0.16
    3 -1 -7 1.89 0.12
    3 -1 -7 2.02 0.14
    -3 -1 7 2.03 0.15
    -3 -1 7 1.74 0.17
    -3 1 7 1.86 0.15
    3 1 -7 2.07 0.15
    3 1 -7 1.95 0.1
    3 1 -7 1.91 0.18
    -3 1 7 2.11 0.17
    3 1 -7 2.06 0.14
    -3 1 7 2.03 0.13
    -3 1 7 2.05 0.12
    -1 -1 7 8.62 0.4
    -1 -1 7 8.45 0.24
    1 -1 -7 8.66 0.27
    1 -1 -7 8.55 0.32
    -1 -1 7 8.65 0.34
    1 -1 -7 7.96 0.34
    1 -1 -7 8.43 0.36
    1 1 -7 8.41 0.29
    1 1 -7 8.69 0.34
    -1 1 7 8.7 0.39
    1 1 -7 8.76 0.36
    -1 1 7 8.39 0.3
    -1 1 7 8.8 0.37
    -1 -1 -7 13.91 0.37
    1 -1 7 13.54 0.47
    -1 -1 -7 13.56 0.49
    1 -1 7 14.14 0.5
    -1 -1 -7 13.45 0.47
    1 -1 7 13.39 0.56
    -1 1 -7 13.31 0.49
    1 1 7 14.09 0.43
    -1 1 -7 13.77 0.5
    1 1 7 13.31 0.55
    1 1 7 13.01 0.51
    -3 -1 -7 9.07 0.38
    3 -1 7 8.28 0.44
    3 -1 7 8.75 0.38
    -3 -1 -7 7.91 0.36
    3 -1 7 8 0.34
    -3 1 -7 8.48 0.38
    3 1 7 8.7 0.31
    -3 1 -7 8.49 0.38
    3 1 7 9.14 0.4
    3 1 7 8.04 0.43
    -3 1 -7 8.26 0.35
    5 -1 7 71.9 2.1
    5 -1 7 75.85 1.97
    -5 -1 -7 71.12 1.96
    5 -1 7 74.37 1.92
    -5 -1 -7 72.09 1.95
    -5 1 -7 70.47 1.96
    5 1 7 74.19 2.12
    -5 1 -7 71.72 1.94
    5 1 7 74.56 2
    -7 -1 -7 38.7 1.22
    -7 -1 -7 39.66 1.18
    7 -1 7 38.33 1.15
    7 -1 7 39.82 1.36
    -7 1 -7 38.88 1.2
    7 1 7 38.47 1.22
    -7 1 -7 37.66 1.18
    7 1 7 39.94 1.36
    -9 -1 -7 11.48 0.56
    -9 -1 -7 12 0.52
    9 -1 7 11.93 0.67
    9 1 7 11 0.65
    -9 1 -7 12.14 0.56
    9 1 7 12.14 0.55
    -9 1 -7 11.26 0.52
    -11 -1 -7 3.61 0.32
    11 -1 7 3.84 0.39
    -11 1 -7 3.94 0.3
    11 1 7 3.53 0.39
    -11 1 -7 3.93 0.34
    13 -1 7 2.31 0.34
    -13 -1 -7 2.02 0.27
    13 1 7 1.59 0.29
    -13 1 -7 1.94 0.26
    -18 -2 7 3.53 0.33
    -18 -2 7 3.79 0.38
    18 -2 -7 2.84 0.3
    18 -2 -7 3.43 0.36
    18 2 -7 3.56 0.4
    18 2 -7 4.02 0.35
    -18 2 7 3.3 0.34
    -18 2 7 2.94 0.28
    16 -2 -7 1.3 0.2
    -16 -2 7 1.82 0.25
    -16 -2 7 1.56 0.21
    16 -2 -7 1.45 0.23
    -16 2 7 1.67 0.2
    -16 2 7 1.95 0.24
    16 2 -7 1.79 0.28
    16 2 -7 1.46 0.21
    -14 -2 7 9.45 0.42
    14 -2 -7 9.2 0.53
    -14 -2 7 9.5 0.48
    -14 -2 7 9.75 0.53
    14 -2 -7 8.69 0.47
    14 2 -7 9.08 0.57
    14 2 -7 8.5 0.47
    -14 2 7 8.26 0.43
    -14 2 7 8.82 0.49
    12 -2 -7 20.95 0.8
    -12 -2 7 20.25 0.77
    12 -2 -7 20.99 0.77
    -12 -2 7 21.76 0.69
    -12 -2 7 21.03 0.81
    12 -2 -7 21.41 0.82
    -12 2 7 19.94 0.78
    -12 2 7 21.95 0.74
    12 2 -7 21.85 0.88
    12 2 -7 21.58 0.79
    -10 -2 7 2.81 0.16
    -10 -2 7 2.36 0.21
    10 -2 -7 2.6 0.15
    10 -2 -7 2.55 0.21
    10 -2 -7 2.6 0.22
    -10 -2 7 2.24 0.21
    10 -2 -7 2.43 0.22
    10 2 -7 2.2 0.23
    -10 2 7 3.02 0.2
    10 2 -7 2.62 0.22
    -10 2 7 2.42 0.21
    -10 2 7 2.43 0.16
    10 2 -7 3.01 0.2
    8 -2 -7 23.14 0.77
    -8 -2 7 22.7 0.77
    -8 -2 7 23.33 0.64
    8 -2 -7 25.09 0.79
    8 -2 -7 23.84 0.69
    -8 -2 7 23.14 0.78
    8 -2 -7 22.73 0.75
    -8 2 7 23.44 0.73
    -8 2 7 22.54 0.76
    8 2 -7 23.38 0.74
    8 2 -7 23.05 0.84
    -8 2 7 23.93 0.72
    -8 2 7 23.18 0.69
    8 2 -7 23.42 0.62
    6 -2 -7 27.01 0.77
    6 -2 -7 25.65 0.77
    -6 -2 7 25.45 0.79
    -6 -2 7 25.64 0.66
    6 -2 -7 26 0.79
    -6 -2 7 25.33 0.82
    6 -2 -7 25.54 0.77
    6 -2 -7 26.68 0.85
    6 2 -7 26.05 0.8
    -6 2 7 25.77 0.79
    6 2 -7 26.21 0.71
    -6 2 7 26.1 0.82
    -6 2 7 25.86 0.78
    -6 2 7 25.04 0.77
    -6 2 7 25.97 0.77
    6 2 -7 27.32 0.89
    4 -2 -7 71.77 1.86
    -4 -2 7 72.44 1.73
    -4 -2 7 72.25 1.91
    -4 -2 7 71.55 1.84
    -4 -2 7 74.78 1.98
    4 -2 -7 71.03 1.85
    4 -2 -7 71.68 1.88
    4 -2 -7 73.99 1.83
    -4 2 7 72.42 1.83
    -4 2 7 72.11 1.88
    -4 2 7 72.36 1.91
    4 2 -7 72.84 1.73
    4 2 -7 70.8 1.89
    4 2 -7 72.47 1.85
    -4 2 7 72.75 1.88
    4 2 -7 76.28 1.99
    2 -2 -7 4.65 0.24
    -2 -2 7 5.15 0.27
    2 -2 -7 5.31 0.25
    2 -2 -7 5.39 0.22
    -2 -2 7 4.93 0.2
    2 2 -7 5.15 0.24
    -2 2 7 5.18 0.21
    -2 2 7 4.96 0.27
    2 2 -7 4.85 0.26
    -2 2 7 5.12 0.27
    2 2 -7 5.35 0.18
    0 -2 -7 52.88 1.44
    0 -2 -7 53.7 1.34
    0 -2 7 53.03 1.27
    0 -2 -7 53.79 1.43
    0 -2 7 54.13 1.45
    0 -2 7 54.02 1.53
    0 2 -7 53.07 1.44
    0 2 7 53.96 1.49
    0 2 -7 52.56 1.35
    0 2 7 50.64 1.49
    0 2 7 53.44 1.32
    0 2 -7 54.66 1.46
    2 -2 7 3.07 0.24
    -2 -2 -7 3.01 0.2
    -2 -2 -7 3.14 0.16
    2 -2 7 3.22 0.21
    -2 -2 -7 3.24 0.22
    -2 2 -7 2.89 0.2
    -2 2 -7 3.13 0.22
    2 2 7 3.14 0.25
    -2 2 -7 3.19 0.21
    4 -2 7 20.68 0.82
    -4 -2 -7 21.43 0.72
    4 -2 7 22.1 0.72
    -4 -2 -7 20.79 0.73
    4 -2 7 21.07 0.7
    -4 2 -7 22 0.72
    4 2 7 20.61 0.81
    4 2 7 20.46 0.75
    -4 2 -7 21.61 0.73
    -4 2 -7 21.66 0.7
    6 -2 7 3.82 0.25
    -6 -2 -7 3.28 0.26
    6 -2 7 3.96 0.33
    -6 -2 -7 3.82 0.25
    -6 2 -7 3.73 0.26
    -6 2 -7 3.36 0.23
    6 2 7 3.42 0.31
    -6 2 -7 3.81 0.26
    6 2 7 3.58 0.27
    -8 -2 -7 13.17 0.55
    8 -2 7 14.07 0.71
    -8 -2 -7 12.55 0.59
    8 -2 7 13.67 0.56
    8 2 7 13.4 0.6
    8 2 7 13.09 0.69
    -8 2 -7 13.51 0.58
    -8 2 -7 13.53 0.58
    10 -2 7 14.15 0.77
    10 -2 7 14.67 0.65
    -10 -2 -7 15.47 0.7
    10 2 7 15.41 0.67
    -10 2 -7 14.74 0.64
    -10 2 -7 15.15 0.67
    10 2 7 14.62 0.79
    12 -2 7 0.42 0.18
    -12 -2 -7 0.62 0.18
    12 2 7 0.43 0.19
    -12 2 -7 0.58 0.16
    -19 -3 7 6.06 0.51
    -19 -3 7 4.9 0.41
    19 -3 -7 5.17 0.43
    19 3 -7 5.63 0.43
    -19 3 7 6.63 0.49
    19 3 -7 6.15 0.54
    -19 3 7 5.9 0.42
    -17 -3 7 4.48 0.41
    -17 -3 7 4.31 0.36
    17 -3 -7 4.3 0.36
    17 -3 -7 4.43 0.39
    17 3 -7 4.12 0.35
    17 3 -7 3.74 0.42
    -17 3 7 5.12 0.41
    -17 3 7 4.34 0.33
    -15 -3 7 7.26 0.49
    -15 -3 7 7.47 0.45
    15 -3 -7 6.74 0.46
    15 -3 -7 7.01 0.44
    -15 3 7 7.82 0.42
    -15 3 7 6.83 0.45
    15 3 -7 7.11 0.52
    15 3 -7 7.59 0.45
    13 -3 -7 7.02 0.4
    -13 -3 7 6.55 0.44
    13 -3 -7 6.76 0.43
    13 -3 -7 6.28 0.4
    -13 -3 7 6.88 0.41
    13 3 -7 6.62 0.4
    13 3 -7 7.79 0.5
    -13 3 7 6.11 0.39
    -13 3 7 6.74 0.37
    11 -3 -7 29.93 1
    11 -3 -7 30 0.98
    -11 -3 7 29.08 0.99
    -11 -3 7 28.42 1.02
    -11 3 7 30.93 0.9
    11 3 -7 29.47 0.99
    -11 3 7 29.11 0.94
    11 3 -7 29.61 0.93
    -11 3 7 28.8 0.99
    11 3 -7 31.12 1.11
    -9 -3 7 4.49 0.3
    9 -3 -7 4.54 0.27
    9 -3 -7 5.29 0.31
    -9 -3 7 4.43 0.29
    9 -3 -7 4.11 0.27
    9 3 -7 4.76 0.27
    -9 3 7 4.77 0.26
    -9 3 7 4.97 0.26
    9 3 -7 3.8 0.3
    -9 3 7 4.38 0.28
    -9 3 7 4.72 0.22
    -7 -3 7 16.65 0.62
    7 -3 -7 17.12 0.59
    -7 -3 7 17.42 0.63
    7 -3 -7 17.55 0.58
    7 -3 -7 17.89 0.6
    7 -3 -7 16.87 0.61
    -7 3 7 17.66 0.56
    -7 3 7 16.79 0.59
    7 3 -7 17.13 0.61
    -7 3 7 16.52 0.58
    7 3 -7 16.8 0.5
    -5 -3 7 47.36 1.34
    5 -3 -7 45.39 1.27
    -5 -3 7 45.19 1.28
    5 -3 -7 45.85 1.28
    5 -3 -7 50.71 1.3
    5 -3 -7 47.47 1.24
    5 -3 -7 46.5 1.28
    5 3 -7 46.39 1.22
    -5 3 7 45.64 1.28
    5 3 -7 46.68 1.31
    -5 3 7 46.45 1.28
    -5 3 7 45.43 1.29
    3 -3 -7 16.2 0.56
    3 -3 -7 15.87 0.55
    -3 -3 7 17 0.53
    -3 -3 7 16.59 0.59
    3 -3 -7 16.52 0.48
    -3 -3 7 16.03 0.62
    3 3 -7 15.16 0.62
    -3 3 7 16.1 0.48
    -3 3 7 16.61 0.58
    -3 3 7 16.2 0.56
    3 3 -7 16.72 0.58
    3 3 -7 16.43 0.53
    -3 3 7 16.26 0.57
    1 -3 -7 19.82 0.66
    1 -3 -7 20.34 0.61
    -1 -3 7 20.89 0.58
    -1 -3 7 20.05 0.73
    1 -3 -7 19.42 0.65
    -1 -3 7 21.04 0.69
    -1 3 7 19.79 0.54
    1 3 -7 20.63 0.55
    1 3 -7 19.95 0.65
    -1 3 7 20.66 0.7
    -1 3 7 20.79 0.69
    1 3 -7 20.12 0.67
    -1 -3 -7 6.84 0.28
    -1 -3 -7 7.01 0.32
    1 -3 7 6.63 0.33
    -1 -3 -7 6.43 0.32
    -1 3 -7 6.61 0.32
    -1 3 -7 6.24 0.31
    1 3 7 6.56 0.35
    1 3 7 6.59 0.35
    -1 3 -7 6.77 0.26
    3 -3 7 3.41 0.24
    3 -3 7 3.52 0.28
    -3 -3 -7 3.79 0.2
    -3 -3 -7 3.74 0.23
    -3 -3 -7 3.52 0.24
    3 3 7 3.41 0.28
    3 3 7 3.39 0.25
    -3 3 -7 3.65 0.23
    -3 3 -7 3.39 0.24
    -3 3 -7 3.51 0.23
    5 -3 7 1.88 0.19
    -5 -3 -7 1.75 0.17
    5 -3 7 2.24 0.24
    -5 -3 -7 1.84 0.19
    -5 3 -7 1.78 0.18
    5 3 7 2.24 0.21
    -5 3 -7 1.82 0.17
    -5 3 -7 2.07 0.19
    5 3 7 1.99 0.23
    -7 -3 -7 4.58 0.29
    -7 -3 -7 4.68 0.33
    7 -3 7 5.01 0.31
    7 -3 7 4.6 0.38
    7 3 7 4.63 0.33
    7 3 7 4.17 0.37
    -7 3 -7 4.88 0.31
    -7 3 -7 4.99 0.32
    -9 -3 -7 4.39 0.34
    9 -3 7 5.21 0.34
    -9 -3 -7 4.52 0.31
    9 -3 7 4.66 0.4
    9 3 7 4.93 0.43
    -9 3 -7 4.6 0.33
    -9 3 -7 5.36 0.35
    9 3 7 4.96 0.35
    -11 -3 -7 0.77 0.19
    11 -3 7 0.62 0.15
    11 -3 7 0.43 0.18
    -11 3 -7 0.63 0.15
    11 3 7 0.57 0.2
    -11 3 -7 0.78 0.19
    -13 -3 -7 1.3 0.26
    13 -3 7 0.7 0.24
    13 3 7 1.45 0.29
    -18 -4 7 3.74 0.4
    -18 -4 7 3.7 0.35
    18 -4 -7 3.14 0.34
    18 4 -7 3.94 0.35
    -18 4 7 3.88 0.37
    -18 4 7 3.56 0.33
    18 4 -7 3.55 0.43
    -16 -4 7 0.88 0.2
    -16 -4 7 0.98 0.24
    16 -4 -7 1.33 0.21
    -16 4 7 1.15 0.19
    -16 4 7 1.42 0.2
    16 4 -7 1.09 0.22
    16 4 -7 1.12 0.27
    -14 -4 7 27.24 1.07
    14 -4 -7 27.73 0.99
    14 -4 -7 26.41 1
    -14 -4 7 25.76 0.97
    14 4 -7 27.96 0.98
    14 4 -7 26.8 0.91
    14 4 -7 27.45 1.12
    -14 4 7 26.3 0.99
    -14 4 7 25.47 0.93
    12 -4 -7 9.94 0.49
    -12 -4 7 10.01 0.5
    -12 -4 7 11.11 0.57
    12 -4 -7 10.36 0.52
    12 -4 -7 10.6 0.49
    -12 4 7 10.21 0.44
    -12 4 7 10.76 0.49
    12 4 -7 9.69 0.46
    -12 4 7 9.77 0.5
    12 4 -7 9.7 0.57
    -10 -4 7 31.41 1.05
    10 -4 -7 30.81 1.01
    -10 -4 7 31.97 1.09
    10 -4 -7 34.59 1.01
    10 -4 -7 31.18 1.04
    -10 4 7 31.29 1.04
    10 4 -7 33.45 1.14
    -10 4 7 31.95 0.98
    -10 4 7 31.32 1
    10 4 -7 30.88 1.01
    8 -4 -7 23.89 0.78
    -8 -4 7 23.52 0.82
    -8 -4 7 22.71 0.83
    8 -4 -7 24.82 0.76
    8 -4 -7 23.94 0.82
    8 -4 -7 24.05 0.77
    8 4 -7 23.1 0.87
    8 4 -7 22.89 0.79
    -8 4 7 23.59 0.72
    -8 4 7 24.87 0.79
    -8 4 7 23.71 0.79
    6 -4 -7 6.35 0.31
    6 -4 -7 6.74 0.33
    -6 -4 7 6.15 0.34
    6 -4 -7 5.68 0.28
    -6 -4 7 6.55 0.35
    6 4 -7 5.55 0.35
    -6 4 7 6.43 0.29
    6 4 -7 6.19 0.26
    6 4 -7 6.6 0.33
    -6 4 7 6.33 0.3
    -6 4 7 6.73 0.32
    -6 4 7 6.01 0.31
    4 -4 -7 31.36 0.86
    4 -4 -7 32.17 0.94
    -4 -4 7 29.29 0.97
    -4 -4 7 32.19 0.94
    4 -4 -7 32.29 0.95
    4 -4 -7 30.81 0.94
    -4 -4 7 32.2 1.04
    4 4 -7 31.36 0.9
    4 4 -7 30.16 1.02
    4 4 -7 30.77 0.96
    -4 4 7 31.79 0.97
    -4 4 7 33.22 0.97
    -4 4 7 31.9 0.91
    -2 -4 7 6.56 0.35
    2 -4 -7 6.37 0.32
    2 -4 -7 7.17 0.23
    2 -4 -7 6.96 0.33
    -2 -4 7 6.93 0.3
    -2 -4 7 7.18 0.38
    -2 4 7 7.38 0.33
    -2 4 7 6.86 0.26
    -2 4 7 6.37 0.34
    2 4 -7 7.36 0.32
    2 4 -7 6.7 0.33
    0 -4 7 60.49 1.51
    0 -4 7 60.22 1.69
    0 -4 -7 58.83 1.61
    0 -4 -7 57.34 1.6
    0 -4 7 58.09 1.63
    0 -4 -7 60.27 1.57
    0 4 -7 58.41 1.6
    0 4 -7 58.74 1.47
    0 4 7 56.95 1.66
    0 4 -7 58.92 1.61
    0 4 7 60.67 1.64
    0 4 7 58.99 1.64
    -2 -4 -7 10.9 0.42
    2 -4 7 10.31 0.5
    -2 -4 -7 11.16 0.45
    -2 -4 -7 10.01 0.45
    2 -4 7 10.68 0.47
    -2 4 -7 10.36 0.45
    2 4 7 11.26 0.5
    -2 4 -7 10.76 0.44
    -2 4 -7 10.12 0.38
    2 4 7 10.83 0.5
    -4 -4 -7 32.15 0.95
    -4 -4 -7 31.18 0.98
    4 -4 7 32.42 1.02
    -4 -4 -7 31.8 1.02
    4 -4 7 31.41 1.09
    -4 4 -7 30.93 0.97
    -4 4 -7 30.55 1.01
    4 4 7 32.04 1.09
    4 4 7 32.51 1.07
    6 -4 7 2.83 0.25
    -6 -4 -7 2.97 0.26
    6 -4 7 3.23 0.3
    6 -4 7 3.07 0.22
    -6 -4 -7 2.82 0.22
    -6 4 -7 3.05 0.23
    6 4 7 2.91 0.29
    6 4 7 2.31 0.24
    -6 4 -7 3.04 0.25
    8 -4 7 6.09 0.38
    -8 -4 -7 5.52 0.33
    8 -4 7 5.6 0.43
    -8 -4 -7 6.28 0.4
    -8 4 -7 5.89 0.37
    8 4 7 6.51 0.42
    8 4 7 5.65 0.44
    -8 4 -7 5.98 0.36
    10 -4 7 6.23 0.4
    -10 -4 -7 6.58 0.45
    10 -4 7 5.31 0.45
    -10 4 -7 6.67 0.41
    10 4 7 6.12 0.42
    -10 4 -7 6.38 0.41
    10 4 7 5.43 0.47
    12 -4 7 1.11 0.27
    -12 -4 -7 1.53 0.28
    12 -4 7 1.04 0.21
    12 4 7 1.53 0.3
    -12 4 -7 1.19 0.23
    -12 4 -7 1.43 0.21
    17 -5 -7 0.17 0.13
    17 -5 -7 0.13 0.12
    -17 -5 7 0.11 0.11
    -17 -5 7 0.03 0.13
    17 5 -7 0.09 0.15
    -17 5 7 0.01 0.09
    -17 5 7 0.07 0.1
    15 -5 -7 12.61 0.65
    -15 -5 7 13.86 0.72
    -15 -5 7 11.82 0.61
    15 -5 -7 13.02 0.64
    -15 5 7 12.06 0.63
    15 5 -7 11.73 0.71
    15 5 -7 12.65 0.58
    -15 5 7 12.18 0.6
    -13 -5 7 6.03 0.41
    -13 -5 7 6.58 0.46
    13 -5 -7 6.56 0.43
    13 -5 -7 6.76 0.41
    13 5 -7 6.34 0.38
    -13 5 7 7.02 0.43
    -13 5 7 6.21 0.38
    13 5 -7 6.4 0.48
    11 -5 -7 8.85 0.46
    -11 -5 7 10.51 0.51
    11 -5 -7 9.77 0.5
    -11 -5 7 10.21 0.55
    11 5 -7 10.09 0.48
    -11 5 7 10.26 0.46
    -11 5 7 9.55 0.46
    11 5 -7 10.07 0.57
    -9 -5 7 9.95 0.48
    9 -5 -7 9.28 0.47
    -9 -5 7 8.52 0.48
    9 -5 -7 9.84 0.44
    9 5 -7 9.09 0.45
    9 5 -7 9.34 0.52
    -9 5 7 9.6 0.44
    -9 5 7 9.02 0.43
    -7 -5 7 4.46 0.3
    -7 -5 7 4.41 0.31
    7 -5 -7 4.62 0.29
    7 -5 -7 4.79 0.28
    -7 5 7 4.31 0.25
    -7 5 7 3.89 0.26
    7 5 -7 4.93 0.22
    7 5 -7 4.57 0.33
    -7 5 7 4.4 0.28
    7 5 -7 4.97 0.3
    5 -5 -7 3.44 0.24
    5 -5 -7 3.34 0.24
    5 -5 -7 3.98 0.21
    -5 -5 7 2.99 0.24
    -5 -5 7 3.35 0.27
    -5 -5 7 3.55 0.25
    5 5 -7 3.01 0.25
    -5 5 7 3.62 0.24
    5 5 -7 3.64 0.28
    5 5 -7 3.84 0.25
    -5 5 7 3.19 0.23
    3 -5 -7 7.92 0.28
    3 -5 -7 7.84 0.37
    -3 -5 7 8.29 0.36
    -3 -5 7 7.69 0.41
    3 -5 -7 7.11 0.36
    3 5 -7 8.17 0.35
    -3 5 7 7.95 0.39
    -3 5 7 7.73 0.38
    3 5 -7 7.95 0.38
    3 5 -7 7.96 0.42
    -3 5 7 7.81 0.33
    -1 -5 7 4.01 0.29
    -1 -5 7 4.29 0.28
    1 -5 -7 4.48 0.26
    1 -5 -7 4.44 0.27
    1 -5 -7 4.51 0.28
    -1 -5 7 4.25 0.23
    -1 5 7 4.47 0.26
    1 5 -7 4.69 0.28
    -1 5 7 4.32 0.29
    -1 5 7 4.62 0.29
    1 5 -7 4.16 0.26
    1 -5 7 2.36 0.22
    1 -5 7 2.49 0.22
    -1 -5 -7 2.04 0.18
    -1 -5 -7 1.62 0.17
    1 5 7 1.94 0.19
    -1 5 -7 2.29 0.2
    1 5 7 2.19 0.21
    1 5 7 2.17 0.2
    -1 5 -7 1.79 0.17
    -3 -5 -7 7.26 0.37
    -3 -5 -7 7.62 0.36
    -3 -5 -7 6.36 0.37
    3 -5 7 6.35 0.39
    3 5 7 6.79 0.4
    -3 5 -7 7.11 0.38
    -3 5 -7 6.6 0.34
    -3 5 -7 6.96 0.31
    3 5 7 6.84 0.4
    3 5 7 7.45 0.38
    -5 -5 -7 1.39 0.18
    5 -5 7 1.44 0.18
    -5 -5 -7 1.29 0.15
    -5 -5 -7 1.31 0.16
    5 -5 7 1.35 0.2
    5 5 7 1.27 0.16
    -5 5 -7 1.21 0.17
    5 5 7 1.6 0.21
    5 5 7 1.27 0.18
    -7 -5 -7 7.71 0.44
    7 -5 7 7.83 0.49
    7 -5 7 7.19 0.42
    -7 -5 -7 6.73 0.39
    7 5 7 7.95 0.51
    -7 5 -7 7.16 0.43
    -7 5 -7 8.4 0.41
    7 5 7 7.07 0.4
    7 5 7 7.71 0.47
    9 -5 7 5.78 0.4
    9 -5 7 5.67 0.45
    -9 -5 -7 5.87 0.41
    -9 5 -7 6.53 0.41
    9 5 7 6.01 0.48
    -9 5 -7 5.75 0.37
    9 5 7 5.5 0.41
    11 -5 7 2.29 0.32
    11 -5 7 2.47 0.28
    -11 -5 -7 2.22 0.29
    11 5 7 2.43 0.34
    -11 5 -7 2.24 0.26
    11 5 7 2.05 0.28
    -11 5 -7 2.65 0.28
    -16 -6 7 2.63 0.35
    16 -6 -7 1.93 0.28
    16 -6 -7 2.89 0.31
    -16 -6 7 1.53 0.24
    16 6 -7 2.29 0.34
    16 6 -7 1.77 0.23
    -16 6 7 2.04 0.25
    -16 6 7 2.76 0.3
    -14 -6 7 7.46 0.46
    14 -6 -7 6.96 0.44
    -14 -6 7 8.16 0.55
    14 -6 -7 7.5 0.49
    -14 6 7 7.52 0.48
    -14 6 7 7.54 0.45
    14 6 -7 7.65 0.44
    14 6 -7 7.19 0.54
    -12 -6 7 2.05 0.24
    12 -6 -7 2.83 0.26
    -12 -6 7 2.61 0.3
    12 -6 -7 2.02 0.24
    -12 6 7 2.11 0.22
    12 6 -7 2.13 0.27
    -12 6 7 2.67 0.24
    12 6 -7 2.39 0.24
    10 -6 -7 0.15 0.09
    -10 -6 7 0.44 0.16
    -10 -6 7 0.34 0.12
    10 -6 -7 0.22 0.09
    -10 6 7 0.2 0.1
    10 6 -7 0.36 0.14
    10 6 -7 0.17 0.08
    -10 6 7 0.18 0.09
    8 -6 -7 6.8 0.35
    -8 -6 7 6.83 0.42
    -8 -6 7 7.44 0.41
    8 -6 -7 6.8 0.4
    8 -6 -7 6.74 0.37
    8 6 -7 6.14 0.41
    -8 6 7 7.45 0.39
    8 6 -7 7.35 0.4
    -8 6 7 6.87 0.38
    6 -6 -7 5.18 0.32
    -6 -6 7 5.44 0.35
    6 -6 -7 4.99 0.31
    6 -6 -7 5.67 0.28
    -6 -6 7 4.93 0.33
    -6 6 7 5.13 0.29
    6 6 -7 5.27 0.35
    6 6 -7 4.49 0.31
    -6 6 7 4.66 0.3
    6 6 -7 4.85 0.25
    -6 6 7 4.21 0.29
    -4 -6 7 31.33 1.05
    4 -6 -7 31.31 0.99
    4 -6 -7 31.36 1
    -4 -6 7 30.97 0.99
    -4 -6 7 31.78 1.04
    4 6 -7 30.53 0.93
    4 6 -7 31.32 1.01
    -4 6 7 31.01 1
    -4 6 7 31.51 1.03
    4 6 -7 31.25 1.05
    2 -6 -7 5.95 0.33
    2 -6 -7 4.93 0.31
    -2 -6 7 5.95 0.31
    -2 -6 7 5.63 0.35
    -2 -6 7 5.67 0.35
    -2 6 7 5.53 0.33
    -2 6 7 5.81 0.35
    2 6 -7 5.93 0.31
    2 6 -7 5.31 0.32
    0 -6 -7 40.15 1.23
    0 -6 7 42.05 1.28
    0 -6 -7 40.11 1.23
    0 -6 7 40.68 1.27
    0 -6 7 41.58 1.17
    0 -6 -7 41.94 1.22
    0 6 7 38.48 1.27
    0 6 -7 41.27 1.22
    0 6 -7 40.27 1.22
    0 6 7 40.59 1.26
    -2 -6 -7 0.45 0.11
    -2 -6 -7 0.68 0.14
    2 -6 7 0.44 0.14
    -2 -6 -7 0.42 0.12
    2 -6 7 0.66 0.15
    -2 6 -7 0.64 0.11
    2 6 7 0.6 0.14
    2 6 7 0.59 0.15
    2 6 7 0.62 0.13
    -2 6 -7 0.74 0.15
    4 -6 7 3.8 0.31
    -4 -6 -7 4.41 0.3
    -4 -6 -7 5.02 0.33
    4 -6 7 4.32 0.31
    4 6 7 4.62 0.35
    -4 6 -7 4.51 0.31
    4 6 7 4.41 0.31
    -4 6 -7 4.69 0.33
    4 6 7 4.35 0.33
    -6 -6 -7 1.62 0.21
    6 -6 7 1.51 0.22
    -6 -6 -7 2.29 0.21
    6 -6 7 1.31 0.2
    6 6 7 1.75 0.24
    6 6 7 1.67 0.23
    -6 6 -7 1.57 0.2
    6 6 7 1.98 0.21
    -8 -6 -7 1.07 0.21
    8 -6 7 1.2 0.23
    8 -6 7 1.33 0.22
    8 6 7 1.43 0.24
    8 6 7 1.55 0.23
    8 6 7 1.78 0.23
    -8 6 -7 1.31 0.2
    -8 6 -7 1.43 0.2
    10 -6 7 7.42 0.58
    -10 -6 -7 7.2 0.48
    10 -6 7 7.82 0.49
    10 6 7 7.64 0.52
    -10 6 -7 7.08 0.44
    -10 6 -7 6.7 0.45
    10 6 7 7.37 0.56
    -15 -7 7 8.52 0.51
    15 -7 -7 7.75 0.5
    -15 -7 7 8.23 0.59
    15 -7 -7 7.61 0.52
    15 7 -7 8.47 0.5
    15 7 -7 8.14 0.61
    -15 7 7 7.3 0.47
    -15 7 7 8.37 0.53
    13 -7 -7 3.98 0.35
    13 -7 -7 4.33 0.33
    -13 -7 7 3.45 0.37
    -13 -7 7 3.83 0.33
    -13 7 7 3.11 0.28
    13 7 -7 3.57 0.37
    -13 7 7 3.87 0.31
    13 7 -7 3.08 0.29
    11 -7 -7 1.06 0.17
    -11 -7 7 1.17 0.24
    11 -7 -7 0.92 0.2
    -11 -7 7 0.72 0.17
    -11 7 7 0.98 0.19
    -11 7 7 1.01 0.19
    11 7 -7 1.1 0.17
    11 7 -7 1.29 0.22
    9 -7 -7 16.84 0.72
    9 -7 -7 16.76 0.65
    -9 -7 7 16.83 0.75
    -9 -7 7 17.6 0.72
    9 7 -7 18.31 0.79
    -9 7 7 15.71 0.68
    -9 7 7 16.26 0.68
    9 7 -7 17.02 0.72
    -7 -7 7 2.44 0.25
    -7 -7 7 2.59 0.27
    7 -7 -7 2.64 0.25
    7 -7 -7 2.31 0.22
    7 -7 -7 2.49 0.2
    -7 7 7 2.94 0.25
    7 7 -7 2.25 0.25
    7 7 -7 2.78 0.25
    -7 7 7 2.53 0.23
    -5 -7 7 6.77 0.42
    -5 -7 7 7.13 0.41
    -5 -7 7 7.13 0.4
    5 -7 -7 6.15 0.36
    5 -7 -7 7.61 0.41
    -5 7 7 8.08 0.4
    5 7 -7 6.87 0.42
    -5 7 7 6.76 0.4
    -5 7 7 6.42 0.38
    5 7 -7 7.7 0.42
    3 -7 -7 19.05 0.72
    -3 -7 7 18.66 0.71
    -3 -7 7 19.46 0.75
    3 -7 -7 18.49 0.7
    -3 -7 7 19.73 0.75
    -3 7 7 18.35 0.73
    3 7 -7 17.96 0.66
    3 7 -7 17.12 0.7
    3 7 -7 20.15 0.76
    -3 7 7 18.5 0.73
    -1 -7 7 25.47 0.92
    1 -7 -7 24.51 0.87
    -1 -7 7 25.92 0.85
    1 -7 -7 26.16 0.89
    -1 -7 7 24.99 1.08
    1 7 -7 25.05 0.88
    1 7 -7 25.81 0.86
    -1 7 7 26.21 0.92
    -1 7 7 25.38 0.93
    1 -7 7 18.52 0.74
    -1 -7 -7 18.38 0.72
    -1 -7 -7 18.94 0.72
    1 7 7 19.26 0.79
    1 7 7 19.42 0.75
    -1 7 -7 19.09 0.71
    -1 7 -7 18.44 0.71
    -3 -7 -7 0.86 0.17
    -3 -7 -7 0.92 0.16
    3 -7 7 0.67 0.17
    3 7 7 0.58 0.14
    -3 7 -7 0.76 0.13
    3 7 7 0.88 0.2
    -3 7 -7 0.58 0.14
    5 -7 7 2.37 0.25
    -5 -7 -7 2.97 0.26
    -5 -7 -7 2.71 0.24
    -5 -7 -7 3.5 0.3
    -5 7 -7 3.2 0.28
    5 7 7 2.82 0.29
    5 7 7 2.71 0.25
    7 -7 7 0.01 0.09
    -7 -7 -7 -0.02 0.08
    7 7 7 0.09 0.1
    -7 7 -7 0.09 0.09
    7 7 7 0.09 0.07
    -9 -7 -7 1.78 0.25
    9 -7 7 1.77 0.25
    9 7 7 1.78 0.31
    9 7 7 1.67 0.25
    -9 7 -7 1.63 0.24
    14 -8 -7 0.25 0.13
    -14 -8 7 0.33 0.18
    -14 -8 7 0.28 0.14
    14 -8 -7 0.67 0.18
    -14 8 7 0.29 0.13
    -14 8 7 0.35 0.15
    14 8 -7 0.46 0.15
    14 8 -7 0.38 0.18
    -14 8 7 0.44 0.14
    12 -8 -7 0.79 0.18
    -12 -8 7 1.05 0.22
    12 -8 -7 0.96 0.22
    -12 -8 7 0.63 0.2
    12 8 -7 0.91 0.2
    -12 8 7 0.81 0.18
    -12 8 7 0.92 0.19
    12 8 -7 0.72 0.2
    -10 -8 7 2.92 0.33
    -10 -8 7 2.03 0.25
    10 -8 -7 2.65 0.24
    10 -8 -7 2.43 0.26
    10 8 -7 2.28 0.26
    10 8 -7 2.88 0.31
    -10 8 7 2.08 0.23
    -10 8 7 2.91 0.28
    8 -8 -7 7.55 0.43
    -8 -8 7 7.86 0.46
    8 -8 -7 7.7 0.46
    -8 -8 7 8.04 0.5
    8 8 -7 7.68 0.46
    8 8 -7 7.84 0.49
    -8 8 7 7.46 0.45
    -8 8 7 8.26 0.45
    6 -8 -7 9.95 0.5
    6 -8 -7 9.27 0.51
    -6 -8 7 10.77 0.54
    -6 -8 7 9.95 0.53
    -6 -8 7 10.48 0.55
    6 8 -7 10.41 0.53
    6 8 -7 9.27 0.52
    -6 8 7 10.88 0.52
    -6 8 7 10.45 0.53
    6 8 -7 9.74 0.52
    4 -8 -7 2.52 0.25
    -4 -8 7 2.75 0.27
    -4 -8 7 2.83 0.27
    4 -8 -7 2.67 0.25
    -4 8 7 2.29 0.23
    4 8 -7 2.77 0.27
    4 8 -7 3.2 0.27
    4 8 -7 2.76 0.22
    -4 8 7 2.74 0.26
    2 -8 -7 9.46 0.47
    -2 -8 7 9.15 0.47
    -2 -8 7 8.78 0.49
    2 -8 -7 8.92 0.48
    -2 8 7 9.61 0.51
    2 8 -7 9.8 0.48
    -2 8 7 9.24 0.5
    2 8 -7 9.36 0.45
    0 -8 7 0.48 0.16
    0 -8 -7 0.49 0.14
    0 -8 -7 0.55 0.14
    0 8 7 0.85 0.18
    0 8 -7 0.86 0.17
    0 8 7 0.72 0.17
    0 8 -7 0.53 0.13
    -2 -8 -7 18.12 0.74
    -2 -8 -7 18.07 0.74
    2 -8 7 17.33 0.75
    -2 8 -7 18.39 0.71
    -2 8 -7 18.85 0.75
    2 8 7 18.9 0.77
    2 8 7 17.83 0.8
    -4 -8 -7 3.79 0.31
    -4 -8 -7 3.99 0.32
    4 -8 7 3.9 0.33
    -4 8 -7 3.86 0.32
    4 8 7 3.76 0.31
    4 8 7 3.47 0.34
    -6 -8 -7 1.2 0.25
    -6 -8 -7 1.53 0.22
    6 -8 7 1.53 0.24
    -6 8 -7 1.44 0.22
    6 8 7 1.55 0.2
    6 8 7 1.49 0.24
    8 -8 7 0.79 0.2
    -8 -8 -7 0.84 0.2
    -8 8 -7 1.01 0.21
    8 8 7 0.84 0.22
    -13 -9 7 1.76 0.26
    13 -9 -7 1.41 0.23
    -13 -9 7 1.82 0.34
    13 -9 -7 1.28 0.26
    13 9 -7 1.38 0.23
    -13 9 7 1.4 0.22
    -13 9 7 1.11 0.22
    13 9 -7 1.53 0.27
    11 -9 -7 0.26 0.11
    -11 -9 7 0.29 0.13
    -11 -9 7 0.36 0.16
    11 -9 -7 0.32 0.14
    11 9 -7 0.5 0.18
    -11 9 7 0.43 0.14
    -11 9 7 0.46 0.14
    11 9 -7 0.14 0.11
    -9 -9 7 2.56 0.31
    9 -9 -7 2.51 0.28
    -9 -9 7 2.28 0.27
    9 9 -7 2.24 0.27
    -9 9 7 2.5 0.27
    -9 9 7 2.42 0.26
    -7 -9 7 2.74 0.29
    -7 -9 7 2.7 0.3
    7 -9 -7 2.65 0.26
    7 -9 -7 2.65 0.27
    -7 -9 7 2.59 0.27
    -7 9 7 2.71 0.26
    -7 9 7 2.74 0.27
    7 9 -7 2.37 0.26
    5 -9 -7 0.59 0.16
    -5 -9 7 0.55 0.16
    -5 -9 7 0.46 0.15
    5 -9 -7 0.5 0.14
    -5 9 7 0.46 0.15
    5 9 -7 0.58 0.15
    -5 9 7 0.56 0.14
    -5 9 7 0.46 0.13
    3 -9 -7 2.51 0.26
    3 -9 -7 2.04 0.22
    -3 -9 7 1.85 0.23
    -3 -9 7 2.12 0.24
    3 9 -7 1.54 0.2
    -3 9 7 1.57 0.2
    -3 9 7 1.48 0.2
    3 9 -7 1.77 0.19
    1 -9 -7 2.81 0.26
    -1 -9 7 3.05 0.31
    1 -9 -7 2.46 0.26
    -1 -9 7 2.41 0.27
    -1 9 7 3.05 0.3
    1 9 -7 2.56 0.24
    1 9 -7 2.94 0.26
    -1 9 7 2.95 0.28
    1 -9 7 2.55 0.28
    -1 -9 -7 2.26 0.25
    -1 -9 -7 2.26 0.25
    1 9 7 2.04 0.25
    -1 9 -7 2.47 0.24
    -1 9 -7 2.16 0.22
    1 9 7 2.15 0.27
    -3 -9 -7 3.54 0.31
    -3 -9 -7 3.21 0.31
    3 -9 7 3.52 0.33
    -3 9 -7 3.07 0.29
    3 9 7 4.04 0.36
    3 9 7 3.61 0.32
    -5 -9 -7 3.34 0.32
    5 -9 7 3.29 0.33
    -5 -9 -7 3.18 0.31
    5 9 7 3.57 0.32
    -5 9 -7 3.23 0.32
    5 9 7 3.66 0.36
    7 -9 7 1.97 0.28
    -7 -9 -7 2.44 0.29
    -7 9 -7 2.15 0.27
    7 9 7 2.91 0.33
    -12 -10 7 1 0.28
    12 -10 -7 1.42 0.29
    -12 10 7 1.1 0.22
    -12 10 7 0.83 0.2
    12 10 -7 0.98 0.23
    -10 -10 7 0.79 0.22
    10 -10 -7 0.91 0.22
    -10 -10 7 1.5 0.23
    -10 10 7 0.77 0.2
    -10 10 7 0.96 0.2
    10 10 -7 1.26 0.22
    8 -10 -7 7.23 0.49
    -8 -10 7 7.26 0.51
    -8 -10 7 7.14 0.47
    8 -10 -7 7.53 0.47
    8 10 -7 6.02 0.46
    -8 10 7 6.25 0.43
    -8 10 7 6.36 0.45
    -6 -10 7 0.25 0.13
    6 -10 -7 -0.06 0.08
    -6 -10 7 0.2 0.12
    6 -10 -7 -0.06 0.08
    -6 10 7 0.1 0.09
    6 10 -7 0.09 0.09
    -6 10 7 0.17 0.1
    4 -10 -7 4.74 0.38
    -4 -10 7 4.91 0.38
    -4 -10 7 4.49 0.37
    4 -10 -7 4.37 0.34
    4 10 -7 4.45 0.36
    -4 10 7 4.36 0.35
    4 10 -7 5.17 0.33
    -4 10 7 5.05 0.37
    -4 10 7 4.79 0.38
    -2 -10 7 1.78 0.24
    2 -10 -7 1.95 0.24
    -2 -10 7 1.57 0.22
    2 -10 -7 1.59 0.24
    2 10 -7 1.68 0.2
    -2 10 7 1.64 0.22
    2 10 -7 1.57 0.21
    -2 10 7 1.42 0.21
    0 -10 -7 2.43 0.28
    0 -10 -7 2.27 0.26
    0 -10 7 2.56 0.29
    0 10 -7 2.81 0.27
    0 10 7 2.36 0.28
    0 10 -7 2.36 0.25
    0 10 7 2.22 0.26
    2 -10 7 4.31 0.37
    -2 -10 -7 3.52 0.33
    -2 -10 -7 3.63 0.34
    2 10 7 4.52 0.39
    -2 10 -7 4.51 0.36
    2 10 7 4.25 0.35
    -4 -10 -7 6 0.42
    4 -10 7 4.49 0.38
    -4 -10 -7 4.27 0.38
    4 10 7 4.27 0.41
    4 10 7 4.66 0.38
    -4 10 -7 4.75 0.38
    -6 -10 -7 0.39 0.16
    6 -10 7 0.78 0.22
    -6 -10 -7 0.5 0.17
    6 10 7 0.95 0.26
    -6 10 -7 0.47 0.16
    -9 -11 7 4.55 0.43
    -9 -11 7 4.56 0.39
    9 -11 -7 4.82 0.42
    -9 11 7 5.02 0.39
    9 11 -7 4.49 0.41
    -9 11 7 5.26 0.43
    7 -11 -7 4.18 0.36
    -7 -11 7 4.7 0.43
    7 -11 -7 3.9 0.37
    -7 -11 7 4.63 0.38
    -7 11 7 4.94 0.41
    -7 11 7 4.53 0.37
    7 11 -7 4.42 0.4
    5 -11 -7 0.55 0.16
    5 -11 -7 1.23 0.22
    -5 -11 7 1.05 0.24
    -5 -11 7 0.96 0.23
    -5 11 7 0.85 0.2
    -5 11 7 0.8 0.2
    5 11 -7 1.17 0.24
    -3 -11 7 3.03 0.32
    3 -11 -7 2.73 0.32
    -3 -11 7 3.11 0.32
    3 -11 -7 3.16 0.31
    -3 11 7 3.82 0.35
    3 11 -7 2.37 0.25
    3 11 -7 3.31 0.32
    -3 11 7 3.14 0.31
    -3 11 7 3.4 0.34
    -1 -11 7 0.33 0.15
    1 -11 -7 0.22 0.14
    1 -11 -7 0.43 0.15
    -1 11 7 0.39 0.14
    -1 11 7 0.43 0.16
    1 11 -7 0.62 0.16
    1 11 -7 0.15 0.1
    1 -11 7 1.1 0.24
    -1 -11 -7 1.19 0.25
    -1 -11 -7 1.31 0.24
    -1 11 -7 0.95 0.21
    1 11 7 1.4 0.28
    1 11 7 1.02 0.21
    3 -11 7 5.46 0.44
    -3 -11 -7 5.48 0.42
    -3 -11 -7 4.9 0.42
    3 11 7 6.3 0.5
    3 11 7 5.62 0.43
    -3 11 -7 5.46 0.42
    -4 -12 7 7.28 0.5
    4 12 -7 6.11 0.47
    -18 0 8 0.34 0.15
    -18 0 8 0.29 0.11
    18 0 -8 0.21 0.12
    18 0 -8 0.35 0.18
    -16 0 8 11.72 0.61
    -16 0 8 11.59 0.52
    16 0 -8 10.58 0.64
    16 0 -8 10.31 0.56
    14 0 -8 0.75 0.19
    14 0 -8 0.71 0.17
    -14 0 8 0.77 0.14
    -14 0 8 0.76 0.17
    12 0 -8 78.73 2.26
    -12 0 8 78.45 2.16
    12 0 -8 82.78 2.04
    12 0 -8 77.15 2.16
    -12 0 8 78.48 2.06
    -12 0 8 77.05 2.18
    -10 0 8 25.41 0.86
    10 0 -8 25.22 0.92
    -10 0 8 26.11 0.86
    -10 0 8 26.32 0.78
    10 0 -8 26.33 0.8
    -8 0 8 22.48 0.76
    -8 0 8 24.42 0.69
    8 0 -8 21.6 0.81
    8 0 -8 23.48 0.77
    8 0 -8 24.32 0.68
    -8 0 8 23.42 0.76
    -8 0 8 23.18 0.69
    8 0 -8 25.32 0.75
    -6 0 8 15.19 0.47
    6 0 -8 15.59 0.47
    -6 0 8 15.65 0.55
    -6 0 8 14.7 0.51
    6 0 -8 15.19 0.54
    -6 0 8 15.07 0.6
    6 0 -8 14.89 0.59
    4 0 -8 9.97 0.37
    -4 0 8 9.67 0.44
    4 0 -8 9.27 0.44
    4 0 -8 10.37 0.34
    4 0 -8 9.97 0.4
    -4 0 8 10.12 0.39
    -4 0 8 9.56 0.34
    -2 0 8 10.38 0.31
    -2 0 8 10.08 0.39
    -2 0 8 10.62 0.47
    2 0 -8 10.62 0.4
    -2 0 8 10.54 0.43
    2 0 -8 11.53 0.37
    2 0 -8 10.03 0.42
    0 0 -8 3.67 0.24
    0 0 8 3.41 0.23
    0 0 8 3.98 0.28
    0 0 8 4.04 0.21
    0 0 -8 3.92 0.23
    2 0 8 15.25 0.59
    -2 0 -8 15.94 0.59
    2 0 8 15.45 0.65
    -2 0 -8 16 0.55
    2 0 8 15.54 0.51
    -2 0 -8 14.78 0.56
    4 0 8 21.53 0.66
    -4 0 -8 19.47 0.7
    4 0 8 19.39 0.81
    4 0 8 20.44 0.73
    -4 0 -8 21.57 0.72
    6 0 8 17.18 0.8
    -6 0 -8 19.57 0.7
    -6 0 -8 17.21 0.68
    6 0 8 19.13 0.71
    8 0 8 2.24 0.22
    -8 0 -8 2.36 0.24
    8 0 8 2.66 0.31
    -8 0 -8 2.34 0.22
    10 0 8 5.53 0.47
    -10 0 -8 4.77 0.34
    -10 0 -8 5.14 0.38
    12 0 8 0.64 0.23
    -12 0 -8 0.68 0.19
    -19 -1 8 1.14 0.26
    19 -1 -8 0.64 0.19
    19 -1 -8 0.91 0.26
    -19 -1 8 0.54 0.17
    -19 1 8 1.12 0.21
    19 1 -8 0.9 0.26
    -19 1 8 0.73 0.21
    19 1 -8 0.71 0.19
    -17 -1 8 1.08 0.23
    17 -1 -8 0.61 0.17
    17 -1 -8 1.16 0.25
    -17 -1 8 1.3 0.21
    17 1 -8 1.76 0.29
    -17 1 8 1.43 0.23
    -17 1 8 1.28 0.18
    17 1 -8 1.15 0.23
    -15 -1 8 4.62 0.36
    15 -1 -8 4.78 0.35
    -15 -1 8 4.96 0.35
    -15 -1 8 4.71 0.29
    15 -1 -8 4.64 0.39
    -15 1 8 4.84 0.31
    15 1 -8 4.54 0.35
    -15 1 8 5.52 0.38
    15 1 -8 4.5 0.4
    -13 -1 8 16.85 0.7
    -13 -1 8 17.51 0.62
    13 -1 -8 17.8 0.71
    -13 -1 8 17.34 0.73
    13 -1 -8 18.66 0.78
    -13 1 8 17.39 0.64
    13 1 -8 17.75 0.62
    -13 1 8 17.17 0.72
    13 1 -8 18.42 0.72
    13 1 -8 17.77 0.8
    11 -1 -8 6.71 0.4
    -11 -1 8 6.89 0.3
    -11 -1 8 7.46 0.4
    -11 -1 8 6.56 0.37
    11 -1 -8 7.32 0.31
    11 -1 -8 6.86 0.37
    -11 1 8 6.61 0.32
    11 1 -8 6.95 0.38
    -11 1 8 6.77 0.37
    11 1 -8 6.61 0.42
    9 -1 -8 1.67 0.19
    -9 -1 8 1.61 0.16
    -9 -1 8 1.74 0.12
    -9 -1 8 1.96 0.18
    -9 -1 8 1.63 0.17
    9 -1 -8 1.75 0.17
    9 -1 -8 1.82 0.14
    -9 1 8 1.74 0.13
    9 1 -8 1.81 0.11
    -9 1 8 2 0.18
    9 1 -8 1.4 0.16
    9 1 -8 1.54 0.19
    -9 1 8 1.87 0.15
    9 1 -8 1.71 0.15
    -9 1 8 1.97 0.17
    -7 -1 8 31.47 0.93
    7 -1 -8 31.53 0.94
    -7 -1 8 30.29 0.84
    -7 -1 8 31.87 0.97
    7 -1 -8 31.1 0.92
    7 -1 -8 32.32 1
    7 -1 -8 31.97 0.94
    -7 1 8 30.85 0.89
    -7 1 8 31.75 0.94
    -7 1 8 31.93 0.94
    7 1 -8 31.92 0.94
    7 1 -8 31.45 1.03
    7 1 -8 31.49 0.86
    -7 1 8 31.32 0.9
    5 -1 -8 35.17 1.05
    -5 -1 8 33.41 1
    5 -1 -8 35.03 0.97
    -5 -1 8 34.12 0.88
    5 -1 -8 33.64 0.95
    5 -1 -8 33.57 0.98
    -5 -1 8 32.26 0.94
    -5 -1 8 32.61 1.07
    5 -1 -8 34.63 0.96
    5 1 -8 33.42 1
    5 1 -8 33.18 0.87
    -5 1 8 34.06 1.04
    -5 1 8 35.09 0.97
    -5 1 8 33.75 0.98
    -5 1 8 32.86 0.94
    5 1 -8 33.93 1.07
    5 1 -8 33.98 0.98
    3 -1 -8 9.09 0.39
    -3 -1 8 9.13 0.31
    3 -1 -8 9.34 0.32
    3 -1 -8 9.92 0.49
    -3 -1 8 9.6 0.39
    -3 -1 8 9.24 0.44
    3 -1 -8 9.26 0.37
    -3 1 8 9.46 0.32
    3 1 -8 9.43 0.31
    -3 1 8 9.21 0.39
    -3 1 8 9.25 0.42
    3 1 -8 9.49 0.36
    -3 1 8 9.31 0.35
    3 1 -8 8.6 0.39
    -1 -1 8 12.09 0.53
    1 -1 -8 11.86 0.43
    1 -1 -8 11.5 0.47
    1 -1 -8 12.29 0.46
    -1 -1 8 12.67 0.46
    1 -1 -8 12.09 0.35
    1 1 -8 11.81 0.45
    -1 1 8 11.81 0.48
    1 1 -8 12.77 0.4
    -1 1 8 12.07 0.41
    1 1 -8 12.29 0.48
    -1 1 8 12.77 0.52
    1 -1 8 20.62 0.66
    -1 -1 -8 19.57 0.68
    1 -1 8 20.39 0.77
    1 -1 8 20.4 0.7
    -1 -1 -8 21.21 0.67
    1 1 8 20.16 0.71
    -1 1 -8 19.49 0.68
    1 1 8 20.46 0.76
    -1 1 -8 20.55 0.7
    1 1 8 21.67 0.61
    -3 -1 -8 15.98 0.59
    3 -1 8 17.11 0.58
    3 -1 8 17.51 0.63
    3 -1 8 16.71 0.71
    -3 -1 -8 16.38 0.6
    3 1 8 15.99 0.69
    -3 1 -8 15.72 0.6
    3 1 8 16.49 0.64
    -3 1 -8 16.66 0.58
    5 -1 8 10.17 0.42
    5 -1 8 9.81 0.45
    -5 -1 -8 9.34 0.45
    -5 -1 -8 9.63 0.44
    5 -1 8 9.78 0.54
    5 1 8 9.12 0.53
    -5 1 -8 9.19 0.44
    -5 1 -8 9.58 0.43
    5 1 8 10.74 0.49
    -7 -1 -8 21.22 0.8
    -7 -1 -8 21.59 0.77
    7 -1 8 22.18 0.94
    -7 1 -8 21.08 0.79
    7 1 8 20.4 0.8
    7 1 8 21.52 0.93
    9 -1 8 1.27 0.24
    -9 -1 -8 1.2 0.17
    -9 -1 -8 1.13 0.22
    9 1 8 0.75 0.21
    -9 1 -8 1.39 0.18
    -9 1 -8 1.19 0.19
    9 1 8 0.93 0.19
    -11 -1 -8 3.18 0.31
    11 -1 8 3.51 0.4
    -11 1 -8 3.38 0.29
    11 1 8 3.89 0.42
    -11 1 -8 3.61 0.33
    -18 -2 8 0.55 0.16
    -18 -2 8 0.93 0.23
    18 -2 -8 1.02 0.22
    18 -2 -8 0.75 0.21
    -18 2 8 0.68 0.2
    18 2 -8 0.54 0.16
    18 2 -8 0.94 0.26
    -18 2 8 0.9 0.18
    16 -2 -8 6.22 0.42
    16 -2 -8 6.23 0.45
    -16 -2 8 6.5 0.42
    -16 -2 8 6.6 0.47
    -16 2 8 6.17 0.38
    -16 2 8 5.94 0.42
    16 2 -8 6.52 0.5
    16 2 -8 5.69 0.4
    -14 -2 8 2.8 0.28
    14 -2 -8 3.26 0.31
    -14 -2 8 3.54 0.29
    14 -2 -8 3.11 0.28
    14 2 -8 3.49 0.35
    14 2 -8 3.01 0.27
    -14 2 8 3.55 0.3
    -14 2 8 2.99 0.24
    -12 -2 8 21.66 0.79
    12 -2 -8 20.92 0.81
    12 -2 -8 20.91 0.78
    -12 -2 8 21.51 0.82
    12 -2 -8 20.76 0.79
    12 2 -8 20.79 0.78
    -12 2 8 20.77 0.72
    -12 2 8 20.72 0.79
    12 2 -8 20.27 0.86
    10 -2 -8 0.92 0.1
    10 -2 -8 0.86 0.14
    10 -2 -8 0.86 0.14
    10 -2 -8 0.78 0.14
    -10 -2 8 0.97 0.14
    -10 -2 8 0.79 0.13
    -10 2 8 0.67 0.09
    -10 2 8 0.76 0.12
    -10 2 8 0.86 0.11
    10 2 -8 0.89 0.12
    10 2 -8 0.98 0.15
    -10 2 8 0.84 0.1
    10 2 -8 0.86 0.17
    -8 -2 8 91.52 2.42
    -8 -2 8 87.35 2.38
    8 -2 -8 92.85 2.39
    -8 -2 8 90.05 2.23
    8 -2 -8 90.34 2.32
    8 -2 -8 92.49 2.37
    8 -2 -8 90.96 2.34
    8 -2 -8 99.8 2.44
    -8 2 8 89.6 2.34
    -8 2 8 92.47 2.34
    8 2 -8 88.98 2.36
    8 2 -8 92.48 2.24
    -8 2 8 91.7 2.32
    8 2 -8 93.75 2.5
    -8 2 8 90.22 2.38
    -6 -2 8 218.76 5.37
    6 -2 -8 224.74 5.35
    -6 -2 8 218.41 5.22
    6 -2 -8 231.18 5.44
    6 -2 -8 220.78 5.37
    -6 -2 8 218.96 5.42
    -6 -2 8 219.54 5.51
    6 -2 -8 225.05 5.35
    6 -2 -8 217.57 5.37
    6 -2 -8 223.59 5.35
    -6 2 8 226.58 5.37
    -6 2 8 218.9 5.43
    6 2 -8 222.05 5.5
    -6 2 8 222.58 5.36
    6 2 -8 222.1 5.3
    6 2 -8 217.8 5.4
    -6 2 8 222.39 5.38
    -6 2 8 225.32 5.35
    -6 2 8 224.43 5.38
    -4 -2 8 7.25 0.39
    4 -2 -8 7.51 0.32
    4 -2 -8 7.61 0.32
    -4 -2 8 7.53 0.35
    -4 -2 8 7.45 0.3
    4 -2 -8 7.36 0.3
    4 -2 -8 7.12 0.33
    4 2 -8 7.62 0.23
    4 2 -8 6.67 0.38
    -4 2 8 7.02 0.35
    -4 2 8 7.56 0.3
    4 2 -8 7.39 0.34
    4 2 -8 7.42 0.31
    -4 2 8 7.1 0.34
    -2 -2 8 16.72 0.66
    2 -2 -8 17.12 0.57
    -2 -2 8 16.91 0.49
    -2 -2 8 17.33 0.6
    2 -2 -8 17.09 0.52
    2 -2 -8 17.08 0.58
    -2 2 8 16.97 0.62
    2 2 -8 17.65 0.58
    2 2 -8 18.07 0.49
    -2 2 8 16.82 0.63
    2 2 -8 16.52 0.6
    -2 2 8 17.26 0.52
    0 -2 -8 13.78 0.5
    0 -2 -8 14.04 0.41
    0 -2 8 13.23 0.57
    0 -2 8 13.67 0.51
    0 2 8 13.81 0.56
    0 2 8 13.43 0.54
    0 2 -8 13.89 0.44
    0 2 8 12.81 0.4
    0 2 -8 12.03 0.49
    0 2 -8 13.54 0.52
    -2 -2 -8 2.15 0.18
    2 -2 8 2.43 0.19
    2 -2 8 2.24 0.22
    -2 -2 -8 2.04 0.18
    2 -2 8 2.68 0.2
    2 2 8 2.28 0.2
    -2 2 -8 2.1 0.18
    -2 2 -8 2.42 0.17
    2 2 8 2.26 0.22
    -2 2 -8 2.22 0.18
    4 -2 8 8.16 0.38
    4 -2 8 7.56 0.38
    4 -2 8 7.69 0.46
    -4 -2 -8 8.21 0.4
    -4 -2 -8 7.82 0.38
    -4 2 -8 7.25 0.35
    4 2 8 8.04 0.46
    4 2 8 7.76 0.41
    -4 2 -8 7.24 0.37
    -4 2 -8 7.64 0.39
    -6 -2 -8 4.23 0.28
    6 -2 8 3.8 0.26
    -6 -2 -8 3.44 0.27
    6 -2 8 4.14 0.36
    -6 2 -8 3.98 0.29
    6 2 8 3.61 0.29
    6 2 8 4.28 0.36
    -6 2 -8 3.7 0.27
    8 -2 8 2.51 0.22
    -8 -2 -8 3.18 0.25
    -8 -2 -8 2.85 0.27
    8 -2 8 3.33 0.34
    8 2 8 2.87 0.33
    -8 2 -8 2.54 0.25
    8 2 8 2.78 0.27
    -8 2 -8 2.36 0.24
    10 -2 8 9.44 0.63
    -10 -2 -8 9.3 0.53
    10 2 8 8.93 0.62
    -10 2 -8 8.98 0.51
    -10 2 -8 9.53 0.5
    -12 -2 -8 0.74 0.2
    12 -2 8 0.66 0.23
    12 2 8 0.55 0.21
    -12 2 -8 0.82 0.19
    -19 -3 8 0.55 0.17
    19 -3 -8 0.71 0.2
    -19 -3 8 0.53 0.2
    19 3 -8 0.37 0.15
    -19 3 8 0.27 0.15
    -19 3 8 0.55 0.16
    19 3 -8 0.6 0.23
    17 -3 -8 8.08 0.64
    17 -3 -8 8.76 0.52
    -17 -3 8 8.93 0.58
    -17 -3 8 8.05 0.5
    -17 3 8 7.44 0.45
    17 3 -8 8.45 0.51
    -17 3 8 8.11 0.52
    17 3 -8 7.83 0.59
    15 -3 -8 1.64 0.23
    15 -3 -8 1.73 0.23
    -15 -3 8 1.95 0.24
    -15 -3 8 1.45 0.23
    -15 3 8 1.84 0.23
    15 3 -8 1.94 0.28
    15 3 -8 1.96 0.24
    -15 3 8 2.01 0.21
    -13 -3 8 16.77 0.69
    -13 -3 8 16.16 0.72
    13 -3 -8 15.97 0.67
    13 -3 -8 15.77 0.69
    13 3 -8 16.29 0.62
    13 3 -8 15.34 0.67
    -13 3 8 15.47 0.62
    13 3 -8 15.59 0.77
    -13 3 8 15.72 0.69
    11 -3 -8 18.59 0.69
    -11 -3 8 17 0.7
    11 -3 -8 18.29 0.71
    -11 -3 8 18.13 0.74
    11 3 -8 17.32 0.65
    -11 3 8 18.06 0.7
    -11 3 8 18.8 0.63
    -11 3 8 18.91 0.67
    11 3 -8 16.88 0.76
    -9 -3 8 0.25 0.09
    9 -3 -8 0.3 0.09
    9 -3 -8 0.43 0.11
    9 -3 -8 0.38 0.1
    -9 -3 8 0.27 0.09
    -9 3 8 0.31 0.07
    -9 3 8 0.19 0.07
    9 3 -8 0.22 0.1
    -9 3 8 0.3 0.08
    9 3 -8 0.2 0.08
    -9 3 8 0.24 0.09
    -7 -3 8 3.48 0.25
    7 -3 -8 4.36 0.25
    7 -3 -8 4.28 0.24
    7 -3 -8 3.67 0.25
    7 -3 -8 3.67 0.25
    -7 -3 8 4.35 0.27
    -7 3 8 4.22 0.26
    -7 3 8 4.19 0.25
    7 3 -8 3.83 0.25
    -7 3 8 4.25 0.24
    7 3 -8 3.88 0.3
    -7 3 8 4.36 0.24
    7 3 -8 3.9 0.19
    5 -3 -8 2.02 0.16
    -5 -3 8 1.83 0.18
    -5 -3 8 1.83 0.2
    5 -3 -8 2 0.16
    5 -3 -8 1.94 0.14
    -5 -3 8 2.02 0.17
    5 -3 -8 2 0.17
    5 3 -8 1.97 0.17
    -5 3 8 1.66 0.16
    5 3 -8 1.99 0.21
    -5 3 8 1.87 0.16
    -5 3 8 1.9 0.14
    -5 3 8 1.79 0.16
    -3 -3 8 32.53 1.05
    -3 -3 8 31.76 0.99
    -3 -3 8 31.77 0.89
    3 -3 -8 31.91 0.94
    3 -3 -8 31.28 0.95
    3 -3 -8 31.86 0.91
    3 3 -8 32.53 0.98
    -3 3 8 31.58 0.86
    -3 3 8 31.38 0.97
    3 3 -8 31.03 0.79
    -3 3 8 31.33 0.98
    -3 3 8 32.41 0.97
    3 3 -8 30.59 0.92
    1 -3 -8 46.06 1.2
    1 -3 -8 44.31 1.26
    1 -3 -8 44.29 1.27
    -1 -3 8 45.95 1.38
    -1 -3 8 45.27 1.3
    1 3 -8 45.18 1.14
    1 3 -8 44.99 1.3
    1 3 -8 43.96 1.27
    -1 3 8 46.02 1.32
    -1 3 8 45.02 1.32
    1 -3 8 0.09 0.07
    -1 -3 -8 0.06 0.06
    -1 -3 -8 0.36 0.1
    1 -3 8 0.16 0.08
    -1 -3 -8 0.16 0.06
    -1 3 -8 0.08 0.06
    -1 3 -8 0.09 0.05
    1 3 8 0.11 0.06
    -1 3 -8 0.12 0.07
    1 3 8 0.11 0.07
    3 -3 8 2.27 0.24
    3 -3 8 2.26 0.2
    -3 -3 -8 2.09 0.19
    -3 -3 -8 1.85 0.19
    3 3 8 1.87 0.21
    -3 3 -8 2.29 0.19
    -3 3 -8 2.56 0.21
    3 3 8 2.27 0.22
    -3 3 -8 2.38 0.18
    5 -3 8 4.09 0.34
    -5 -3 -8 3.95 0.29
    5 -3 8 4.5 0.29
    -5 -3 -8 4.48 0.28
    5 -3 8 4.43 0.29
    -5 3 -8 4 0.29
    5 3 8 4.68 0.33
    5 3 8 4.09 0.34
    -5 3 -8 4.39 0.27
    -5 3 -8 4.35 0.28
    7 -3 8 11.3 0.52
    7 -3 8 11.44 0.64
    -7 -3 -8 11.42 0.55
    -7 -3 -8 11.15 0.51
    -7 3 -8 11.07 0.51
    -7 3 -8 10.68 0.53
    7 3 8 11.2 0.64
    7 3 8 11.86 0.58
    -9 -3 -8 0.09 0.08
    -9 -3 -8 0.22 0.12
    9 -3 8 0.12 0.1
    9 -3 8 0.13 0.12
    9 3 8 0.16 0.09
    9 3 8 0.19 0.13
    -9 3 -8 0.18 0.1
    -9 3 -8 0.17 0.1
    11 -3 8 14.11 0.8
    -11 -3 -8 13.74 0.69
    -11 3 -8 12.22 0.62
    11 3 8 12.47 0.78
    -11 3 -8 12.62 0.64
    -18 -4 8 0.24 0.14
    -18 -4 8 0.38 0.17
    18 -4 -8 0.19 0.14
    -18 4 8 0.13 0.11
    18 4 -8 0.38 0.19
    -18 4 8 0.39 0.16
    18 4 -8 0.18 0.13
    16 -4 -8 1.14 0.23
    -16 -4 8 0.82 0.2
    16 -4 -8 0.96 0.21
    -16 -4 8 0.88 0.22
    -16 4 8 0.65 0.18
    -16 4 8 0.74 0.16
    16 4 -8 1 0.25
    -14 -4 8 9.17 0.56
    -14 -4 8 9.36 0.52
    14 -4 -8 9.61 0.52
    14 -4 -8 9.3 0.53
    14 4 -8 9.74 0.61
    14 4 -8 9.76 0.47
    -14 4 8 9.72 0.53
    -14 4 8 9.77 0.49
    12 -4 -8 0.2 0.1
    -12 -4 8 0.25 0.1
    12 -4 -8 0.47 0.14
    -12 -4 8 0.26 0.12
    -12 4 8 0.3 0.09
    -12 4 8 0.22 0.1
    12 4 -8 0.21 0.11
    -12 4 8 0.28 0.09
    12 4 -8 0.26 0.09
    10 -4 -8 6.33 0.37
    -10 -4 8 6.9 0.39
    10 -4 -8 6.99 0.36
    10 -4 -8 6.1 0.34
    -10 -4 8 6.11 0.39
    -10 4 8 6.61 0.34
    -10 4 8 5.81 0.36
    10 4 -8 5.95 0.34
    10 4 -8 5.18 0.39
    -10 4 8 5.81 0.33
    8 -4 -8 3.27 0.23
    -8 -4 8 3.54 0.27
    8 -4 -8 3.12 0.22
    8 -4 -8 3.1 0.24
    8 -4 -8 3.46 0.23
    -8 -4 8 3.13 0.25
    8 4 -8 2.66 0.22
    -8 4 8 3.54 0.21
    -8 4 8 3.15 0.22
    8 4 -8 2.93 0.28
    -8 4 8 2.88 0.22
    -8 4 8 3.2 0.22
    8 4 -8 3.34 0.2
    6 -4 -8 8.64 0.39
    -6 -4 8 8.45 0.42
    6 -4 -8 8.16 0.38
    6 -4 -8 8.64 0.35
    -6 -4 8 8.58 0.41
    -6 -4 8 7.97 0.45
    -6 4 8 8.47 0.37
    -6 4 8 8.39 0.38
    6 4 -8 8.65 0.33
    -6 4 8 8.58 0.4
    6 4 -8 8.46 0.4
    6 4 -8 6.91 0.41
    -6 4 8 7.98 0.38
    -4 -4 8 4.81 0.31
    4 -4 -8 5.82 0.3
    -4 -4 8 6.02 0.3
    -4 -4 8 5.49 0.35
    4 -4 -8 5.59 0.29
    4 -4 -8 5.71 0.24
    4 -4 -8 5.9 0.31
    4 4 -8 5.24 0.34
    4 4 -8 5.85 0.28
    -4 4 8 5.62 0.31
    -4 4 8 6.08 0.3
    -4 4 8 5.73 0.32
    -4 4 8 5.83 0.24
    4 4 -8 6.36 0.33
    -2 -4 8 11.29 0.53
    2 -4 -8 11.49 0.47
    2 -4 -8 11.16 0.46
    -2 -4 8 11.62 0.41
    -2 -4 8 11.51 0.49
    -2 4 8 10.74 0.48
    2 4 -8 11.13 0.47
    2 4 -8 11.28 0.45
    -2 4 8 11.3 0.46
    -2 4 8 11.12 0.48
    0 -4 -8 7.27 0.36
    0 -4 8 6.59 0.39
    0 -4 -8 6.86 0.35
    0 -4 -8 7.44 0.32
    0 -4 8 6.34 0.36
    0 4 -8 7.47 0.36
    0 4 8 7.53 0.38
    0 4 -8 6.7 0.35
    0 4 8 6.9 0.38
    0 4 8 6.75 0.36
    -2 -4 -8 3.13 0.23
    -2 -4 -8 2.72 0.23
    -2 -4 -8 3.08 0.2
    2 -4 8 2.7 0.23
    2 4 8 2.65 0.24
    -2 4 -8 2.8 0.22
    -2 4 -8 2.68 0.18
    2 4 8 2.83 0.25
    -2 4 -8 2.98 0.22
    4 -4 8 0.87 0.16
    4 -4 8 1.13 0.16
    -4 -4 -8 0.79 0.16
    -4 -4 -8 0.94 0.14
    -4 4 -8 1.42 0.15
    4 4 8 1.31 0.19
    -4 4 -8 1.04 0.15
    -4 4 -8 1.14 0.15
    4 4 8 0.99 0.17
    -6 -4 -8 2.25 0.24
    6 -4 8 2.16 0.22
    6 -4 8 2.44 0.28
    -6 -4 -8 2.16 0.21
    6 4 8 2.21 0.26
    -6 4 -8 2.14 0.2
    6 4 8 2.39 0.25
    -6 4 -8 2.8 0.25
    -8 -4 -8 0.65 0.15
    8 -4 8 0.53 0.14
    -8 -4 -8 0.8 0.18
    8 -4 8 0.54 0.17
    8 4 8 0.41 0.14
    8 4 8 0.59 0.19
    -8 4 -8 0.67 0.15
    -8 4 -8 0.62 0.16
    10 -4 8 2.17 0.31
    10 -4 8 1.92 0.24
    -10 -4 -8 2.14 0.27
    10 4 8 2 0.25
    10 4 8 2.16 0.32
    -10 4 -8 2.6 0.27
    -10 4 -8 1.82 0.23
    17 -5 -8 12.19 0.65
    17 -5 -8 10.29 0.63
    -17 -5 8 11.43 0.63
    -17 -5 8 12.16 0.73
    -17 5 8 10.86 0.59
    -17 5 8 11.91 0.66
    17 5 -8 11.99 0.77
    -15 -5 8 0.65 0.2
    15 -5 -8 0.7 0.18
    -15 -5 8 0.6 0.17
    15 -5 -8 0.62 0.16
    -15 5 8 0.35 0.13
    15 5 -8 0.78 0.24
    15 5 -8 0.33 0.11
    -15 5 8 0.47 0.13
    13 -5 -8 10.65 0.57
    -13 -5 8 10.95 0.57
    13 -5 -8 10.6 0.54
    -13 -5 8 11.54 0.62
    -13 5 8 10.69 0.56
    -13 5 8 11.05 0.53
    13 5 -8 11.09 0.64
    13 5 -8 10.54 0.52
    -11 -5 8 8.06 0.48
    11 -5 -8 8.32 0.46
    -11 -5 8 7.7 0.44
    11 -5 -8 7.24 0.4
    11 5 -8 8.44 0.43
    -11 5 8 8.29 0.42
    11 5 -8 7.85 0.5
    -11 5 8 6.62 0.38
    -9 -5 8 3.52 0.29
    9 -5 -8 3.79 0.27
    9 -5 -8 3.59 0.25
    -9 -5 8 3.72 0.31
    9 -5 -8 3.36 0.27
    9 5 -8 3.1 0.3
    -9 5 8 3.26 0.25
    -9 5 8 3.5 0.25
    9 5 -8 3.28 0.26
    -7 -5 8 26.95 0.95
    -7 -5 8 28.41 0.95
    7 -5 -8 28.42 0.94
    7 -5 -8 28.02 0.93
    7 -5 -8 26.88 0.9
    7 5 -8 25.7 0.99
    -7 5 8 27.64 0.92
    -7 5 8 27.85 0.93
    7 5 -8 28.72 0.94
    7 5 -8 28.57 0.81
    -7 5 8 30.72 0.9
    5 -5 -8 7.85 0.38
    5 -5 -8 8.44 0.32
    -5 -5 8 7.84 0.44
    5 -5 -8 7.45 0.37
    -5 -5 8 7.05 0.4
    -5 -5 8 7.26 0.37
    -5 5 8 6.82 0.37
    5 5 -8 7.21 0.38
    -5 5 8 6.9 0.36
    5 5 -8 7.72 0.44
    -3 -5 8 29.79 0.91
    -3 -5 8 29.41 1.02
    3 -5 -8 30.42 0.93
    3 -5 -8 29.56 0.96
    -3 -5 8 30.46 1
    3 -5 -8 29.36 0.95
    -3 5 8 31.17 0.99
    -3 5 8 30.04 0.98
    3 5 -8 31.1 0.98
    3 5 -8 29.17 0.91
    -3 5 8 29.66 0.98
    1 -5 -8 13.12 0.55
    1 -5 -8 13.57 0.55
    -1 -5 8 14.29 0.62
    -1 -5 8 14.33 0.59
    -1 5 8 14.68 0.55
    -1 5 8 13.5 0.59
    1 5 -8 14.17 0.55
    1 5 -8 13.8 0.56
    -1 5 8 13.69 0.58
    1 -5 8 2.3 0.24
    -1 -5 -8 2.64 0.2
    -1 -5 -8 2.47 0.22
    1 -5 8 2.49 0.23
    -1 -5 -8 2.7 0.22
    1 5 8 2.59 0.23
    1 5 8 2.35 0.22
    -1 5 -8 2.31 0.21
    -1 5 -8 1.93 0.19
    1 5 8 2.05 0.22
    -3 -5 -8 11.5 0.53
    -3 -5 -8 11.5 0.52
    -3 -5 -8 12.94 0.51
    3 -5 8 12.54 0.56
    3 -5 8 12.41 0.6
    3 5 8 12.64 0.55
    3 5 8 11.77 0.58
    -3 5 -8 12.83 0.56
    -3 5 -8 11.96 0.51
    3 5 8 12.27 0.58
    -5 -5 -8 0.42 0.13
    5 -5 8 0.27 0.11
    5 -5 8 0.44 0.12
    -5 -5 -8 0.23 0.1
    5 5 8 0.31 0.12
    -5 5 -8 0.47 0.13
    5 5 8 0.18 0.08
    5 5 8 0.22 0.12
    7 -5 8 11.75 0.65
    -7 -5 -8 12.17 0.55
    7 -5 8 11.55 0.57
    -7 -5 -8 12.39 0.59
    -7 5 -8 11.33 0.72
    7 5 8 11.47 0.62
    7 5 8 11.26 0.65
    7 5 8 12.17 0.57
    -7 5 -8 10.46 0.55
    -9 -5 -8 0.93 0.21
    9 -5 8 0.92 0.23
    9 -5 8 1.24 0.21
    -9 5 -8 1.26 0.21
    9 5 8 1.32 0.21
    -9 5 -8 1.45 0.19
    9 5 8 1.65 0.27
    11 -5 8 2.34 0.28
    11 -5 8 2.38 0.34
    -11 -5 -8 2.11 0.29
    -11 5 -8 2.82 0.3
    -11 5 -8 2.61 0.29
    11 5 8 3.24 0.4
    11 5 8 3.11 0.34
    16 -6 -8 9.36 0.55
    -16 -6 8 9.16 0.55
    -16 -6 8 10.16 0.65
    16 6 -8 9.8 0.52
    -16 6 8 8.91 0.52
    -16 6 8 9.16 0.57
    16 6 -8 9.57 0.67
    -14 -6 8 1.05 0.24
    -14 -6 8 0.93 0.2
    14 -6 -8 0.73 0.16
    14 -6 -8 0.9 0.21
    14 6 -8 0.91 0.19
    -14 6 8 1 0.21
    -14 6 8 0.99 0.16
    14 6 -8 1.14 0.27
    12 -6 -8 13.49 0.61
    -12 -6 8 12.31 0.63
    -12 -6 8 14.71 0.72
    12 -6 -8 13.25 0.65
    -12 6 8 14.59 0.61
    -12 6 8 13.82 0.61
    12 6 -8 14.42 0.64
    12 6 -8 13.63 0.72
    -10 -6 8 5.51 0.38
    10 -6 -8 4.28 0.34
    -10 -6 8 4.75 0.37
    10 -6 -8 4.83 0.31
    -10 6 8 4.88 0.32
    10 6 -8 4.84 0.34
    -10 6 8 5.13 0.33
    10 6 -8 4.31 0.37
    8 -6 -8 4.05 0.28
    8 -6 -8 3.51 0.28
    -8 -6 8 3.71 0.3
    -8 -6 8 3.53 0.31
    8 6 -8 3.51 0.28
    -8 6 8 3.04 0.25
    8 6 -8 3.22 0.3
    -8 6 8 3.65 0.27
    6 -6 -8 17.64 0.68
    -6 -6 8 18.04 0.7
    6 -6 -8 17.51 0.67
    -6 -6 8 17.26 0.71
    -6 -6 8 16.36 0.73
    6 -6 -8 17.99 0.59
    -6 6 8 17.23 0.69
    6 6 -8 16.82 0.68
    6 6 -8 18.32 0.6
    -6 6 8 17.86 0.66
    -6 6 8 17.96 0.68
    6 6 -8 16.7 0.73
    4 -6 -8 19.09 0.7
    -4 -6 8 19.67 0.77
    4 -6 -8 18.87 0.7
    -4 -6 8 19.66 0.7
    -4 -6 8 19.4 0.75
    4 6 -8 19.07 0.72
    4 6 -8 17.08 0.74
    -4 6 8 18.55 0.72
    4 6 -8 19.37 0.66
    -4 6 8 19.22 0.73
    -2 -6 8 48.48 1.48
    -2 -6 8 48.27 1.45
    2 -6 -8 46.72 1.39
    -2 -6 8 46.56 1.34
    2 -6 -8 47.13 1.38
    2 6 -8 46.73 1.41
    2 6 -8 48.75 1.38
    -2 6 8 47.44 1.45
    -2 6 8 46.8 1.43
    0 -6 8 10.51 0.52
    0 -6 -8 10.63 0.49
    0 -6 -8 9.92 0.48
    0 -6 -8 11.01 0.47
    0 -6 8 11.2 0.54
    0 6 -8 11.09 0.49
    0 6 8 11.38 0.52
    0 6 -8 10.19 0.48
    0 6 8 10.84 0.53
    -2 -6 -8 3.85 0.28
    -2 -6 -8 3.96 0.29
    2 -6 8 4.19 0.33
    2 -6 8 4.46 0.32
    -2 6 -8 4.43 0.29
    2 6 8 3.63 0.29
    2 6 8 4.39 0.33
    -2 6 -8 3.66 0.28
    -4 -6 -8 2.38 0.22
    4 -6 8 2.66 0.25
    -4 -6 -8 2.89 0.26
    4 -6 8 2.93 0.29
    4 6 8 2.69 0.28
    -4 6 -8 2.65 0.25
    4 6 8 2.01 0.24
    4 6 8 2.56 0.24
    -6 -6 -8 2.45 0.26
    6 -6 8 2.75 0.27
    6 -6 8 2.4 0.28
    -6 -6 -8 3.4 0.27
    6 6 8 3.36 0.33
    6 6 8 2.7 0.29
    6 6 8 3.17 0.28
    -6 6 -8 3.25 0.29
    -8 -6 -8 1.03 0.21
    8 -6 8 0.72 0.19
    8 -6 8 0.63 0.18
    -8 6 -8 0.75 0.17
    8 6 8 0.76 0.2
    8 6 8 0.8 0.22
    8 6 8 0.33 0.14
    -10 -6 -8 1.28 0.25
    10 -6 8 0.91 0.23
    10 -6 8 1.03 0.22
    10 6 8 0.81 0.23
    -10 6 -8 1.48 0.22
    10 6 8 0.74 0.21
    15 -7 -8 0.04 0.09
    15 -7 -8 0.05 0.1
    -15 -7 8 0.01 0.12
    -15 -7 8 0.05 0.1
    -15 7 8 0.08 0.1
    -15 7 8 0.19 0.1
    15 7 -8 0.13 0.1
    15 7 -8 0.07 0.12
    13 -7 -8 0.2 0.11
    -13 -7 8 0.13 0.13
    -13 -7 8 0.32 0.13
    13 -7 -8 0.39 0.15
    13 7 -8 0.21 0.13
    -13 7 8 0.11 0.08
    -13 7 8 0.11 0.1
    13 7 -8 0.16 0.1
    -11 -7 8 1.91 0.26
    -11 -7 8 1.58 0.22
    11 -7 -8 1.84 0.24
    11 -7 -8 1.88 0.21
    -11 7 8 1.82 0.2
    -11 7 8 1.97 0.22
    11 7 -8 1.64 0.21
    11 7 -8 1.84 0.26
    9 -7 -8 0.77 0.17
    -9 -7 8 0.84 0.18
    9 -7 -8 0.61 0.14
    -9 -7 8 0.66 0.17
    9 -7 -8 0.73 0.17
    -9 7 8 0.94 0.18
    -9 7 8 0.9 0.19
    9 7 -8 0.82 0.17
    9 7 -8 1.08 0.2
    7 -7 -8 0.63 0.15
    -7 -7 8 0.66 0.16
    7 -7 -8 0.46 0.14
    -7 -7 8 0.63 0.16
    -7 -7 8 0.38 0.13
    -7 7 8 0.51 0.13
    -7 7 8 0.4 0.11
    7 7 -8 0.51 0.14
    7 7 -8 0.44 0.14
    5 -7 -8 8.03 0.42
    -5 -7 8 7.94 0.46
    -5 -7 8 8.59 0.48
    -5 -7 8 7.56 0.43
    5 -7 -8 8.25 0.44
    5 7 -8 8.81 0.45
    -5 7 8 8.31 0.46
    -5 7 8 8.91 0.45
    5 7 -8 7.9 0.47
    5 7 -8 8.01 0.43
    3 -7 -8 15.82 0.65
    -3 -7 8 16.55 0.64
    -3 -7 8 17.07 0.71
    3 -7 -8 15.61 0.64
    -3 -7 8 14.34 0.66
    3 7 -8 16.48 0.67
    -3 7 8 16.13 0.68
    3 7 -8 16.79 0.62
    -3 7 8 15.59 0.67
    -1 -7 8 18.94 0.75
    1 -7 -8 17.55 0.69
    -1 -7 8 17.07 0.72
    1 -7 -8 16.51 0.68
    -1 7 8 17.28 0.71
    -1 7 8 17.14 0.73
    1 7 -8 17.68 0.67
    1 7 -8 17.64 0.69
    1 -7 8 6.02 0.39
    -1 -7 -8 4.92 0.33
    1 -7 8 5.09 0.36
    -1 -7 -8 5.71 0.36
    1 7 8 5.05 0.35
    -1 7 -8 5.74 0.36
    1 7 8 6.27 0.42
    -1 7 -8 4.89 0.32
    -3 -7 -8 2.21 0.24
    3 -7 8 2.68 0.27
    3 -7 8 2.32 0.25
    -3 -7 -8 2.59 0.24
    -3 -7 -8 2.44 0.27
    3 7 8 2.37 0.24
    -3 7 -8 1.96 0.21
    -3 7 -8 2.02 0.23
    3 7 8 2.5 0.27
    5 -7 8 1.69 0.24
    -5 -7 -8 2.2 0.25
    -5 -7 -8 2.2 0.23
    5 -7 8 1.92 0.23
    -5 7 -8 2.31 0.26
    5 7 8 2.38 0.24
    5 7 8 2.65 0.29
    -7 -7 -8 1.78 0.24
    7 -7 8 1.81 0.25
    7 7 8 1.6 0.24
    7 7 8 1.67 0.21
    -7 7 -8 1.57 0.22
    9 -7 8 1.41 0.27
    -9 -7 -8 1.56 0.26
    -9 7 -8 1.83 0.25
    9 7 8 2.15 0.29
    14 -8 -8 0.88 0.2
    14 -8 -8 1.27 0.26
    -14 -8 8 1.14 0.28
    -14 -8 8 0.95 0.21
    -14 8 8 0.88 0.28
    14 8 -8 0.99 0.26
    -14 8 8 0.9 0.22
    -14 8 8 0.79 0.19
    14 8 -8 0.98 0.22
    -12 -8 8 3.89 0.38
    12 -8 -8 2.53 0.26
    12 -8 -8 3.33 0.33
    -12 -8 8 2.46 0.29
    12 8 -8 3.53 0.37
    -12 8 8 3.24 0.3
    -12 8 8 3.17 0.29
    12 8 -8 2.76 0.29
    10 -8 -8 3.34 0.32
    -10 -8 8 2.93 0.32
    10 -8 -8 3.22 0.27
    -10 -8 8 3.33 0.31
    -10 8 8 3.39 0.3
    10 8 -8 3.51 0.31
    -10 8 8 3.99 0.31
    10 8 -8 3.21 0.34
    -8 -8 8 3.86 0.33
    8 -8 -8 3.62 0.31
    -8 -8 8 3.72 0.34
    8 -8 -8 4.12 0.31
    -8 8 8 4.09 0.33
    8 8 -8 3.21 0.3
    8 8 -8 4.35 0.36
    -8 8 8 3.66 0.3
    6 -8 -8 1.97 0.24
    -6 -8 8 2.09 0.24
    -6 -8 8 2.43 0.26
    -6 -8 8 2.02 0.25
    6 -8 -8 2.25 0.23
    6 8 -8 2.16 0.26
    -6 8 8 2.07 0.22
    6 8 -8 2.36 0.24
    -6 8 8 2.05 0.22
    -6 8 8 2.11 0.23
    -4 -8 8 3.05 0.28
    -4 -8 8 3.18 0.28
    4 -8 -8 2.61 0.24
    -4 -8 8 3.57 0.31
    4 -8 -8 3.05 0.27
    4 8 -8 3.06 0.27
    4 8 -8 3.05 0.24
    4 8 -8 2.52 0.27
    -4 8 8 3.18 0.29
    -4 8 8 2.99 0.27
    -2 -8 8 2.34 0.26
    2 -8 -8 2.18 0.23
    2 -8 -8 1.75 0.22
    -2 8 8 1.93 0.23
    2 8 -8 2.12 0.21
    -2 8 8 2.44 0.25
    2 8 -8 2.32 0.23
    0 -8 -8 3.99 0.31
    0 -8 -8 4.79 0.34
    0 -8 8 4.08 0.33
    0 8 -8 4.36 0.31
    0 8 8 4.1 0.33
    0 8 -8 4.48 0.32
    0 8 8 4.41 0.36
    -2 -8 -8 19.95 0.81
    2 -8 8 21.06 0.85
    -2 -8 -8 20.51 0.8
    2 8 8 20.53 0.89
    -2 8 -8 19.47 0.77
    -2 8 -8 20.02 0.81
    2 8 8 20.63 0.83
    4 -8 8 0.79 0.19
    -4 -8 -8 0.5 0.24
    -4 -8 -8 0.81 0.2
    4 8 8 0.36 0.14
    4 8 8 0.71 0.2
    -4 8 -8 0.44 0.15
    6 -8 8 2.89 0.32
    -6 -8 -8 2.18 0.26
    6 8 8 2.56 0.27
    -6 8 -8 2.63 0.28
    6 8 8 3.09 0.34
    8 -8 8 0.42 0.16
    -8 -8 -8 0.75 0.19
    -8 8 -8 0.99 0.22
    8 8 8 0.74 0.21
    -13 -9 8 0.22 0.18
    13 -9 -8 0.23 0.13
    -13 -9 8 0.43 0.17
    13 -9 -8 0.33 0.15
    13 9 -8 0.34 0.15
    -13 9 8 0.43 0.14
    13 9 -8 0.16 0.15
    -13 9 8 0.31 0.12
    -11 -9 8 3.1 0.32
    11 -9 -8 3.56 0.34
    -11 -9 8 2.82 0.35
    11 9 -8 3.65 0.34
    11 9 -8 3.45 0.36
    -11 9 8 2.55 0.27
    -11 9 8 3.04 0.31
    9 -9 -8 7.06 0.45
    -9 -9 8 7.08 0.47
    9 -9 -8 7.66 0.49
    -9 -9 8 7.91 0.53
    9 9 -8 8.12 0.5
    9 9 -8 8.12 0.59
    -9 9 8 6.86 0.45
    -9 9 8 7.92 0.49
    -7 -9 8 0.42 0.16
    -7 -9 8 0.18 0.11
    -7 -9 8 0.12 0.1
    7 -9 -8 0.16 0.11
    7 -9 -8 0.17 0.1
    7 9 -8 0.35 0.13
    -7 9 8 0.13 0.09
    -7 9 8 0.25 0.12
    -5 -9 8 6.71 0.45
    5 -9 -8 6.67 0.42
    5 -9 -8 6.01 0.42
    -5 -9 8 7.18 0.45
    5 9 -8 7.06 0.37
    -5 9 8 6.17 0.41
    -5 9 8 6.68 0.45
    5 9 -8 7.31 0.45
    -5 9 8 6.98 0.43
    -3 -9 8 0.17 0.17
    -3 -9 8 0.23 0.13
    3 -9 -8 0.1 0.1
    3 -9 -8 0.12 0.1
    3 9 -8 0.29 0.11
    3 9 -8 0.36 0.11
    -3 9 8 0.16 0.09
    -3 9 8 0.23 0.11
    1 -9 -8 6.02 0.41
    -1 -9 8 6.57 0.44
    1 -9 -8 6.3 0.41
    -1 9 8 5.9 0.42
    1 9 -8 6.35 0.39
    -1 9 8 6.52 0.45
    1 9 -8 6.3 0.4
    -1 -9 -8 5.17 0.37
    -1 -9 -8 4.71 0.36
    1 -9 8 4.92 0.39
    -1 9 -8 4.48 0.35
    1 9 8 5 0.41
    1 9 8 4.93 0.38
    -1 9 -8 4.9 0.35
    3 -9 8 5.07 0.39
    -3 -9 -8 5.05 0.39
    -3 -9 -8 5.31 0.38
    3 9 8 5.09 0.42
    3 9 8 4.01 0.35
    -3 9 -8 5.45 0.39
    -5 -9 -8 7.1 0.47
    5 -9 8 7.61 0.5
    -5 9 -8 6.08 0.44
    5 9 8 6.38 0.45
    5 9 8 6.27 0.5
    12 -10 -8 2.1 0.28
    -12 -10 8 1.59 0.34
    -12 -10 8 2.28 0.3
    -12 10 8 1.59 0.25
    -12 10 8 1.55 0.23
    12 10 -8 1.68 0.26
    10 -10 -8 2.12 0.28
    -10 -10 8 2.42 0.33
    -10 -10 8 1.71 0.25
    10 10 -8 2.01 0.27
    -10 10 8 2.45 0.29
    -10 10 8 2.19 0.25
    8 -10 -8 1.67 0.24
    8 -10 -8 2.04 0.25
    -8 -10 8 1.9 0.27
    -8 -10 8 1.51 0.27
    8 10 -8 1.45 0.24
    -8 10 8 1.77 0.25
    -8 10 8 1.5 0.22
    6 -10 -8 4.46 0.38
    6 -10 -8 4.17 0.35
    -6 -10 8 4.39 0.38
    -6 -10 8 4.68 0.4
    -6 10 8 4.58 0.37
    6 10 -8 4.86 0.38
    -6 10 8 4.43 0.38
    -4 -10 8 6.38 0.44
    4 -10 -8 5.83 0.41
    4 -10 -8 6.09 0.43
    -4 -10 8 5.91 0.43
    -4 10 8 6.19 0.44
    4 10 -8 5.85 0.41
    4 10 -8 5.91 0.37
    -4 10 8 6.76 0.45
    -4 10 8 5.51 0.41
    2 -10 -8 4.64 0.37
    2 -10 -8 4.57 0.37
    -2 -10 8 3.91 0.35
    2 10 -8 4.73 0.34
    -2 10 8 4 0.36
    2 10 -8 3.85 0.33
    -2 10 8 3.98 0.36
    0 -10 -8 4.11 0.35
    0 -10 8 4.02 0.36
    0 -10 -8 3.63 0.33
    0 10 -8 4.1 0.33
    0 10 8 4.78 0.39
    0 10 8 3.9 0.37
    0 10 -8 4.28 0.34
    -2 -10 -8 7.52 0.49
    2 -10 8 8.05 0.53
    -2 -10 -8 8.21 0.51
    -2 10 -8 8.95 0.53
    2 10 8 9.67 0.56
    2 10 8 8.24 0.56
    4 -10 8 3.29 0.34
    -4 -10 -8 3.64 0.34
    -4 -10 -8 3.75 0.35
    -4 10 -8 3.57 0.34
    4 10 8 2.78 0.31
    4 10 8 3.49 0.38
    9 -11 -8 0.28 0.14
    -9 -11 8 0.05 0.12
    -9 -11 8 0.41 0.19
    -9 11 8 0.26 0.15
    -9 11 8 0.19 0.12
    9 11 -8 0.28 0.15
    7 -11 -8 2.87 0.3
    7 -11 -8 2.21 0.3
    -7 -11 8 2.97 0.35
    -7 -11 8 3.21 0.33
    -7 11 8 2.76 0.32
    7 11 -8 2.48 0.3
    -7 11 8 2.48 0.28
    -5 -11 8 2.91 0.32
    5 -11 -8 1.78 0.25
    -5 -11 8 2.01 0.29
    5 -11 -8 2.29 0.29
    -5 11 8 2.39 0.28
    -5 11 8 2.06 0.27
    5 11 -8 2.17 0.28
    3 -11 -8 0.79 0.19
    -3 -11 8 1.18 0.25
    3 -11 -8 0.97 0.23
    -3 11 8 0.58 0.18
    3 11 -8 0.94 0.21
    -3 11 8 0.96 0.22
    3 11 -8 1.1 0.18
    1 -11 -8 0.38 0.15
    -1 -11 8 0.29 0.13
    1 -11 -8 0.56 0.18
    -1 11 8 0.47 0.15
    1 11 -8 0.38 0.15
    -1 11 8 0.41 0.16
    1 11 -8 0.26 0.11
    -1 -11 -8 0.8 0.21
    1 -11 8 1.18 0.27
    -1 -11 -8 0.98 0.23
    1 11 8 1.56 0.24
    1 11 8 1.02 0.24
    -1 11 -8 0.99 0.21
    18 0 -9 0.04 0.09
    -18 0 9 0.02 0.09
    18 0 -9 0.06 0.12
    -18 0 9 -0.03 0.09
    -16 0 9 0 0.07
    -16 0 9 -0.02 0.05
    -16 0 9 -0.01 0.07
    16 0 -9 0.04 0.08
    16 0 -9 0 0.1
    -14 0 9 -0.02 0.06
    -14 0 9 -0.02 0.04
    14 0 -9 0.04 0.09
    -14 0 9 -0.08 0.06
    14 0 -9 0 0.08
    12 0 -9 0.12 0.1
    -12 0 9 0.03 0.06
    12 0 -9 0.01 0.07
    12 0 -9 0.03 0.05
    -12 0 9 0.05 0.07
    -12 0 9 0.08 0.05
    -10 0 9 0.01 0.04
    -10 0 9 0.08 0.07
    10 0 -9 0.09 0.07
    10 0 -9 0.04 0.06
    -10 0 9 0.02 0.03
    10 0 -9 0.04 0.04
    8 0 -9 -0.01 0.03
    8 0 -9 0.04 0.05
    -8 0 9 0.07 0.05
    8 0 -9 0 0.03
    8 0 -9 0.06 0.05
    -8 0 9 0.01 0.03
    -8 0 9 0.06 0.06
    -6 0 9 0.01 0.03
    -6 0 9 0.01 0.04
    6 0 -9 0.06 0.05
    -6 0 9 0.07 0.03
    -6 0 9 -0.02 0.04
    6 0 -9 0.04 0.04
    6 0 -9 0.03 0.06
    6 0 -9 0.02 0.04
    4 0 -9 0.05 0.04
    -4 0 9 -0.05 0.03
    4 0 -9 0.01 0.04
    -4 0 9 -0.04 0.03
    -4 0 9 0.01 0.03
    4 0 -9 0.02 0.04
    -2 0 9 0.05 0.05
    -2 0 9 0.08 0.06
    2 0 -9 0.02 0.04
    -2 0 9 0 0.04
    2 0 -9 -0.01 0.04
    2 0 -9 -0.03 0.03
    0 0 9 -0.02 0.04
    0 0 -9 -0.01 0.04
    0 0 9 0.05 0.05
    0 0 9 0 0.05
    0 0 -9 0.02 0.04
    -2 0 -9 -0.04 0.04
    2 0 9 0.02 0.04
    2 0 9 0.02 0.05
    -2 0 -9 0.09 0.06
    2 0 9 0.01 0.06
    -2 0 -9 0.02 0.05
    -4 0 -9 0.06 0.07
    4 0 9 0.05 0.06
    -4 0 -9 -0.06 0.05
    4 0 9 0.18 0.1
    6 0 9 0.28 0.13
    -6 0 -9 -0.06 0.07
    -6 0 -9 0 0.06
    6 0 9 -0.05 0.04
    8 0 9 -0.04 0.07
    8 0 9 -0.02 0.06
    -8 0 -9 0.11 0.08
    -8 0 -9 0.09 0.09
    -10 0 -9 -0.08 0.06
    -10 0 -9 -0.1 0.08
    10 0 9 0.07 0.12
    19 -1 -9 6.15 0.46
    19 -1 -9 5.94 0.51
    -19 -1 9 6.7 0.51
    -19 -1 9 5.92 0.45
    -19 1 9 6.48 0.42
    19 1 -9 5.75 0.45
    19 1 -9 5.61 0.51
    -17 -1 9 1.45 0.22
    17 -1 -9 1.48 0.23
    17 -1 -9 1.65 0.27
    -17 -1 9 1.46 0.24
    -17 1 9 1.43 0.19
    17 1 -9 1.51 0.23
    -17 1 9 1.39 0.22
    17 1 -9 1.65 0.28
    -15 -1 9 9.88 0.55
    -15 -1 9 9.75 0.52
    15 -1 -9 10.29 0.54
    15 -1 -9 8.64 0.54
    15 1 -9 10.23 0.61
    -15 1 9 10.24 0.55
    -15 1 9 11.08 0.49
    15 1 -9 9.19 0.51
    13 -1 -9 12.52 0.63
    -13 -1 9 12.54 0.59
    13 -1 -9 13.07 0.59
    -13 -1 9 12.2 0.59
    13 1 -9 13.52 0.51
    -13 1 9 13.64 0.53
    -13 1 9 13.89 0.61
    13 1 -9 13.27 0.6
    13 1 -9 11.97 0.64
    11 -1 -9 8.55 0.43
    11 -1 -9 10.08 0.39
    -11 -1 9 8.99 0.37
    -11 -1 9 9.13 0.45
    -11 -1 9 9.47 0.46
    11 -1 -9 8.51 0.47
    -11 1 9 9.18 0.45
    -11 1 9 9.06 0.39
    11 1 -9 10.02 0.49
    11 1 -9 8.79 0.5
    11 1 -9 8.63 0.44
    -11 1 9 9.56 0.45
    -9 -1 9 44.2 1.15
    -9 -1 9 43.72 1.3
    9 -1 -9 45.29 1.35
    9 -1 -9 43.36 1.27
    9 -1 -9 44.4 1.19
    -9 -1 9 41.98 1.27
    9 1 -9 43.29 1.25
    9 1 -9 43.26 1.38
    -9 1 9 41.82 1.2
    9 1 -9 45.23 1.15
    -9 1 9 42.68 1.27
    -9 1 9 43.25 1.2
    -9 1 9 43.27 1.27
    9 1 -9 43.03 1.29
    -7 -1 9 15.09 0.59
    7 -1 -9 15.42 0.62
    -7 -1 9 14.85 0.54
    -7 -1 9 14.86 0.64
    7 -1 -9 16.02 0.56
    7 -1 -9 15.58 0.55
    -7 -1 9 15.38 0.46
    7 -1 -9 16.43 0.56
    7 -1 -9 16.12 0.53
    -7 1 9 15.99 0.52
    7 1 -9 15.26 0.64
    7 1 -9 16.05 0.5
    7 1 -9 15.17 0.57
    -7 1 9 14.59 0.53
    -7 1 9 15.99 0.55
    -7 1 9 13.87 0.54
    -7 1 9 14.25 0.61
    5 -1 -9 27.8 0.87
    5 -1 -9 28.02 0.83
    -5 -1 9 26.6 0.94
    -5 -1 9 27.06 0.87
    5 -1 -9 27.88 0.81
    -5 -1 9 27.27 0.79
    -5 1 9 29.1 0.88
    -5 1 9 28.33 0.8
    5 1 -9 28.64 0.75
    -5 1 9 26.85 0.92
    -5 1 9 28.42 0.84
    5 1 -9 27.19 0.87
    5 1 -9 27.7 0.81
    5 1 -9 25.92 0.93
    3 -1 -9 7.63 0.37
    -3 -1 9 7.64 0.27
    3 -1 -9 7.83 0.34
    3 -1 -9 7.61 0.28
    -3 -1 9 7.35 0.41
    -3 -1 9 7.29 0.34
    3 1 -9 7.71 0.34
    -3 1 9 7.68 0.32
    -3 1 9 7.2 0.36
    -3 1 9 7.48 0.39
    -3 1 9 7.62 0.28
    3 1 -9 7.86 0.37
    3 1 -9 7.67 0.28
    -1 -1 9 25.8 0.79
    1 -1 -9 24.11 0.79
    1 -1 -9 25.08 0.76
    -1 -1 9 24.32 0.88
    1 -1 -9 24.08 0.82
    1 1 -9 24.07 0.79
    -1 1 9 25.29 0.88
    1 1 -9 25.82 0.73
    -1 1 9 24.8 0.83
    -1 1 9 25.13 0.73
    1 1 -9 23.93 0.82
    1 -1 9 18.8 0.77
    1 -1 9 19.9 0.65
    -1 -1 -9 20.1 0.66
    -1 -1 -9 19.18 0.68
    1 -1 9 19.29 0.7
    -1 1 -9 18.27 0.67
    -1 1 -9 19.27 0.69
    1 1 9 19.9 0.72
    1 1 9 19.82 0.78
    -3 -1 -9 11.51 0.5
    3 -1 9 12.99 0.63
    3 -1 9 12.58 0.49
    3 -1 9 12.45 0.54
    -3 -1 -9 13.09 0.53
    3 1 9 12.45 0.61
    -3 1 -9 12.87 0.54
    -3 1 -9 12.96 0.54
    -3 1 -9 12.9 0.5
    3 1 9 13.05 0.56
    5 -1 9 55.1 1.6
    5 -1 9 56.09 1.77
    -5 -1 -9 54.13 1.59
    5 -1 9 54.29 1.59
    -5 -1 -9 53.92 1.59
    5 1 9 57.07 1.65
    -5 1 -9 55.59 1.57
    -5 1 -9 54.95 1.6
    5 1 9 54.97 1.76
    7 -1 9 0.16 0.09
    7 -1 9 0.14 0.11
    -7 -1 -9 0.09 0.09
    -7 -1 -9 0.06 0.08
    -7 1 -9 0.18 0.09
    7 1 9 0.01 0.09
    7 1 9 0.07 0.08
    -7 1 -9 0.1 0.09
    -9 -1 -9 14.32 0.63
    -9 -1 -9 12.75 0.64
    9 -1 9 14.28 0.79
    9 1 9 13.03 0.72
    9 1 9 14.96 0.81
    -9 1 -9 13.24 0.61
    -9 1 -9 13.44 0.63
    -11 -1 -9 0.09 0.12
    11 -1 9 0.12 0.13
    -11 1 -9 0.24 0.13
    11 1 9 0.12 0.12
    -11 1 -9 0.13 0.1
    -18 -2 9 2.07 0.29
    18 -2 -9 2.32 0.29
    -18 -2 9 1.94 0.26
    18 -2 -9 1.79 0.28
    18 2 -9 1.51 0.29
    -18 2 9 1.88 0.26
    18 2 -9 2.32 0.28
    -18 2 9 2.97 0.27
    16 -2 -9 4.99 0.41
    -16 -2 9 5.13 0.42
    16 -2 -9 4.27 0.35
    -16 -2 9 4.55 0.36
    16 2 -9 4.78 0.37
    -16 2 9 5.38 0.4
    -16 2 9 4.44 0.32
    16 2 -9 4.24 0.41
    -14 -2 9 14.01 0.67
    -14 -2 9 13.46 0.64
    14 -2 -9 13.72 0.63
    14 -2 -9 14.25 0.67
    14 2 -9 12.82 0.7
    -14 2 9 14.68 0.59
    -14 2 9 15.34 0.67
    14 2 -9 14.35 0.65
    -12 -2 9 0.03 0.08
    12 -2 -9 -0.03 0.07
    12 -2 -9 0.03 0.06
    -12 -2 9 0.03 0.07
    12 2 -9 0 0.07
    12 2 -9 0.14 0.09
    -12 2 9 0.03 0.05
    -12 2 9 0 0.04
    12 2 -9 0.04 0.05
    10 -2 -9 10.62 0.52
    10 -2 -9 12.03 0.44
    -10 -2 9 10.1 0.5
    -10 -2 9 11.49 0.51
    10 -2 -9 11.65 0.5
    10 -2 -9 11.84 0.51
    10 2 -9 11.75 0.48
    -10 2 9 12.13 0.45
    -10 2 9 11.38 0.5
    10 2 -9 10.29 0.55
    -10 2 9 11.68 0.44
    -10 2 9 11.54 0.46
    -8 -2 9 1.06 0.14
    8 -2 -9 0.94 0.13
    -8 -2 9 1.15 0.16
    8 -2 -9 1.71 0.15
    8 -2 -9 1.36 0.13
    8 -2 -9 1.19 0.14
    8 -2 -9 1.31 0.16
    -8 2 9 1.4 0.14
    8 2 -9 1.19 0.18
    8 2 -9 1.35 0.11
    -8 2 9 1.34 0.14
    -8 2 9 1.28 0.13
    -8 2 9 1.17 0.13
    -8 2 9 1.23 0.13
    8 2 -9 1.3 0.15
    -8 2 9 1.32 0.16
    -6 -2 9 7.25 0.33
    6 -2 -9 7.25 0.34
    -6 -2 9 6.18 0.35
    -6 -2 9 6.61 0.4
    6 -2 -9 7.13 0.31
    6 -2 -9 7.09 0.32
    6 -2 -9 7.05 0.37
    -6 2 9 6.41 0.32
    -6 2 9 6.5 0.36
    -6 2 9 7.28 0.32
    6 2 -9 6.62 0.34
    -6 2 9 6.97 0.31
    6 2 -9 6.69 0.4
    -6 2 9 6.94 0.34
    4 -2 -9 10.79 0.44
    4 -2 -9 12.07 0.45
    4 -2 -9 11.47 0.48
    4 -2 -9 12.23 0.43
    -4 -2 9 11.64 0.54
    -4 -2 9 10.82 0.47
    -4 -2 9 11.82 0.41
    -4 2 9 11.5 0.5
    -4 2 9 12.32 0.43
    4 2 -9 12.58 0.5
    -4 2 9 11.94 0.49
    4 2 -9 12.14 0.35
    4 2 -9 12.58 0.45
    2 -2 -9 4.62 0.25
    2 -2 -9 4.68 0.21
    -2 -2 9 4.15 0.26
    -2 2 9 4.43 0.29
    -2 2 9 4.14 0.27
    2 2 -9 4.89 0.2
    2 2 -9 4.16 0.27
    2 2 -9 4.59 0.26
    -2 2 9 4.74 0.22
    0 -2 9 1.93 0.18
    0 -2 -9 1.59 0.16
    0 -2 -9 1.95 0.18
    0 2 9 1.62 0.19
    0 2 -9 1.84 0.14
    0 2 -9 1.98 0.18
    0 2 9 1.83 0.18
    0 2 -9 1.65 0.17
    2 -2 9 3.72 0.25
    2 -2 9 3.47 0.25
    -2 -2 -9 3.34 0.24
    2 -2 9 3.13 0.29
    -2 -2 -9 3.75 0.25
    2 2 9 3.45 0.26
    -2 2 -9 3.82 0.22
    -2 2 -9 3.67 0.26
    2 2 9 3.12 0.28
    -2 2 -9 3.63 0.25
    4 -2 9 1.78 0.18
    4 -2 9 1.5 0.22
    -4 -2 -9 1.86 0.2
    4 -2 9 1.51 0.17
    -4 -2 -9 1.84 0.19
    -4 2 -9 1.94 0.18
    -4 2 -9 1.84 0.19
    -4 2 -9 2.15 0.21
    4 2 9 1.51 0.22
    4 2 9 2 0.21
    6 -2 9 0.27 0.1
    6 -2 9 0.87 0.14
    6 -2 9 0.53 0.17
    -6 -2 -9 0.55 0.13
    -6 -2 -9 0.53 0.14
    6 2 9 0.47 0.13
    -6 2 -9 0.49 0.14
    6 2 9 0.3 0.14
    -6 2 -9 0.69 0.15
    -8 -2 -9 2.84 0.28
    -8 -2 -9 2.87 0.26
    8 -2 9 2.72 0.32
    8 2 9 3.24 0.3
    8 2 9 2.9 0.34
    -8 2 -9 2.92 0.27
    -8 2 -9 3.29 0.28
    -10 -2 -9 7.52 0.48
    10 -2 9 8.51 0.62
    -10 2 -9 7.91 0.48
    10 2 9 6.96 0.57
    -10 2 -9 8.34 0.48
    -19 -3 9 0.69 0.23
    -19 -3 9 0.5 0.17
    19 -3 -9 0.75 0.21
    19 3 -9 0.63 0.19
    19 3 -9 0.38 0.19
    -19 3 9 0.62 0.16
    -19 3 9 0.61 0.2
    17 -3 -9 1.91 0.26
    -17 -3 9 1.73 0.25
    -17 -3 9 1.81 0.29
    -17 3 9 1.79 0.22
    -17 3 9 1.97 0.26
    17 3 -9 1.76 0.24
    17 3 -9 1.56 0.29
    15 -3 -9 0.12 0.09
    -15 -3 9 0.06 0.1
    -15 -3 9 0.03 0.08
    15 -3 -9 0.11 0.08
    -15 3 9 0 0.06
    15 3 -9 0.04 0.12
    -15 3 9 0.04 0.07
    15 3 -9 0.15 0.11
    -13 -3 9 2.57 0.26
    13 -3 -9 3.13 0.28
    13 -3 -9 2.54 0.25
    -13 -3 9 2.51 0.27
    13 3 -9 2.66 0.22
    -13 3 9 2.89 0.27
    -13 3 9 2.87 0.23
    13 3 -9 2.38 0.29
    -11 -3 9 7.98 0.46
    -11 -3 9 8.53 0.46
    11 -3 -9 8.66 0.43
    11 -3 -9 8.4 0.45
    11 3 -9 8.85 0.42
    -11 3 9 9.16 0.46
    -11 3 9 8.21 0.4
    -11 3 9 9.22 0.4
    11 3 -9 9.03 0.53
    -9 -3 9 18.8 0.72
    9 -3 -9 18.75 0.69
    -9 -3 9 18.27 0.7
    9 -3 -9 18.68 0.66
    9 -3 -9 18.3 0.66
    -9 3 9 18.63 0.7
    9 3 -9 18.63 0.78
    -9 3 9 17.36 0.64
    -9 3 9 17.61 0.67
    -9 3 9 18.46 0.66
    9 3 -9 18.18 0.67
    -9 3 9 19.22 0.63
    7 -3 -9 2.3 0.19
    -7 -3 9 2.15 0.21
    7 -3 -9 2.27 0.18
    7 -3 -9 2.32 0.2
    -7 -3 9 2.33 0.24
    -7 -3 9 2.35 0.2
    -7 3 9 2.29 0.18
    -7 3 9 2.16 0.18
    7 3 -9 2.42 0.16
    -7 3 9 2.32 0.18
    -7 3 9 2.62 0.21
    -7 3 9 2.11 0.18
    7 3 -9 2.31 0.2
    7 3 -9 2.25 0.23
    5 -3 -9 7 0.33
    -5 -3 9 7.27 0.41
    -5 -3 9 7.28 0.33
    5 -3 -9 6.77 0.32
    5 -3 -9 7.24 0.3
    -5 -3 9 6.06 0.35
    5 3 -9 7.24 0.36
    -5 3 9 7.02 0.3
    -5 3 9 6.5 0.34
    -5 3 9 6.66 0.35
    -5 3 9 6.14 0.33
    5 3 -9 6.5 0.3
    5 3 -9 6.27 0.39
    3 -3 -9 16.39 0.6
    -3 -3 9 16.85 0.63
    -3 -3 9 16.52 0.69
    3 -3 -9 16.16 0.58
    3 -3 -9 17.24 0.55
    -3 3 9 15.73 0.62
    3 3 -9 17.12 0.58
    3 3 -9 16.36 0.62
    -3 3 9 16.64 0.63
    1 -3 -9 12.9 0.49
    -1 -3 9 10.74 0.55
    -1 -3 9 11.85 0.5
    1 -3 -9 12.65 0.5
    1 -3 -9 12.65 0.42
    1 3 -9 11.65 0.5
    1 3 -9 11.9 0.48
    -1 3 9 12.26 0.53
    1 3 -9 11.91 0.43
    1 -3 9 6.16 0.34
    1 -3 9 5.81 0.39
    -1 -3 -9 6.36 0.34
    -1 -3 -9 5.71 0.33
    -1 3 -9 5.96 0.34
    1 3 9 6.05 0.38
    -1 3 -9 6.66 0.28
    -1 3 -9 6.82 0.35
    1 3 9 7.19 0.39
    3 -3 9 1.21 0.17
    3 -3 9 1.52 0.16
    -3 -3 -9 1.53 0.19
    -3 -3 -9 1.41 0.17
    3 -3 9 1.34 0.2
    -3 3 -9 1.93 0.17
    -3 3 -9 1.52 0.18
    3 3 9 1.7 0.2
    3 3 9 1.66 0.22
    -3 3 -9 1.49 0.17
    5 -3 9 6.04 0.36
    5 -3 9 7.05 0.48
    -5 -3 -9 6.44 0.37
    -5 -3 -9 6.53 0.39
    5 -3 9 7.06 0.38
    5 3 9 6.65 0.46
    -5 3 -9 6.34 0.36
    -5 3 -9 6.79 0.35
    -5 3 -9 6.65 0.39
    5 3 9 6.27 0.41
    -7 -3 -9 8.07 0.46
    -7 -3 -9 7.63 0.42
    7 -3 9 8.32 0.55
    7 -3 9 7.7 0.43
    7 3 9 7.77 0.54
    -7 3 -9 8.44 0.44
    7 3 9 8.29 0.49
    -7 3 -9 7.81 0.45
    -9 -3 -9 3.39 0.31
    9 -3 9 2.84 0.35
    -9 -3 -9 3.33 0.28
    -9 3 -9 2.5 0.27
    9 3 9 3.36 0.38
    -9 3 -9 2.98 0.29
    9 3 9 3.03 0.3
    11 -3 9 0.97 0.27
    -11 -3 -9 0.94 0.23
    -11 3 -9 1.33 0.24
    11 3 9 0.77 0.24
    -11 3 -9 0.63 0.17
    -18 -4 9 6.29 0.46
    -18 -4 9 6.59 0.53
    18 -4 -9 6.95 0.48
    18 4 -9 5.65 0.52
    -18 4 9 6.59 0.44
    -18 4 9 6.56 0.48
    -16 -4 9 9.22 0.59
    -16 -4 9 9.65 0.56
    16 -4 -9 9.58 0.57
    16 -4 -9 9.35 0.54
    16 4 -9 9.41 0.64
    -16 4 9 9.02 0.5
    -16 4 9 9.62 0.56
    14 -4 -9 44.69 1.4
    -14 -4 9 42.1 1.41
    -14 -4 9 43.4 1.48
    14 -4 -9 43.38 1.42
    14 4 -9 43.04 1.33
    -14 4 9 42.25 1.41
    -14 4 9 40.83 1.33
    14 4 -9 45.48 1.56
    12 -4 -9 3.98 0.3
    -12 -4 9 3.91 0.32
    12 -4 -9 3.73 0.3
    -12 -4 9 3.95 0.34
    12 4 -9 3.77 0.35
    -12 4 9 3.46 0.29
    -12 4 9 4.21 0.29
    12 4 -9 3.76 0.28
    -12 4 9 4.08 0.28
    10 -4 -9 57.14 1.65
    10 -4 -9 58.52 1.71
    10 -4 -9 61.45 1.67
    -10 -4 9 56.34 1.72
    -10 -4 9 58.7 1.74
    10 4 -9 57.98 1.82
    -10 4 9 58.79 1.66
    10 4 -9 59.06 1.68
    -10 4 9 59.63 1.71
    -10 4 9 57.88 1.64
    8 -4 -9 7.93 0.39
    8 -4 -9 8.03 0.41
    8 -4 -9 8.05 0.39
    -8 -4 9 7.83 0.42
    8 -4 -9 8.87 0.42
    -8 -4 9 7.6 0.43
    -8 4 9 8.8 0.41
    -8 4 9 8.58 0.41
    8 4 -9 8.62 0.33
    8 4 -9 8.41 0.42
    -8 4 9 8.28 0.4
    -8 4 9 8.05 0.38
    8 4 -9 8.38 0.49
    6 -4 -9 84.83 2.27
    -6 -4 9 85.24 2.42
    6 -4 -9 85.13 2.28
    6 -4 -9 83.74 2.26
    6 -4 -9 89.38 2.21
    -6 -4 9 83.41 2.34
    -6 -4 9 88.1 2.29
    -6 4 9 87.44 2.29
    6 4 -9 85.58 2.32
    -6 4 9 88.95 2.28
    -6 4 9 85.42 2.31
    6 4 -9 89.17 2.22
    6 4 -9 87.29 2.43
    4 -4 -9 41.49 1.06
    4 -4 -9 38.05 1.16
    -4 -4 9 37.88 1.21
    -4 -4 9 40.83 1.13
    4 -4 -9 39.07 1.16
    -4 -4 9 39.25 1.28
    -4 4 9 38.85 1.2
    4 4 -9 40.17 1.2
    4 4 -9 38.49 1.12
    -4 4 9 39.74 1.2
    4 4 -9 38.1 1.27
    -4 4 9 39.12 1.17
    2 -4 -9 7.98 0.4
    -2 -4 9 8.89 0.44
    -2 -4 9 9.52 0.49
    2 -4 -9 8.52 0.41
    2 -4 -9 9.65 0.38
    -2 4 9 9.4 0.44
    2 4 -9 8.79 0.43
    2 4 -9 9.02 0.4
    -2 4 9 9.24 0.44
    -2 4 9 9.07 0.45
    0 -4 -9 33.66 1.05
    0 -4 -9 35.09 0.98
    0 -4 -9 33.11 1.06
    0 -4 9 33.43 1.08
    0 -4 9 32.79 1.15
    0 4 -9 34.27 1.06
    0 4 -9 33.35 1.06
    0 4 9 34.65 1.11
    0 4 9 34.16 1.13
    -2 -4 -9 0.3 0.11
    2 -4 9 0.25 0.11
    -2 -4 -9 0.28 0.1
    2 -4 9 0.11 0.09
    -2 4 -9 0.4 0.11
    2 4 9 0.2 0.09
    2 4 9 0.34 0.12
    -2 4 -9 0.18 0.08
    4 -4 9 13.29 0.68
    4 -4 9 14.04 0.58
    -4 -4 -9 14.44 0.62
    4 -4 9 13.79 0.6
    -4 -4 -9 14.85 0.6
    -4 4 -9 13.76 0.61
    -4 4 -9 14.49 0.59
    -4 4 -9 14.14 0.62
    4 4 9 14.69 0.7
    4 4 9 15.03 0.67
    -6 -4 -9 1.34 0.18
    6 -4 9 1.4 0.19
    -6 -4 -9 1.62 0.21
    6 -4 9 1.13 0.22
    6 4 9 1.21 0.19
    6 4 9 1.42 0.24
    -6 4 -9 1.22 0.18
    8 -4 9 6.26 0.49
    8 -4 9 6.24 0.4
    -8 -4 -9 5.96 0.41
    -8 -4 -9 5.61 0.37
    -8 4 -9 5.9 0.38
    8 4 9 5.47 0.42
    -8 4 -9 6.17 0.41
    8 4 9 5.39 0.47
    -10 -4 -9 8.23 0.52
    10 -4 9 8.13 0.6
    10 4 9 8.63 0.55
    10 4 9 7.2 0.58
    -10 4 -9 7.91 0.48
    -10 4 -9 8.35 0.5
    17 -5 -9 0.85 0.21
    -17 -5 9 0.83 0.21
    17 -5 -9 1.04 0.24
    -17 -5 9 0.51 0.2
    -17 5 9 1.1 0.24
    17 5 -9 0.98 0.26
    -17 5 9 1.19 0.22
    -15 -5 9 0.18 0.12
    -15 -5 9 0.16 0.13
    15 -5 -9 0.05 0.11
    15 -5 -9 0.29 0.12
    15 5 -9 0.14 0.09
    -15 5 9 0.21 0.1
    15 5 -9 0.07 0.11
    -15 5 9 0.14 0.08
    -13 -5 9 1.3 0.2
    13 -5 -9 1.39 0.22
    13 -5 -9 1.56 0.2
    -13 -5 9 1.15 0.24
    -13 5 9 1.18 0.2
    -13 5 9 1.08 0.16
    13 5 -9 1.45 0.25
    13 5 -9 1.18 0.17
    11 -5 -9 3.47 0.29
    -11 -5 9 2.86 0.29
    -11 -5 9 3.22 0.29
    11 -5 -9 3.34 0.26
    11 5 -9 3.1 0.31
    -11 5 9 2.6 0.26
    11 5 -9 3.05 0.26
    -11 5 9 2.78 0.23
    -11 5 9 2.94 0.25
    -9 -5 9 25.71 0.94
    9 -5 -9 24.19 0.86
    9 -5 -9 25.45 0.84
    -9 -5 9 24.58 0.93
    9 -5 -9 25.64 0.91
    9 5 -9 25.9 0.9
    9 5 -9 25.76 1
    -9 5 9 25.7 0.88
    -9 5 9 25.04 0.88
    7 -5 -9 1.71 0.19
    -7 -5 9 1.27 0.19
    -7 -5 9 1.39 0.2
    -7 -5 9 1.35 0.19
    7 -5 -9 1.37 0.15
    7 -5 -9 1.37 0.16
    7 5 -9 1.72 0.19
    -7 5 9 1.56 0.18
    -7 5 9 1.32 0.16
    7 5 -9 1.32 0.2
    7 5 -9 1.61 0.14
    -7 5 9 1.33 0.16
    5 -5 -9 21.77 0.77
    -5 -5 9 21.99 0.87
    5 -5 -9 23.26 0.77
    -5 -5 9 21.13 0.82
    -5 -5 9 22.7 0.76
    5 5 -9 22.2 0.8
    5 5 -9 21.44 0.86
    5 5 -9 23.16 0.72
    -5 5 9 22 0.79
    -5 5 9 21.78 0.8
    3 -5 -9 18.81 0.69
    3 -5 -9 19.86 0.69
    3 -5 -9 18.12 0.69
    -3 -5 9 18.23 0.73
    -3 -5 9 19.39 0.78
    -3 5 9 18.68 0.72
    -3 5 9 18.68 0.73
    3 5 -9 18.14 0.7
    -1 -5 9 0.6 0.14
    1 -5 -9 0.78 0.12
    -1 -5 9 0.65 0.16
    1 -5 -9 0.71 0.14
    1 -5 -9 0.63 0.14
    -1 5 9 0.72 0.16
    1 5 -9 0.8 0.13
    1 5 -9 0.62 0.13
    -1 5 9 0.84 0.14
    -1 5 9 0.61 0.14
    -1 -5 -9 10.54 0.49
    1 -5 9 11.09 0.56
    -1 -5 -9 10.86 0.45
    -1 -5 -9 9.91 0.48
    1 -5 9 9.81 0.5
    1 5 9 9.54 0.52
    -1 5 -9 10.51 0.48
    -1 5 -9 10.22 0.48
    1 5 9 10.08 0.5
    1 5 9 10.94 0.53
    -3 -5 -9 0.33 0.11
    3 -5 9 0.3 0.13
    3 -5 9 0.34 0.12
    -3 -5 -9 0.18 0.09
    3 5 9 0.46 0.14
    -3 5 -9 0.44 0.11
    3 5 9 0.37 0.13
    3 5 9 0.29 0.1
    -3 5 -9 0.21 0.1
    -5 -5 -9 0.03 0.06
    5 -5 9 0.14 0.11
    -5 -5 -9 0.08 0.09
    5 -5 9 0.22 0.11
    5 5 9 0.1 0.08
    5 5 9 0.01 0.08
    -5 5 -9 0.3 0.11
    5 5 9 0.05 0.1
    -7 -5 -9 3.38 0.28
    -7 -5 -9 2.97 0.29
    7 -5 9 2.67 0.32
    7 -5 9 3.23 0.29
    7 5 9 3.52 0.3
    7 5 9 3.2 0.35
    -7 5 -9 3.09 0.3
    7 5 9 3.34 0.32
    -9 -5 -9 0.83 0.22
    9 -5 9 0.6 0.2
    9 -5 9 0.63 0.18
    9 5 9 0.85 0.25
    9 5 9 0.73 0.2
    -9 5 -9 0.62 0.17
    -16 -6 9 2.65 0.31
    16 -6 -9 2.76 0.3
    -16 -6 9 2.39 0.35
    16 6 -9 2.64 0.27
    16 6 -9 2.77 0.37
    -16 6 9 2.36 0.27
    -16 6 9 2.16 0.28
    -14 -6 9 5.86 0.42
    -14 -6 9 5.07 0.43
    14 -6 -9 4.66 0.36
    14 -6 -9 5.71 0.42
    14 6 -9 4.8 0.36
    -14 6 9 5.58 0.38
    14 6 -9 5.75 0.48
    -14 6 9 5.23 0.4
    -12 -6 9 0.52 0.17
    -12 -6 9 0.39 0.15
    12 -6 -9 0.33 0.14
    12 -6 -9 0.41 0.12
    -12 6 9 0.39 0.12
    12 6 -9 0.59 0.15
    12 6 -9 0.56 0.18
    -12 6 9 0.46 0.12
    -10 -6 9 0.61 0.18
    -10 -6 9 0.71 0.17
    10 -6 -9 0.33 0.1
    10 -6 -9 0.34 0.13
    10 6 -9 0.37 0.14
    10 6 -9 0.82 0.14
    -10 6 9 0.49 0.13
    -10 6 9 0.34 0.11
    8 -6 -9 6.78 0.39
    -8 -6 9 7.55 0.44
    -8 -6 9 7.41 0.44
    8 -6 -9 7.29 0.36
    8 -6 -9 7.47 0.42
    8 6 -9 7.44 0.42
    -8 6 9 7.2 0.4
    -8 6 9 6.81 0.4
    8 6 -9 6.81 0.45
    -6 -6 9 1.04 0.2
    -6 -6 9 0.7 0.16
    6 -6 -9 0.94 0.15
    -6 -6 9 0.51 0.15
    6 -6 -9 0.81 0.14
    6 6 -9 0.71 0.17
    -6 6 9 0.81 0.14
    6 6 -9 0.71 0.15
    -6 6 9 0.85 0.14
    -6 6 9 0.7 0.15
    -4 -6 9 7.58 0.44
    4 -6 -9 8.49 0.43
    -4 -6 9 8.38 0.41
    -4 -6 9 7.94 0.47
    4 -6 -9 8.87 0.43
    -4 6 9 9.06 0.46
    -4 6 9 8.79 0.45
    4 6 -9 8.17 0.48
    4 6 -9 8.32 0.44
    4 6 -9 8.74 0.4
    2 -6 -9 0.15 0.08
    -2 -6 9 0.17 0.1
    2 -6 -9 0.12 0.09
    2 -6 -9 0.25 0.1
    -2 -6 9 0.17 0.1
    2 6 -9 0.15 0.08
    -2 6 9 0.18 0.08
    2 6 -9 0.31 0.1
    -2 6 9 0.16 0.09
    0 -6 -9 6.89 0.4
    0 -6 -9 7.34 0.4
    0 -6 9 7.54 0.45
    0 -6 9 7.12 0.42
    0 6 -9 6.78 0.39
    0 6 9 6.92 0.41
    0 6 -9 6.49 0.38
    0 6 9 7.57 0.45
    2 -6 9 0 0.06
    -2 -6 -9 -0.01 0.06
    -2 -6 -9 -0.04 0.04
    2 -6 9 0.12 0.09
    -2 6 -9 0 0.06
    2 6 9 -0.02 0.06
    2 6 9 -0.01 0.08
    -2 6 -9 0.05 0.07
    4 -6 9 4.12 0.32
    -4 -6 -9 3.8 0.3
    -4 -6 -9 3.6 0.3
    4 -6 9 3.88 0.35
    4 6 9 3.7 0.33
    4 6 9 4.38 0.36
    4 6 9 2.96 0.28
    -4 6 -9 3.37 0.29
    -6 -6 -9 1.4 0.24
    6 -6 9 1.47 0.23
    6 -6 9 1.47 0.25
    -6 -6 -9 1.45 0.2
    6 6 9 1.69 0.22
    6 6 9 1.25 0.21
    6 6 9 1.41 0.24
    -6 6 -9 1.35 0.21
    -8 -6 -9 0.19 0.13
    8 -6 9 0.24 0.14
    8 -6 9 0.26 0.15
    8 6 9 0.29 0.16
    -8 6 -9 0.3 0.13
    8 6 9 0.51 0.18
    8 6 9 0.4 0.16
    -15 -7 9 4.37 0.43
    -15 -7 9 4.56 0.4
    15 -7 -9 3.76 0.37
    15 -7 -9 4.1 0.35
    15 7 -9 3.52 0.41
    -15 7 9 4.31 0.35
    15 7 -9 4.34 0.35
    -15 7 9 4.45 0.39
    13 -7 -9 0.28 0.13
    13 -7 -9 0.1 0.09
    -13 -7 9 0.14 0.13
    -13 -7 9 0.16 0.12
    13 7 -9 0.13 0.09
    -13 7 9 0.07 0.08
    -13 7 9 0.27 0.12
    13 7 -9 0.01 0.11
    11 -7 -9 3.83 0.34
    11 -7 -9 4.56 0.32
    -11 -7 9 4.57 0.39
    -11 -7 9 4.55 0.37
    -11 7 9 4.96 0.35
    11 7 -9 4.32 0.34
    11 7 -9 4.14 0.38
    -11 7 9 4.64 0.34
    -9 -7 9 10.95 0.58
    9 -7 -9 10.29 0.54
    -9 -7 9 10.93 0.57
    9 -7 -9 10.17 0.52
    9 7 -9 11.26 0.62
    -9 7 9 10.68 0.53
    9 7 -9 10.23 0.54
    -9 7 9 10.48 0.54
    -7 -7 9 0.32 0.14
    -7 -7 9 0.35 0.13
    -7 -7 9 0.4 0.14
    7 -7 -9 0.4 0.12
    7 -7 -9 0.33 0.12
    7 7 -9 0.39 0.12
    7 7 -9 0.41 0.14
    -7 7 9 0.25 0.1
    -7 7 9 0.37 0.12
    -7 7 9 0.38 0.13
    5 -7 -9 26.83 0.95
    -5 -7 9 26.68 0.99
    -5 -7 9 27.72 1.03
    -5 -7 9 26.36 0.93
    5 -7 -9 27.16 0.94
    5 7 -9 25.53 0.95
    -5 7 9 26.37 0.98
    5 7 -9 26.42 0.87
    -5 7 9 25.7 0.94
    5 7 -9 29.82 1.06
    3 -7 -9 29.77 1.04
    -3 -7 9 31.35 1.1
    3 -7 -9 31.79 1.04
    -3 -7 9 31.97 1.13
    -3 7 9 32.46 1.1
    -3 7 9 31.79 1.1
    3 7 -9 30.74 1
    3 7 -9 31.28 1.07
    1 -7 -9 11.78 0.55
    -1 -7 9 11.4 0.58
    -1 -7 9 11.62 0.58
    1 -7 -9 11.1 0.51
    1 7 -9 11.32 0.54
    1 7 -9 10.69 0.51
    -1 7 9 11.69 0.57
    -1 7 9 11 0.58
    1 -7 9 11 0.58
    -1 -7 -9 11.76 0.55
    -1 -7 -9 10.19 0.53
    1 -7 9 11.27 0.57
    -1 7 -9 10.89 0.53
    1 7 9 9.69 0.56
    1 7 9 10.12 0.54
    -1 7 -9 11.1 0.53
    -3 -7 -9 5 0.37
    3 -7 9 4.89 0.39
    -3 -7 -9 4.56 0.33
    3 -7 9 4.93 0.37
    -3 7 -9 4.74 0.35
    3 7 9 4.67 0.38
    3 7 9 4.54 0.34
    -5 -7 -9 1.13 0.21
    5 -7 9 1.81 0.24
    5 -7 9 1.6 0.25
    -5 -7 -9 1.54 0.2
    5 7 9 1.27 0.22
    -5 7 -9 1.26 0.2
    5 7 9 1.83 0.23
    7 -7 9 0.19 0.11
    -7 -7 -9 0.44 0.15
    7 7 9 0.57 0.16
    -7 7 -9 0.46 0.16
    7 7 9 0.52 0.18
    -14 -8 9 0.19 0.16
    14 -8 -9 0.14 0.11
    -14 -8 9 0.04 0.11
    14 -8 -9 0.08 0.09
    14 8 -9 0.01 0.12
    14 8 -9 -0.01 0.07
    -14 8 9 0.11 0.1
    -14 8 9 -0.02 0.09
    -12 -8 9 0.48 0.19
    12 -8 -9 0.08 0.1
    -12 -8 9 0.23 0.12
    12 -8 -9 0.3 0.11
    -12 8 9 0.29 0.12
    12 8 -9 0.41 0.16
    -12 8 9 0.58 0.16
    12 8 -9 0.57 0.16
    -10 -8 9 1.04 0.21
    -10 -8 9 1.17 0.25
    10 -8 -9 1.52 0.22
    10 8 -9 1.07 0.24
    -10 8 9 1.04 0.18
    10 8 -9 1.5 0.22
    -10 8 9 1.17 0.18
    -8 -8 9 3.57 0.34
    8 -8 -9 3.79 0.31
    -8 -8 9 3.99 0.36
    8 -8 -9 3.6 0.32
    -8 -8 9 3.88 0.34
    8 8 -9 4.07 0.33
    -8 8 9 3.67 0.32
    8 8 -9 3.73 0.35
    -8 8 9 3.55 0.3
    6 -8 -9 0.42 0.14
    6 -8 -9 0.46 0.13
    -6 -8 9 0.41 0.14
    -6 -8 9 0.36 0.13
    -6 -8 9 0.77 0.19
    -6 8 9 0.72 0.16
    6 8 -9 0.78 0.17
    -6 8 9 0.81 0.17
    -6 8 9 0.48 0.14
    6 8 -9 0.25 0.12
    4 -8 -9 0.22 0.11
    4 -8 -9 0.41 0.14
    -4 -8 9 0.37 0.14
    -4 -8 9 0.44 0.14
    -4 8 9 0.31 0.11
    4 8 -9 0.31 0.12
    -4 8 9 0.38 0.13
    4 8 -9 0.34 0.11
    2 -8 -9 0.21 0.1
    2 -8 -9 0.6 0.15
    -2 -8 9 0.41 0.15
    -2 -8 9 0.42 0.15
    2 8 -9 0.32 0.1
    -2 8 9 0.33 0.12
    2 8 -9 0.44 0.14
    -2 8 9 0.19 0.11
    0 -8 9 0.78 0.19
    0 -8 -9 0.82 0.18
    0 -8 9 0.66 0.18
    0 -8 -9 0.61 0.15
    0 8 9 0.59 0.17
    0 8 -9 0.72 0.16
    0 8 -9 0.71 0.16
    0 8 9 0.87 0.19
    2 -8 9 8.92 0.52
    -2 -8 -9 8.61 0.5
    -2 -8 -9 8.77 0.55
    -2 8 -9 8.53 0.54
    2 8 9 9.31 0.53
    -2 8 -9 8.96 0.5
    2 8 9 9.13 0.56
    4 -8 9 0.5 0.16
    -4 -8 -9 0.25 0.12
    -4 8 -9 0.33 0.14
    4 8 9 0.37 0.14
    4 8 9 0.18 0.1
    6 -8 9 0.69 0.21
    -6 -8 -9 0.78 0.19
    6 8 9 0.66 0.21
    -6 8 -9 1.42 0.23
    6 8 9 0.85 0.19
    13 -9 -9 1.14 0.25
    -13 -9 9 1.2 0.26
    -13 -9 9 0.53 0.22
    13 9 -9 0.86 0.2
    -13 9 9 0.8 0.2
    13 9 -9 0.7 0.23
    -13 9 9 0.94 0.21
    11 -9 -9 0.64 0.19
    -11 -9 9 0.5 0.19
    -11 -9 9 0.47 0.17
    -11 9 9 0.92 0.21
    11 9 -9 0.86 0.2
    -11 9 9 0.83 0.19
    11 9 -9 0.73 0.21
    -9 -9 9 3.66 0.37
    9 -9 -9 4.12 0.35
    9 -9 -9 3.82 0.35
    -9 -9 9 3.7 0.37
    -9 -9 9 3.51 0.35
    -9 9 9 3.95 0.34
    -9 9 9 3.38 0.32
    9 9 -9 4.01 0.35
    9 9 -9 3.58 0.36
    -7 -9 9 -0.03 0.1
    -7 -9 9 0.04 0.11
    7 -9 -9 0.11 0.1
    7 -9 -9 0.2 0.12
    -7 -9 9 0.19 0.1
    -7 9 9 0.1 0.09
    -7 9 9 0.02 0.07
    7 9 -9 0.26 0.11
    -5 -9 9 2.23 0.3
    -5 -9 9 1.9 0.26
    5 -9 -9 2.73 0.27
    5 -9 -9 2.05 0.25
    -5 9 9 1.94 0.23
    -5 9 9 2.09 0.25
    5 9 -9 2.11 0.24
    -5 9 9 2.39 0.26
    5 9 -9 2.2 0.21
    3 -9 -9 -0.05 0.07
    -3 -9 9 0.07 0.12
    3 -9 -9 0.06 0.09
    3 9 -9 -0.05 0.07
    -3 9 9 0.04 0.08
    3 9 -9 0.13 0.09
    -3 9 9 0.13 0.1
    1 -9 -9 9.35 0.52
    1 -9 -9 8.87 0.51
    -1 -9 9 9.74 0.56
    1 9 -9 9.08 0.51
    1 9 -9 9.2 0.5
    -1 9 9 9.9 0.58
    -1 9 9 9.51 0.55
    -1 -9 -9 8.22 0.48
    1 -9 9 8.68 0.53
    -1 -9 -9 8.51 0.5
    -1 9 -9 8.28 0.49
    -1 9 -9 8.3 0.48
    1 9 9 8.42 0.55
    1 9 9 7.7 0.5
    -3 -9 -9 5.78 0.43
    3 -9 9 6.38 0.46
    3 9 9 5.75 0.43
    3 9 9 6.24 0.49
    -3 9 -9 5.95 0.43
    5 -9 9 3.73 0.36
    -5 -9 -9 3.48 0.35
    5 9 9 3.63 0.34
    5 9 9 3.9 0.4
    -5 9 -9 3.87 0.35
    10 -10 -9 3.09 0.34
    -10 -10 9 3.22 0.37
    -10 -10 9 3.11 0.33
    -10 10 9 2.86 0.3
    10 10 -9 2.5 0.3
    -10 10 9 3.57 0.35
    8 -10 -9 1.11 0.22
    -8 -10 9 0.96 0.23
    8 -10 -9 0.9 0.21
    -8 -10 9 1.2 0.26
    -8 10 9 1.39 0.22
    8 10 -9 1.49 0.24
    -8 10 9 1.15 0.23
    -6 -10 9 0.47 0.17
    6 -10 -9 0.66 0.2
    6 -10 -9 0.81 0.19
    -6 -10 9 0.56 0.19
    6 10 -9 0.72 0.19
    -6 10 9 0.37 0.15
    -6 10 9 0.42 0.14
    4 -10 -9 4.63 0.37
    -4 -10 9 3.86 0.38
    4 -10 -9 4.62 0.38
    -4 10 9 4.75 0.39
    -4 10 9 4.95 0.39
    4 10 -9 4.3 0.37
    4 10 -9 4.44 0.32
    2 -10 -9 0.66 0.17
    2 -10 -9 0.72 0.18
    -2 -10 9 0.8 0.2
    2 10 -9 0.92 0.19
    -2 10 9 0.65 0.18
    2 10 -9 0.66 0.18
    -2 10 9 0.67 0.18
    0 -10 -9 1.31 0.25
    0 -10 9 1.78 0.26
    0 -10 -9 1.49 0.23
    0 10 -9 1.8 0.24
    0 10 9 1.17 0.24
    0 10 9 1.32 0.26
    0 10 -9 1.15 0.19
    -2 -10 -9 7.58 0.51
    2 -10 9 7.83 0.53
    -2 -10 -9 7.74 0.49
    2 10 9 7.75 0.51
    2 10 9 7.87 0.57
    -2 10 -9 8.4 0.52
    7 -11 -9 0.68 0.2
    7 -11 -9 0.89 0.24
    -7 -11 9 1.2 0.25
    -7 -11 9 1.04 0.25
    -7 11 9 1.52 0.28
    7 11 -9 0.89 0.21
    -7 11 9 0.65 0.18
    5 -11 -9 0.96 0.22
    5 -11 -9 1.01 0.22
    -5 -11 9 1.08 0.25
    -5 11 9 0.6 0.19
    5 11 -9 0.89 0.22
    -5 11 9 1.16 0.24
    3 -11 -9 0.43 0.16
    3 -11 -9 0.72 0.2
    -3 -11 9 0.62 0.19
    -3 11 9 0.38 0.15
    -3 11 9 0.78 0.2
    3 11 -9 0.45 0.15
    3 11 -9 0.36 0.15
    1 -11 -9 0.26 0.13
    -1 -11 9 0.12 0.14
    1 -11 -9 0.29 0.15
    1 11 -9 0.27 0.13
    -1 11 9 0.42 0.16
    1 11 -9 0.31 0.12
    -1 11 9 0.23 0.12
    -18 0 10 4.03 0.36
    18 0 -10 3.42 0.39
    -18 0 10 3.97 0.38
    18 0 -10 3.98 0.36
    -16 0 10 5.47 0.4
    16 0 -10 4.73 0.42
    16 0 -10 5.9 0.41
    -16 0 10 6.32 0.43
    14 0 -10 13.35 0.69
    14 0 -10 13.91 0.63
    -14 0 10 12.92 0.63
    -14 0 10 14 0.63
    12 0 -10 30.85 1.05
    12 0 -10 33.68 0.99
    -12 0 10 30.92 1.06
    -12 0 10 31.61 1.06
    -12 0 10 31.8 0.95
    12 0 -10 29.45 1.12
    -10 0 10 6.62 0.36
    10 0 -10 7.17 0.29
    -10 0 10 7.32 0.31
    10 0 -10 6.15 0.36
    10 0 -10 5.82 0.39
    -10 0 10 6.07 0.36
    10 0 -10 7.14 0.35
    8 0 -10 21.56 0.75
    -8 0 10 21.5 0.73
    -8 0 10 22.9 0.78
    -8 0 10 22.94 0.67
    -8 0 10 22.2 0.84
    8 0 -10 20.01 0.81
    8 0 -10 24.06 0.72
    -6 0 10 6.94 0.4
    6 0 -10 7.15 0.32
    6 0 -10 7.14 0.29
    -6 0 10 7.46 0.3
    6 0 -10 7.64 0.37
    -6 0 10 7.06 0.31
    6 0 -10 5.94 0.38
    -6 0 10 6.32 0.33
    4 0 -10 24.13 0.71
    -4 0 10 22.66 0.86
    -4 0 10 25.52 0.78
    4 0 -10 23.89 0.76
    4 0 -10 23.41 0.8
    2 0 -10 4.38 0.26
    2 0 -10 4.02 0.27
    -2 0 10 4.25 0.31
    2 0 -10 4.17 0.22
    -2 0 10 4.03 0.27
    -2 0 10 3.8 0.24
    0 0 10 1.64 0.18
    0 0 -10 1.46 0.16
    0 0 10 1.76 0.16
    0 0 -10 1.38 0.17
    0 0 10 1.52 0.2
    2 0 10 13 0.57
    2 0 10 13.12 0.64
    -2 0 -10 12.3 0.54
    -2 0 -10 13.09 0.51
    4 0 10 82.07 2.41
    4 0 10 82.45 2.27
    -4 0 -10 79.33 2.18
    -4 0 -10 81.08 2.23
    6 0 10 0.51 0.19
    -6 0 -10 0.98 0.19
    -6 0 -10 0.67 0.15
    6 0 10 0.98 0.16
    8 0 10 3.85 0.33
    8 0 10 4.1 0.41
    -8 0 -10 3.93 0.32
    -8 0 -10 3.39 0.29
    -10 0 -10 4.54 0.37
    10 0 10 3.56 0.41
    19 -1 -10 2.81 0.35
    19 -1 -10 2.72 0.32
    -19 -1 10 2.89 0.34
    -19 -1 10 3 0.32
    -19 1 10 3.53 0.36
    19 1 -10 3.05 0.32
    19 1 -10 2.67 0.37
    -19 1 10 3.04 0.33
    -17 -1 10 0.61 0.19
    17 -1 -10 0.8 0.2
    17 -1 -10 0.78 0.23
    -17 -1 10 0.82 0.19
    -17 1 10 0.57 0.18
    17 1 -10 0.95 0.24
    -17 1 10 0.83 0.17
    -17 1 10 0.71 0.18
    17 1 -10 0.74 0.18
    15 -1 -10 0.59 0.19
    -15 -1 10 0.41 0.14
    15 -1 -10 0.63 0.17
    -15 -1 10 0.23 0.11
    -15 1 10 0.47 0.12
    -15 1 10 0.57 0.16
    15 1 -10 0.28 0.14
    -15 1 10 0.51 0.15
    15 1 -10 0.59 0.15
    13 -1 -10 2.09 0.22
    -13 -1 10 1.49 0.2
    13 -1 -10 2.12 0.26
    -13 -1 10 2.34 0.24
    13 1 -10 1.98 0.26
    -13 1 10 2.16 0.19
    13 1 -10 2.01 0.22
    -13 1 10 1.94 0.21
    -13 1 10 2.26 0.23
    11 -1 -10 6.2 0.4
    11 -1 -10 5.87 0.3
    11 -1 -10 5.11 0.33
    -11 -1 10 6.29 0.36
    -11 -1 10 5.28 0.35
    -11 1 10 5.59 0.34
    11 1 -10 5.27 0.34
    -11 1 10 6.02 0.3
    11 1 -10 4.9 0.38
    11 1 -10 6.09 0.33
    -11 1 10 5.92 0.35
    -9 -1 10 6.4 0.37
    9 -1 -10 7.33 0.32
    9 -1 -10 8.12 0.43
    9 -1 -10 6.75 0.36
    -9 -1 10 7.01 0.36
    9 -1 -10 7.62 0.36
    -9 1 10 6.63 0.36
    9 1 -10 7.33 0.3
    9 1 -10 7.04 0.36
    -9 1 10 7.56 0.43
    9 1 -10 6.54 0.42
    -9 1 10 7.22 0.33
    -9 1 10 6.82 0.31
    -9 1 10 6.31 0.34
    7 -1 -10 9.07 0.48
    -7 -1 10 10.66 0.47
    -7 -1 10 11.88 0.44
    -7 -1 10 10.17 0.52
    7 -1 -10 10.77 0.45
    7 -1 -10 10.84 0.42
    7 1 -10 9.36 0.51
    -7 1 10 10.74 0.45
    7 1 -10 10.54 0.46
    -7 1 10 10.72 0.41
    -7 1 10 10.95 0.52
    -7 1 10 10.58 0.43
    -7 1 10 11.18 0.46
    -5 -1 10 2.32 0.23
    -5 -1 10 2.79 0.22
    5 -1 -10 2.81 0.18
    -5 -1 10 2.54 0.16
    5 -1 -10 3.01 0.22
    5 -1 -10 2.32 0.18
    5 1 -10 2.24 0.2
    5 1 -10 2.75 0.15
    -5 1 10 2.6 0.19
    -5 1 10 3 0.18
    -5 1 10 2.25 0.19
    5 1 -10 2.69 0.25
    -5 1 10 2.53 0.23
    5 1 -10 2.83 0.19
    3 -1 -10 8.33 0.4
    -3 -1 10 7.36 0.43
    3 -1 -10 8.13 0.29
    3 -1 -10 8.25 0.37
    -3 -1 10 8.14 0.38
    -3 1 10 7.69 0.42
    3 1 -10 8.25 0.3
    3 1 -10 7.58 0.38
    -3 1 10 6.98 0.38
    3 1 -10 7.8 0.36
    -3 1 10 8.05 0.34
    1 -1 -10 2.6 0.19
    -1 -1 10 2.53 0.2
    -1 -1 10 2.74 0.22
    1 -1 -10 2.48 0.21
    -1 -1 10 2.28 0.23
    1 -1 -10 2.79 0.21
    -1 1 10 2.52 0.22
    -1 1 10 2.57 0.24
    -1 1 10 2.59 0.17
    1 1 -10 2.8 0.18
    1 1 -10 3.17 0.24
    1 1 -10 2.46 0.2
    1 -1 10 0.55 0.12
    -1 -1 -10 0.72 0.14
    1 -1 10 0.49 0.15
    1 -1 10 0.96 0.13
    -1 -1 -10 0.78 0.13
    1 1 10 0.7 0.17
    -1 1 -10 0.96 0.14
    1 1 10 0.7 0.14
    -1 1 -10 0.73 0.12
    3 -1 10 5.16 0.29
    3 -1 10 4.81 0.39
    -3 -1 -10 4.84 0.31
    3 -1 10 4.96 0.33
    -3 -1 -10 4.98 0.3
    3 1 10 5.18 0.34
    -3 1 -10 4.91 0.32
    3 1 10 4.54 0.37
    -3 1 -10 4.96 0.29
    -3 1 -10 5.09 0.33
    -5 -1 -10 4.49 0.31
    5 -1 10 4.73 0.4
    -5 -1 -10 4.73 0.33
    5 -1 10 4.88 0.33
    5 1 10 4.45 0.39
    5 1 10 4.71 0.34
    -5 1 -10 4.74 0.33
    -5 1 -10 4.62 0.31
    7 -1 10 3.64 0.3
    7 -1 10 3.95 0.4
    -7 -1 -10 3.96 0.31
    -7 -1 -10 3.36 0.29
    7 1 10 4.31 0.41
    -7 1 -10 4.5 0.32
    -7 1 -10 4.28 0.32
    7 1 10 4.18 0.34
    -9 -1 -10 1.76 0.22
    -9 -1 -10 2.21 0.26
    9 1 10 2.29 0.34
    -9 1 -10 2.05 0.24
    -9 1 -10 1.91 0.24
    18 -2 -10 0.04 0.11
    -18 -2 10 0.01 0.11
    -18 -2 10 0.03 0.09
    18 -2 -10 -0.03 0.11
    18 2 -10 -0.09 0.08
    -18 2 10 0.04 0.1
    -18 2 10 0.02 0.07
    18 2 -10 0.01 0.11
    16 -2 -10 2.83 0.31
    -16 -2 10 3.14 0.31
    -16 -2 10 3.81 0.36
    16 -2 -10 3.3 0.32
    -16 2 10 3.22 0.31
    16 2 -10 3.13 0.31
    -16 2 10 4.38 0.3
    16 2 -10 3.07 0.36
    -14 -2 10 10 0.54
    14 -2 -10 9.85 0.52
    -14 -2 10 10 0.55
    14 -2 -10 11.04 0.58
    -14 2 10 10.4 0.54
    -14 2 10 10.36 0.48
    14 2 -10 9.52 0.52
    14 2 -10 10.73 0.62
    -12 -2 10 22.18 0.84
    -12 -2 10 22.09 0.84
    12 -2 -10 21.37 0.85
    12 -2 -10 19.85 0.78
    -12 2 10 21.88 0.8
    12 2 -10 22.63 0.78
    -12 2 10 22.39 0.76
    12 2 -10 22.42 0.92
    -12 2 10 21.26 0.82
    -10 -2 10 16.93 0.7
    10 -2 -10 18.61 0.64
    10 -2 -10 18.63 0.69
    10 -2 -10 17.84 0.72
    -10 -2 10 17.74 0.69
    10 -2 -10 17.41 0.67
    10 2 -10 17.42 0.77
    -10 2 10 18.51 0.64
    -10 2 10 18.56 0.63
    -10 2 10 17.29 0.62
    10 2 -10 18.55 0.67
    -10 2 10 17.88 0.67
    -10 2 10 17.13 0.67
    -8 -2 10 40.71 1.23
    8 -2 -10 42.01 1.23
    8 -2 -10 42.84 1.2
    8 -2 -10 42.5 1.24
    -8 -2 10 40.83 1.28
    -8 -2 10 40.9 1.37
    8 -2 -10 43.08 1.2
    8 -2 -10 43.11 1.31
    8 -2 -10 42.35 1.23
    -8 2 10 42.08 1.23
    8 2 -10 42.24 1.37
    -8 2 10 42.45 1.23
    8 2 -10 44.83 1.15
    -8 2 10 41.85 1.23
    -8 2 10 39.74 1.21
    -8 2 10 42.35 1.21
    8 2 -10 42.19 1.26
    -8 2 10 42.44 1.31
    -6 -2 10 6.58 0.41
    6 -2 -10 7.26 0.4
    -6 -2 10 8.04 0.35
    6 -2 -10 7.03 0.34
    6 -2 -10 7.45 0.33
    -6 -2 10 6.94 0.38
    6 -2 -10 7.47 0.37
    -6 2 10 7.15 0.36
    -6 2 10 6.98 0.33
    -6 2 10 7.05 0.35
    6 2 -10 8.04 0.39
    6 2 -10 6.15 0.4
    -6 2 10 8.12 0.34
    6 2 -10 6.75 0.37
    -6 2 10 7.07 0.39
    4 -2 -10 12.51 0.43
    4 -2 -10 11.53 0.47
    4 -2 -10 12.4 0.51
    -4 -2 10 11.98 0.57
    4 -2 -10 11.73 0.45
    -4 -2 10 11.51 0.5
    4 2 -10 11.23 0.45
    -4 2 10 11.71 0.53
    -4 2 10 11.74 0.43
    -4 2 10 11.02 0.5
    -4 2 10 11.71 0.42
    4 2 -10 11.45 0.5
    2 -2 -10 44.78 1.34
    -2 -2 10 46.23 1.36
    2 -2 -10 47.79 1.33
    -2 -2 10 46.9 1.48
    -2 2 10 47.17 1.41
    2 2 -10 48.34 1.4
    2 2 -10 49.83 1.24
    2 2 -10 47.42 1.35
    -2 2 10 47.59 1.45
    0 -2 10 1.11 0.17
    0 -2 10 0.94 0.14
    0 -2 -10 0.91 0.14
    0 -2 -10 0.96 0.14
    0 2 10 0.93 0.16
    0 2 -10 0.85 0.11
    0 2 10 0.86 0.14
    0 2 -10 0.72 0.14
    0 2 -10 0.91 0.14
    -2 -2 -10 23.13 0.8
    2 -2 10 22.64 0.82
    -2 -2 -10 22.45 0.81
    2 -2 10 23.38 0.93
    2 -2 10 23.1 0.79
    2 2 10 22.01 0.85
    -2 2 -10 23.64 0.74
    -2 2 -10 23.56 0.83
    2 2 10 24.25 0.93
    -2 2 -10 22.5 0.82
    4 -2 10 1.25 0.16
    4 -2 10 1.22 0.17
    4 -2 10 1.29 0.21
    -4 -2 -10 1.13 0.16
    -4 -2 -10 1.02 0.16
    -4 2 -10 1.07 0.15
    -4 2 -10 1.31 0.18
    -4 2 -10 1.21 0.16
    4 2 10 1.12 0.21
    4 2 10 0.81 0.17
    -6 -2 -10 10.22 0.5
    6 -2 10 9.83 0.49
    -6 -2 -10 8.6 0.48
    6 -2 10 9.91 0.61
    -6 2 -10 9.05 0.46
    6 2 10 9.38 0.6
    6 2 10 9.13 0.52
    -6 2 -10 9.22 0.49
    -8 -2 -10 0.34 0.13
    8 -2 10 0.22 0.13
    -8 -2 -10 0.26 0.12
    -8 2 -10 0.17 0.09
    8 2 10 0.15 0.13
    -8 2 -10 0.18 0.1
    8 2 10 0.03 0.09
    10 -2 10 2.07 0.32
    -10 -2 -10 2.24 0.28
    -10 2 -10 1.74 0.23
    -10 2 -10 1.92 0.25
    10 2 10 1.51 0.3
    -19 -3 10 0.53 0.19
    19 -3 -10 1.03 0.25
    -19 -3 10 0.61 0.21
    19 3 -10 0.76 0.2
    -19 3 10 0.99 0.2
    19 3 -10 0.93 0.27
    -19 3 10 0.65 0.2
    -17 -3 10 5.56 0.42
    17 -3 -10 5.7 0.43
    -17 -3 10 6.13 0.49
    -17 3 10 6 0.39
    17 3 -10 5.64 0.43
    -17 3 10 5.37 0.42
    17 3 -10 5.34 0.49
    -15 -3 10 2.73 0.29
    -15 -3 10 2.05 0.27
    15 -3 -10 2.33 0.28
    15 -3 -10 2.82 0.28
    -15 3 10 2.15 0.22
    -15 3 10 2.79 0.28
    15 3 -10 2.1 0.3
    -13 -3 10 12.45 0.6
    13 -3 -10 11.94 0.56
    13 -3 -10 10.71 0.66
    -13 -3 10 11.07 0.59
    -13 3 10 11.3 0.51
    -13 3 10 12.04 0.58
    13 3 -10 11.49 0.65
    13 3 -10 12.19 0.53
    11 -3 -10 14.46 0.62
    -11 -3 10 14.07 0.65
    -11 -3 10 15.19 0.65
    11 -3 -10 14.92 0.61
    11 3 -10 16 0.62
    11 3 -10 14.8 0.71
    -11 3 10 14.46 0.57
    -11 3 10 12.86 0.6
    -11 3 10 15.25 0.57
    9 -3 -10 14.19 0.55
    9 -3 -10 14.79 0.57
    -9 -3 10 14.35 0.6
    -9 -3 10 14.17 0.62
    9 -3 -10 14.59 0.59
    -9 3 10 13.48 0.55
    -9 3 10 14.51 0.55
    -9 3 10 14.16 0.58
    9 3 -10 14.05 0.67
    9 3 -10 13.9 0.58
    -9 3 10 13.34 0.54
    -9 3 10 14.81 0.56
    -9 3 10 13.81 0.6
    7 -3 -10 62.1 1.71
    7 -3 -10 64.66 1.74
    -7 -3 10 63.37 1.81
    7 -3 -10 65.5 1.73
    -7 -3 10 66.2 1.92
    -7 -3 10 63.43 1.74
    -7 3 10 60.09 1.69
    -7 3 10 62.6 1.75
    -7 3 10 61.86 1.78
    -7 3 10 62.02 1.73
    -7 3 10 65.23 1.77
    7 3 -10 64.76 1.66
    7 3 -10 61.21 1.77
    -7 3 10 64.28 1.74
    7 3 -10 62.21 1.89
    5 -3 -10 0.13 0.07
    -5 -3 10 0.1 0.08
    5 -3 -10 0.04 0.05
    -5 -3 10 0.14 0.09
    5 -3 -10 0.27 0.09
    -5 -3 10 0.12 0.09
    -5 3 10 0.23 0.09
    5 3 -10 0.2 0.07
    -5 3 10 0.2 0.07
    -5 3 10 0.11 0.07
    5 3 -10 0.11 0.09
    5 3 -10 0.19 0.08
    -5 3 10 0.09 0.06
    3 -3 -10 64.67 1.74
    3 -3 -10 63.96 1.76
    -3 -3 10 64.42 1.9
    -3 -3 10 64.06 1.8
    3 -3 -10 67.26 1.68
    -3 3 10 64.41 1.82
    3 3 -10 60.9 1.79
    -3 3 10 62.19 1.81
    3 3 -10 64.41 1.74
    -1 -3 10 9.75 0.46
    1 -3 -10 9.1 0.44
    -1 -3 10 9.7 0.52
    1 -3 -10 9.92 0.44
    -1 3 10 9.64 0.49
    -1 3 10 10.2 0.49
    1 3 -10 10.84 0.46
    1 3 -10 9.71 0.46
    1 -3 10 16.78 0.75
    1 -3 10 16.8 0.65
    -1 -3 -10 16.68 0.64
    -1 -3 -10 16.5 0.64
    1 3 10 16.37 0.71
    -1 3 -10 16.17 0.65
    1 3 10 15.63 0.68
    -1 3 -10 16.24 0.64
    3 -3 10 13.75 0.58
    -3 -3 -10 13.53 0.58
    -3 -3 -10 13.69 0.58
    3 -3 10 13.44 0.68
    3 -3 10 13.47 0.58
    3 3 10 12.89 0.66
    -3 3 -10 12.91 0.51
    3 3 10 13.01 0.63
    -3 3 -10 13.95 0.59
    -3 3 -10 14.12 0.59
    5 -3 10 3.56 0.35
    5 -3 10 3.54 0.28
    -5 -3 -10 3.68 0.3
    5 -3 10 3.94 0.29
    -5 -3 -10 3.78 0.29
    5 3 10 4 0.33
    -5 3 -10 4.18 0.31
    -5 3 -10 3.6 0.28
    5 3 10 3.33 0.34
    -7 -3 -10 11.24 0.58
    7 -3 10 10.57 0.67
    -7 -3 -10 11.16 0.55
    -7 3 -10 11.4 0.54
    -7 3 -10 10.82 0.57
    7 3 10 11.07 0.61
    7 3 10 11.93 0.7
    -9 -3 -10 1.71 0.25
    9 -3 10 1.9 0.3
    -9 -3 -10 1.86 0.23
    -9 3 -10 1.1 0.22
    -9 3 -10 2.23 0.26
    9 3 10 1.9 0.32
    9 3 10 1.61 0.25
    18 -4 -10 1.54 0.26
    -18 -4 10 2.43 0.33
    -18 -4 10 2.31 0.3
    18 4 -10 2.1 0.33
    -18 4 10 2.11 0.28
    -18 4 10 1.85 0.24
    -16 -4 10 4.22 0.41
    16 -4 -10 3.86 0.34
    -16 -4 10 4.45 0.38
    -16 4 10 4.05 0.33
    16 4 -10 3.91 0.42
    -16 4 10 3.78 0.35
    14 -4 -10 3.22 0.31
    -14 -4 10 2.99 0.32
    -14 -4 10 3.04 0.3
    14 -4 -10 3 0.29
    -14 4 10 3.57 0.31
    -14 4 10 2.98 0.26
    14 4 -10 2.68 0.33
    14 4 -10 3.47 0.27
    -12 -4 10 1.27 0.2
    12 -4 -10 1.18 0.19
    -12 -4 10 1.19 0.21
    12 -4 -10 1.43 0.18
    12 4 -10 1.19 0.22
    -12 4 10 0.92 0.22
    12 4 -10 1.25 0.17
    -12 4 10 1.61 0.18
    -12 4 10 1.47 0.19
    -10 -4 10 1.56 0.22
    10 -4 -10 1.45 0.18
    10 -4 -10 1.19 0.18
    10 -4 -10 1.15 0.16
    -10 -4 10 1.48 0.21
    10 4 -10 1.41 0.23
    -10 4 10 1.17 0.17
    -10 4 10 1.34 0.16
    -10 4 10 1.27 0.16
    10 4 -10 1.46 0.18
    -8 -4 10 5.13 0.39
    -8 -4 10 5.09 0.36
    -8 -4 10 6.15 0.36
    8 -4 -10 5.27 0.33
    8 -4 -10 5.79 0.33
    -8 4 10 5.74 0.33
    -8 4 10 5.83 0.32
    -8 4 10 6.51 0.35
    8 4 -10 5.29 0.39
    8 4 -10 5.43 0.34
    8 4 -10 5.65 0.27
    -6 -4 10 1.47 0.21
    6 -4 -10 1.25 0.13
    6 -4 -10 1.4 0.16
    -6 -4 10 1.47 0.18
    -6 -4 10 1.09 0.18
    6 -4 -10 1.44 0.17
    6 -4 -10 1.61 0.17
    -6 4 10 1.52 0.17
    -6 4 10 1.52 0.17
    6 4 -10 1.31 0.21
    6 4 -10 1.35 0.17
    -6 4 10 1.52 0.17
    -4 -4 10 0.63 0.15
    4 -4 -10 0.62 0.12
    4 -4 -10 0.57 0.13
    -4 -4 10 0.56 0.15
    4 -4 -10 0.91 0.13
    4 4 -10 0.75 0.12
    -4 4 10 0.6 0.13
    -4 4 10 0.69 0.13
    4 4 -10 0.8 0.16
    -4 4 10 0.58 0.13
    2 -4 -10 20.98 0.77
    2 -4 -10 22.96 0.78
    -2 -4 10 20.79 0.85
    -2 -4 10 21.4 0.8
    2 -4 -10 22.1 0.7
    2 4 -10 22.75 0.77
    -2 4 10 20.42 0.8
    2 4 -10 22.04 0.8
    -2 4 10 22.84 0.81
    -2 4 10 22.35 0.81
    0 -4 10 0 0.08
    0 -4 10 0.01 0.07
    0 -4 -10 0.08 0.07
    0 -4 -10 0.08 0.06
    0 4 10 0 0.05
    0 4 -10 0.07 0.07
    0 4 10 0.09 0.08
    0 4 -10 0.06 0.06
    2 -4 10 0.75 0.18
    -2 -4 -10 1.13 0.17
    2 -4 10 0.8 0.16
    -2 -4 -10 0.99 0.18
    2 4 10 0.79 0.17
    2 4 10 0.96 0.17
    -2 4 -10 0.97 0.15
    -2 4 -10 0.87 0.14
    4 -4 10 3.03 0.25
    -4 -4 -10 2.86 0.25
    4 -4 10 2.81 0.31
    4 -4 10 2.64 0.25
    -4 -4 -10 2.61 0.26
    -4 4 -10 2.38 0.24
    -4 4 -10 2.27 0.23
    4 4 10 2.31 0.26
    4 4 10 3.28 0.32
    6 -4 10 2.62 0.32
    6 -4 10 2.61 0.26
    -6 -4 -10 2.89 0.28
    -6 -4 -10 3.26 0.28
    6 4 10 3.06 0.31
    6 4 10 2.73 0.33
    -6 4 -10 2.59 0.26
    8 -4 10 4.75 0.45
    8 -4 10 4.49 0.35
    -8 -4 -10 4.67 0.34
    -8 -4 -10 4.24 0.37
    8 4 10 5.54 0.49
    -8 4 -10 4.62 0.37
    8 4 10 4.54 0.39
    17 -5 -10 6.55 0.46
    -17 -5 10 5.92 0.5
    17 -5 -10 6.01 0.47
    -17 -5 10 5.38 0.45
    -17 5 10 5.46 0.4
    17 5 -10 5.07 0.5
    -17 5 10 6.71 0.48
    15 -5 -10 6.71 0.44
    -15 -5 10 6.88 0.5
    -15 -5 10 6.7 0.46
    15 -5 -10 6.67 0.46
    -15 5 10 5.93 0.43
    15 5 -10 5.73 0.38
    -15 5 10 6.42 0.4
    15 5 -10 6.49 0.53
    -13 -5 10 3.33 0.32
    13 -5 -10 3.2 0.31
    -13 -5 10 3.34 0.34
    13 -5 -10 3.34 0.29
    13 5 -10 2.78 0.26
    13 5 -10 4.16 0.39
    -13 5 10 2.97 0.29
    -13 5 10 3.43 0.28
    -11 -5 10 1.45 0.23
    11 -5 -10 2.02 0.23
    11 -5 -10 2.33 0.22
    -11 -5 10 1.72 0.22
    -11 5 10 2.02 0.22
    -11 5 10 1.94 0.2
    11 5 -10 1.68 0.26
    11 5 -10 1.7 0.2
    -11 5 10 1.96 0.2
    -9 -5 10 10.03 0.53
    9 -5 -10 10.8 0.5
    -9 -5 10 11.37 0.57
    9 -5 -10 11.59 0.54
    9 5 -10 10.95 0.53
    -9 5 10 11.38 0.52
    9 5 -10 11.93 0.63
    -9 5 10 12.15 0.54
    -7 -5 10 12.67 0.59
    -7 -5 10 12.76 0.64
    7 -5 -10 12.23 0.54
    7 -5 -10 12.98 0.54
    -7 -5 10 12.68 0.55
    7 -5 -10 11.8 0.53
    -7 5 10 11.88 0.55
    7 5 -10 12.43 0.56
    7 5 -10 12.07 0.46
    -7 5 10 12.78 0.55
    -7 5 10 12.28 0.54
    7 5 -10 10.98 0.61
    5 -5 -10 5.28 0.32
    -5 -5 10 5.76 0.37
    5 -5 -10 4.67 0.32
    5 -5 -10 6.1 0.33
    -5 -5 10 4.35 0.36
    -5 5 10 5.92 0.36
    5 5 -10 5.51 0.34
    5 5 -10 5.01 0.38
    -5 5 10 5.68 0.35
    5 5 -10 5.44 0.3
    3 -5 -10 51.41 1.54
    -3 -5 10 50.63 1.57
    -3 -5 10 55.08 1.67
    3 -5 -10 52.27 1.53
    -3 5 10 52.48 1.58
    3 5 -10 54.13 1.51
    3 5 -10 53.08 1.57
    -3 5 10 53.26 1.6
    1 -5 -10 23 0.81
    -1 -5 10 22.62 0.84
    1 -5 -10 21.9 0.8
    -1 -5 10 21.54 0.88
    1 -5 -10 21.93 0.74
    -1 5 10 21.92 0.86
    1 5 -10 22.41 0.79
    -1 5 10 21.16 0.82
    1 5 -10 20.84 0.81
    -1 5 10 22.41 0.83
    -1 -5 -10 12.07 0.55
    -1 -5 -10 11.55 0.54
    1 -5 10 12.01 0.56
    1 -5 10 11.38 0.6
    1 5 10 11.17 0.59
    1 5 10 11.53 0.56
    -1 5 -10 12.01 0.54
    1 5 10 11.64 0.58
    -1 5 -10 11.39 0.53
    -3 -5 -10 3.42 0.29
    3 -5 10 3.75 0.35
    -3 -5 -10 4.11 0.31
    3 -5 10 3.84 0.31
    3 5 10 4.05 0.32
    -3 5 -10 3.89 0.29
    3 5 10 3.39 0.32
    3 5 10 3.5 0.32
    -3 5 -10 4.07 0.31
    5 -5 10 8.23 0.47
    -5 -5 -10 7.9 0.47
    -5 -5 -10 7.56 0.44
    5 -5 10 7.36 0.52
    5 5 10 6.95 0.5
    -5 5 -10 7.86 0.47
    5 5 10 7.74 0.5
    5 5 10 6.63 0.43
    7 -5 10 3.27 0.36
    -7 -5 -10 2.77 0.27
    -7 -5 -10 2.98 0.31
    7 -5 10 2.97 0.29
    7 5 10 2.72 0.3
    -7 5 -10 3.01 0.3
    7 5 10 3.35 0.37
    16 -6 -10 1.71 0.24
    16 -6 -10 1.65 0.27
    -16 -6 10 2.09 0.29
    -16 -6 10 2.22 0.33
    -16 6 10 2.07 0.28
    16 6 -10 1.67 0.22
    -16 6 10 2.77 0.28
    16 6 -10 1.85 0.3
    -14 -6 10 3.3 0.33
    14 -6 -10 2.62 0.28
    -14 -6 10 3.3 0.36
    14 -6 -10 2.55 0.29
    -14 6 10 2.99 0.28
    -14 6 10 2.71 0.29
    14 6 -10 3.56 0.38
    14 6 -10 2.85 0.27
    12 -6 -10 11.05 0.58
    12 -6 -10 10.94 0.54
    -12 -6 10 11.5 0.61
    -12 -6 10 11.17 0.62
    12 6 -10 10.84 0.65
    -12 6 10 11.52 0.59
    -12 6 10 10.56 0.54
    12 6 -10 10.97 0.56
    -12 6 10 10.88 0.54
    10 -6 -10 2.41 0.24
    -10 -6 10 1.99 0.24
    -10 -6 10 2.25 0.25
    10 -6 -10 2.75 0.35
    10 -6 -10 1.75 0.22
    10 6 -10 2.01 0.27
    -10 6 10 2.25 0.23
    10 6 -10 2.15 0.23
    -10 6 10 2.05 0.22
    -8 -6 10 15.27 0.7
    -8 -6 10 14.92 0.74
    8 -6 -10 14.81 0.63
    8 -6 -10 15.37 0.66
    -8 -6 10 14.81 0.66
    -8 6 10 14.86 0.65
    8 6 -10 17.53 0.78
    -8 6 10 15.83 0.67
    8 6 -10 16.15 0.68
    -6 -6 10 9.83 0.48
    -6 -6 10 9.03 0.54
    6 -6 -10 9.46 0.47
    -6 -6 10 10.24 0.53
    6 -6 -10 9.54 0.47
    6 6 -10 9.97 0.56
    -6 6 10 10.24 0.5
    -6 6 10 9.71 0.5
    6 6 -10 9.01 0.49
    4 -6 -10 3.98 0.29
    -4 -6 10 3.44 0.32
    4 -6 -10 4.11 0.28
    -4 -6 10 3.99 0.32
    -4 6 10 4.17 0.31
    4 6 -10 3.73 0.3
    4 6 -10 4.42 0.28
    -4 6 10 3.33 0.29
    -2 -6 10 9.93 0.53
    2 -6 -10 10.43 0.5
    -2 -6 10 10.43 0.56
    2 -6 -10 9.97 0.5
    -2 6 10 9.58 0.51
    2 6 -10 10.46 0.51
    2 6 -10 11.19 0.49
    -2 6 10 10.2 0.54
    0 -6 10 1.22 0.2
    0 -6 -10 1.26 0.18
    0 -6 -10 0.88 0.18
    0 -6 10 1.13 0.19
    0 6 10 1.54 0.21
    0 6 -10 1.4 0.18
    0 6 -10 1.05 0.16
    0 6 10 0.9 0.18
    -2 -6 -10 5.3 0.36
    2 -6 10 5.13 0.36
    -2 -6 -10 4.44 0.34
    2 -6 10 5.02 0.4
    2 6 10 5.02 0.36
    -2 6 -10 4.94 0.34
    2 6 10 4.78 0.38
    -2 6 -10 4.81 0.34
    4 -6 10 0.63 0.19
    -4 -6 -10 0.4 0.13
    -4 -6 -10 0.51 0.16
    4 -6 10 0.33 0.13
    4 6 10 0.34 0.14
    -4 6 -10 0.43 0.14
    4 6 10 0.48 0.15
    6 -6 10 3.35 0.33
    6 -6 10 2.86 0.34
    -6 -6 -10 3.62 0.33
    -6 -6 -10 3.75 0.31
    6 6 10 3.38 0.35
    6 6 10 3.25 0.31
    -6 6 -10 3.82 0.33
    6 6 10 3.47 0.37
    -8 -6 -10 0.69 0.2
    8 -6 10 0.92 0.22
    8 -6 10 0.64 0.21
    8 6 10 0.81 0.21
    8 6 10 0.76 0.23
    -8 6 -10 0.53 0.17
    15 -7 -10 0.54 0.17
    15 -7 -10 0.33 0.16
    -15 -7 10 0.43 0.17
    -15 -7 10 0.57 0.21
    15 7 -10 0.56 0.16
    15 7 -10 0.35 0.18
    -15 7 10 0.43 0.14
    -15 7 10 0.55 0.19
    -13 -7 10 0.23 0.15
    13 -7 -10 0.28 0.11
    13 -7 -10 0.16 0.11
    -13 -7 10 0.18 0.12
    -13 7 10 0.23 0.11
    13 7 -10 0.14 0.09
    -13 7 10 0.29 0.11
    13 7 -10 0.2 0.14
    -13 7 10 0.16 0.11
    -11 -7 10 2.39 0.28
    11 -7 -10 2.43 0.27
    11 -7 -10 2.04 0.26
    -11 -7 10 2.19 0.28
    11 7 -10 2.53 0.32
    -11 7 10 2.36 0.25
    11 7 -10 1.9 0.23
    -11 7 10 2.37 0.24
    9 -7 -10 0.84 0.18
    -9 -7 10 0.99 0.23
    -9 -7 10 0.84 0.2
    9 -7 -10 0.6 0.15
    -9 -7 10 0.64 0.18
    -9 7 10 0.94 0.19
    -9 7 10 0.87 0.18
    9 7 -10 0.68 0.17
    9 7 -10 0.88 0.22
    -7 -7 10 1.11 0.22
    7 -7 -10 1.28 0.18
    7 -7 -10 1.64 0.2
    -7 -7 10 1.56 0.23
    -7 -7 10 1.35 0.21
    -7 7 10 1.53 0.2
    7 7 -10 1.64 0.21
    7 7 -10 1.61 0.24
    -7 7 10 1.77 0.2
    -7 7 10 1.25 0.18
    -5 -7 10 2.9 0.29
    -5 -7 10 2.66 0.27
    5 -7 -10 2.76 0.25
    5 -7 -10 2.64 0.25
    5 7 -10 3 0.27
    5 7 -10 2.75 0.29
    -5 7 10 2.51 0.26
    -5 7 10 2.21 0.23
    5 7 -10 2.68 0.22
    -3 -7 10 0.27 0.12
    -3 -7 10 0.25 0.12
    3 -7 -10 0.19 0.09
    3 -7 -10 0.17 0.09
    -3 7 10 0.4 0.14
    3 7 -10 0.15 0.09
    3 7 -10 0.25 0.09
    -3 7 10 0.22 0.1
    -1 -7 10 3.59 0.32
    1 -7 -10 4.48 0.35
    1 -7 -10 4.15 0.32
    -1 -7 10 4.49 0.36
    1 -7 -10 3.89 0.31
    1 7 -10 4.72 0.32
    1 7 -10 4.24 0.32
    -1 7 10 3.4 0.31
    -1 7 10 4.37 0.35
    -1 -7 -10 1.64 0.21
    -1 -7 -10 2.23 0.24
    1 -7 10 1.65 0.24
    1 -7 10 1.59 0.22
    1 7 10 1.66 0.22
    -1 7 -10 1.73 0.21
    1 7 10 2.33 0.28
    -1 7 -10 1.91 0.23
    3 -7 10 0.32 0.13
    3 -7 10 0.4 0.16
    -3 -7 -10 0.22 0.12
    -3 -7 -10 0.28 0.14
    -3 7 -10 0.32 0.13
    3 7 10 0.2 0.11
    3 7 10 0.41 0.15
    5 -7 10 1.14 0.27
    -5 -7 -10 1.08 0.18
    -5 -7 -10 1.5 0.22
    5 -7 10 1.54 0.22
    -5 7 -10 1.32 0.25
    5 7 10 1.42 0.24
    5 7 10 1.26 0.21
    -7 -7 -10 1.18 0.23
    7 -7 10 1.5 0.28
    -7 7 -10 1.34 0.26
    7 7 10 1.52 0.26
    7 7 10 1.28 0.25
    14 -8 -10 3.18 0.31
    -14 -8 10 2.52 0.32
    -14 -8 10 2.55 0.35
    14 -8 -10 2.64 0.32
    14 8 -10 3.11 0.31
    14 8 -10 2.88 0.36
    -14 8 10 2.42 0.3
    -14 8 10 2.75 0.29
    -12 -8 10 3.64 0.38
    -12 -8 10 3.03 0.34
    12 -8 -10 4.04 0.36
    -12 8 10 3.3 0.31
    12 8 -10 3.19 0.38
    -12 8 10 3.81 0.33
    12 8 -10 3.58 0.33
    10 -8 -10 0.68 0.17
    -10 -8 10 0.8 0.2
    10 -8 -10 0.43 0.15
    -10 -8 10 0.37 0.16
    -10 8 10 0.8 0.17
    10 8 -10 0.62 0.19
    10 8 -10 0.77 0.18
    -10 8 10 0.48 0.16
    -8 -8 10 2.93 0.32
    8 -8 -10 2.59 0.26
    -8 -8 10 3.08 0.31
    -8 -8 10 2.61 0.3
    8 -8 -10 3.1 0.29
    8 8 -10 2.44 0.26
    8 8 -10 2.54 0.32
    -8 8 10 3.07 0.28
    -8 8 10 3.01 0.29
    6 -8 -10 0.16 0.1
    6 -8 -10 0.18 0.1
    -6 -8 10 0.23 0.14
    -6 -8 10 0.15 0.1
    -6 8 10 0.28 0.11
    -6 8 10 0.33 0.12
    6 8 -10 0.09 0.08
    -6 8 10 0.29 0.12
    6 8 -10 0.06 0.11
    4 -8 -10 3.45 0.29
    4 -8 -10 3.4 0.3
    -4 -8 10 2.89 0.3
    -4 -8 10 3.41 0.33
    4 8 -10 4.02 0.32
    -4 8 10 3.64 0.32
    4 8 -10 3.13 0.26
    -4 8 10 3.34 0.31
    -2 -8 10 3.28 0.32
    -2 -8 10 3.63 0.33
    2 -8 -10 3.13 0.28
    2 -8 -10 3.65 0.31
    -2 8 10 3.03 0.31
    2 8 -10 3.45 0.28
    -2 8 10 3.33 0.31
    2 8 -10 3.78 0.31
    0 -8 -10 0.57 0.16
    0 -8 10 0.44 0.15
    0 -8 10 0.94 0.2
    0 -8 -10 0.65 0.2
    0 8 10 0.63 0.16
    0 8 -10 0.54 0.14
    0 8 10 0.47 0.16
    0 8 -10 0.73 0.17
    -2 -8 -10 1.28 0.24
    2 -8 10 1.93 0.26
    -2 8 -10 1.08 0.22
    2 8 10 1.4 0.23
    2 8 10 1.03 0.22
    -4 -8 -10 0.35 0.13
    4 -8 10 0.54 0.18
    -4 -8 -10 0.4 0.15
    4 8 10 0.62 0.17
    4 8 10 0.75 0.21
    -4 8 -10 0.65 0.17
    -13 -9 10 2.94 0.38
    -13 -9 10 2.84 0.34
    13 -9 -10 2.49 0.32
    13 9 -10 2.53 0.37
    -13 9 10 2.36 0.28
    13 9 -10 2.57 0.29
    -13 9 10 2.33 0.28
    11 -9 -10 1.88 0.27
    -11 -9 10 1.72 0.28
    -11 -9 10 2.08 0.29
    11 9 -10 1.74 0.24
    11 9 -10 1.8 0.29
    -11 9 10 1.69 0.25
    -11 9 10 1.95 0.25
    9 -9 -10 0.19 0.11
    -9 -9 10 0.51 0.18
    9 -9 -10 0.64 0.18
    -9 -9 10 0.43 0.17
    -9 -9 10 0.12 0.13
    -9 9 10 0.1 0.09
    -9 9 10 0.19 0.12
    9 9 -10 0.28 0.14
    9 9 -10 0.42 0.15
    7 -9 -10 1.36 0.22
    7 -9 -10 1.05 0.21
    -7 -9 10 1.31 0.26
    -7 -9 10 1.3 0.22
    -7 9 10 1.05 0.22
    -7 9 10 0.99 0.2
    7 9 -10 1.25 0.21
    5 -9 -10 0.34 0.13
    -5 -9 10 0.46 0.16
    -5 -9 10 0.46 0.16
    5 -9 -10 0.3 0.13
    -5 9 10 0.54 0.16
    -5 9 10 0.41 0.15
    5 9 -10 0.58 0.19
    5 9 -10 0.3 0.13
    3 -9 -10 1 0.2
    -3 -9 10 1.52 0.28
    3 -9 -10 0.77 0.18
    3 9 -10 0.95 0.2
    -3 9 10 1.26 0.21
    -3 9 10 1.09 0.22
    3 9 -10 1.18 0.17
    1 -9 -10 6.32 0.43
    -1 -9 10 5.92 0.45
    1 -9 -10 6.05 0.41
    1 9 -10 6.68 0.42
    1 9 -10 6.39 0.43
    -1 9 10 5.78 0.44
    -1 9 10 5.67 0.45
    1 -9 10 6.64 0.47
    -1 -9 -10 6.13 0.45
    1 9 10 7.13 0.52
    1 9 10 6.92 0.48
    -1 9 -10 6.44 0.44
    -3 -9 -10 4.54 0.39
    3 -9 10 4.57 0.4
    3 9 10 3.58 0.34
    3 9 10 3.66 0.39
    -3 9 -10 4.03 0.36
    -10 -10 10 1.66 0.29
    -10 -10 10 1.41 0.28
    10 -10 -10 1.12 0.25
    -10 10 10 1.62 0.3
    -10 10 10 0.96 0.21
    10 10 -10 1.78 0.26
    -8 -10 10 0.79 0.24
    -8 -10 10 0.82 0.21
    8 -10 -10 0.81 0.22
    8 -10 -10 0.8 0.19
    -8 10 10 0.51 0.16
    -8 10 10 0.33 0.17
    8 10 -10 0.73 0.19
    -6 -10 10 0.19 0.14
    6 -10 -10 0.36 0.15
    6 -10 -10 0.15 0.11
    6 10 -10 0.1 0.09
    -6 10 10 0.38 0.13
    -6 10 10 0.24 0.12
    -4 -10 10 0.89 0.24
    4 -10 -10 0.54 0.18
    4 -10 -10 0.45 0.16
    4 10 -10 0.59 0.17
    -4 10 10 0.27 0.13
    -4 10 10 0.44 0.15
    4 10 -10 0.82 0.18
    2 -10 -10 0 0.09
    -2 -10 10 0.08 0.13
    2 -10 -10 -0.03 0.08
    -2 10 10 -0.13 0.08
    2 10 -10 0.02 0.08
    -2 10 10 -0.03 0.08
    2 10 -10 -0.05 0.08
    0 -10 -10 7.09 0.48
    0 -10 10 5.71 0.46
    0 -10 -10 6.4 0.45
    0 10 -10 5.88 0.48
    0 10 10 6.11 0.47
    0 10 -10 7.13 0.46
    0 10 10 6.78 0.52
    -18 0 11 -0.01 0.09
    18 0 -11 -0.04 0.08
    18 0 -11 -0.02 0.11
    -18 0 11 0.05 0.09
    16 0 -11 0.06 0.09
    -16 0 11 0.08 0.09
    16 0 -11 -0.09 0.08
    -16 0 11 0 0.08
    14 0 -11 0 0.07
    14 0 -11 0.06 0.09
    -14 0 11 0.04 0.07
    -14 0 11 0.15 0.09
    12 0 -11 0.12 0.1
    -12 0 11 0 0.06
    -12 0 11 -0.03 0.05
    12 0 -11 -0.01 0.07
    -10 0 11 0.02 0.06
    -10 0 11 -0.03 0.06
    10 0 -11 0.03 0.06
    10 0 -11 0.02 0.04
    10 0 -11 0.23 0.07
    10 0 -11 -0.03 0.06
    -10 0 11 -0.03 0.05
    -8 0 11 0.08 0.08
    -8 0 11 -0.03 0.05
    8 0 -11 0.03 0.06
    -8 0 11 0 0.04
    8 0 -11 0.05 0.05
    8 0 -11 0 0.05
    6 0 -11 0.07 0.06
    -6 0 11 0.03 0.06
    6 0 -11 -0.03 0.04
    -6 0 11 0.03 0.04
    -6 0 11 0.02 0.06
    6 0 -11 -0.04 0.03
    4 0 -11 -0.01 0.04
    -4 0 11 0.05 0.05
    -4 0 11 0.07 0.07
    -4 0 11 0.04 0.06
    4 0 -11 0.04 0.06
    4 0 -11 -0.03 0.04
    -2 0 11 0.04 0.05
    2 0 -11 0.08 0.06
    -2 0 11 0.08 0.07
    2 0 -11 0.02 0.05
    2 0 -11 0.01 0.05
    -2 0 11 0.03 0.06
    0 0 -11 0.05 0.06
    0 0 11 0.05 0.08
    0 0 11 0.02 0.05
    0 0 -11 0.02 0.06
    2 0 11 -0.02 0.06
    -2 0 -11 -0.03 0.06
    2 0 11 -0.02 0.05
    -2 0 -11 -0.04 0.06
    -4 0 -11 0 0.06
    4 0 11 -0.02 0.05
    -4 0 -11 -0.02 0.07
    4 0 11 -0.03 0.06
    6 0 11 -0.04 0.06
    -6 0 -11 -0.02 0.07
    -6 0 -11 -0.04 0.07
    6 0 11 -0.01 0.09
    8 0 11 0.04 0.1
    -8 0 -11 0 0.1
    -8 0 -11 -0.03 0.07
    -19 -1 11 1.65 0.26
    19 -1 -11 2.34 0.33
    -19 -1 11 2.53 0.32
    19 -1 -11 1.42 0.27
    -19 1 11 1.74 0.25
    -19 1 11 1.53 0.25
    19 1 -11 1.91 0.27
    19 1 -11 2.21 0.34
    17 -1 -11 0.33 0.16
    -17 -1 11 0.12 0.12
    -17 -1 11 0.22 0.1
    17 -1 -11 0.15 0.12
    -17 1 11 0.13 0.12
    17 1 -11 0.2 0.14
    17 1 -11 0.23 0.12
    -17 1 11 0.19 0.11
    -15 -1 11 21.7 0.88
    15 -1 -11 21.63 0.87
    15 -1 -11 21.69 0.94
    -15 -1 11 22.4 0.91
    15 1 -11 20.63 0.86
    -15 1 11 22.47 0.9
    -15 1 11 21.45 0.87
    15 1 -11 20.52 0.95
    13 -1 -11 0.96 0.18
    13 -1 -11 1.12 0.21
    -13 -1 11 0.9 0.19
    -13 -1 11 1.1 0.18
    -13 1 11 1.35 0.19
    -13 1 11 1.31 0.15
    13 1 -11 1.22 0.22
    -13 1 11 1.03 0.17
    13 1 -11 1.08 0.17
    11 -1 -11 33.15 1.16
    -11 -1 11 32.84 1.09
    11 -1 -11 33.29 1.08
    -11 -1 11 32.94 1.12
    -11 1 11 31.42 1.08
    11 1 -11 35.37 1.07
    -11 1 11 32.68 0.99
    11 1 -11 32.07 1.19
    -11 1 11 33.69 1.09
    9 -1 -11 23.9 0.81
    -9 -1 11 24.61 0.82
    -9 -1 11 23.4 0.93
    -9 -1 11 23.39 0.86
    9 -1 -11 24.04 0.82
    9 -1 -11 24.2 0.91
    9 1 -11 24.18 0.83
    -9 1 11 24.74 0.76
    -9 1 11 23.52 0.91
    -9 1 11 23.34 0.8
    9 1 -11 24.56 0.73
    9 1 -11 22.8 0.92
    -9 1 11 22.52 0.79
    -9 1 11 23.32 0.78
    -9 1 11 23.12 0.82
    7 -1 -11 6.89 0.33
    -7 -1 11 7.09 0.33
    7 -1 -11 7.11 0.32
    -7 -1 11 6.71 0.43
    7 -1 -11 7.24 0.42
    7 -1 -11 6.43 0.36
    -7 -1 11 6.52 0.37
    7 1 -11 6.33 0.36
    -7 1 11 6.47 0.36
    -7 1 11 6.91 0.33
    -7 1 11 7.04 0.41
    -7 1 11 6.48 0.31
    7 1 -11 6.62 0.42
    7 1 -11 7.31 0.34
    -7 1 11 7.59 0.37
    5 -1 -11 9.92 0.42
    5 -1 -11 10.03 0.46
    -5 -1 11 9.26 0.5
    -5 -1 11 9.48 0.44
    -5 1 11 8.93 0.49
    5 1 -11 9.7 0.42
    5 1 -11 9.58 0.46
    -5 1 11 9.73 0.46
    -5 1 11 9.88 0.42
    3 -1 -11 20.22 0.76
    3 -1 -11 20.02 0.71
    -3 -1 11 20.94 0.72
    -3 -1 11 20.08 0.83
    3 1 -11 19.63 0.75
    3 1 -11 21.87 0.64
    -3 1 11 20.48 0.68
    -3 1 11 20.8 0.77
    -3 1 11 20.94 0.82
    3 1 -11 21.06 0.72
    1 -1 -11 12.11 0.53
    -1 -1 11 13.16 0.57
    -1 -1 11 13.36 0.64
    1 -1 -11 12.52 0.49
    1 -1 -11 12.28 0.56
    -1 -1 11 12.96 0.52
    1 1 -11 13.92 0.48
    -1 1 11 12.54 0.61
    -1 1 11 12.59 0.57
    1 1 -11 12.78 0.54
    1 1 -11 12.2 0.56
    1 -1 11 4.13 0.27
    -1 -1 -11 4.21 0.28
    1 -1 11 4.31 0.31
    -1 -1 -11 4.7 0.3
    1 -1 11 4.77 0.38
    1 1 11 4.17 0.31
    1 1 11 4.44 0.36
    -1 1 -11 4.66 0.32
    -1 1 -11 4.21 0.3
    -3 -1 -11 6.24 0.36
    3 -1 11 6 0.45
    3 -1 11 6.39 0.39
    -3 -1 -11 6.16 0.37
    -3 1 -11 5.85 0.37
    3 1 11 5.49 0.43
    3 1 11 6.58 0.41
    -3 1 -11 6.38 0.34
    -3 1 -11 6.18 0.39
    5 -1 11 2.29 0.24
    -5 -1 -11 2.73 0.25
    -5 -1 -11 2.59 0.25
    5 -1 11 2.15 0.28
    5 1 11 2.05 0.24
    -5 1 -11 2.26 0.23
    5 1 11 1.99 0.28
    -5 1 -11 2.68 0.25
    -7 -1 -11 5.92 0.4
    7 -1 11 6.86 0.62
    -7 -1 -11 6.68 0.42
    7 -1 11 6.51 0.53
    7 1 11 5.91 0.43
    -7 1 -11 6.32 0.4
    7 1 11 6.15 0.52
    -7 1 -11 6.02 0.41
    -9 -1 -11 1.23 0.2
    9 -1 11 1.23 0.29
    -9 -1 -11 1.44 0.24
    -9 1 -11 1.41 0.23
    9 1 11 1.57 0.29
    -9 1 -11 1.16 0.22
    18 -2 -11 0.16 0.14
    18 -2 -11 0.13 0.13
    -18 -2 11 0.08 0.1
    -18 -2 11 0.35 0.17
    -18 2 11 0.36 0.12
    18 2 -11 0.2 0.12
    18 2 -11 0.08 0.15
    -18 2 11 0.3 0.14
    -18 2 11 0.15 0.13
    -16 -2 11 2.57 0.28
    16 -2 -11 2.68 0.31
    16 -2 -11 2.36 0.27
    -16 -2 11 3 0.31
    16 2 -11 2.4 0.33
    16 2 -11 2.82 0.29
    -16 2 11 2.37 0.28
    -16 2 11 2.44 0.27
    -16 2 11 2.94 0.25
    14 -2 -11 3.56 0.31
    -14 -2 11 4.12 0.34
    14 -2 -11 3.77 0.34
    -14 -2 11 3.98 0.34
    -14 2 11 3.74 0.31
    14 2 -11 3.64 0.37
    -14 2 11 3.99 0.28
    14 2 -11 3.99 0.28
    -14 2 11 3.78 0.31
    12 -2 -11 1.54 0.22
    -12 -2 11 2 0.23
    -12 -2 11 1.63 0.21
    12 -2 -11 1.95 0.21
    -12 2 11 1.79 0.2
    -12 2 11 1.59 0.17
    -12 2 11 1.56 0.19
    12 2 -11 1.9 0.19
    12 2 -11 1.59 0.25
    10 -2 -11 18.38 0.7
    -10 -2 11 18.51 0.75
    10 -2 -11 18.47 0.71
    -10 -2 11 18.6 0.71
    10 -2 -11 17.76 0.75
    -10 2 11 19.2 0.71
    -10 2 11 17.99 0.76
    -10 2 11 19.15 0.71
    10 2 -11 18.04 0.81
    10 2 -11 19.18 0.71
    -10 2 11 17.83 0.66
    -10 2 11 19.35 0.66
    -10 2 11 18.08 0.67
    8 -2 -11 1.57 0.17
    8 -2 -11 1.88 0.17
    -8 -2 11 1.68 0.17
    8 -2 -11 1.63 0.17
    -8 -2 11 1.45 0.18
    8 -2 -11 1.01 0.14
    8 -2 -11 1.58 0.16
    -8 -2 11 1.18 0.2
    8 -2 -11 1.28 0.19
    -8 2 11 1.49 0.16
    8 2 -11 1.36 0.17
    -8 2 11 1.53 0.19
    -8 2 11 1.32 0.15
    -8 2 11 1.45 0.16
    -8 2 11 1.51 0.15
    -8 2 11 1.52 0.17
    8 2 -11 1.84 0.15
    8 2 -11 1.31 0.21
    6 -2 -11 12.19 0.53
    6 -2 -11 12.98 0.49
    6 -2 -11 12.75 0.51
    -6 -2 11 12.35 0.61
    6 -2 -11 13.19 0.49
    -6 -2 11 12.42 0.55
    6 2 -11 12.69 0.55
    6 2 -11 11.89 0.61
    6 2 -11 13.78 0.5
    -6 2 11 12.83 0.58
    -6 2 11 12.96 0.55
    -6 2 11 12.42 0.5
    -6 2 11 13.32 0.48
    4 -2 -11 6.07 0.33
    4 -2 -11 6.22 0.35
    4 -2 -11 6.34 0.32
    -4 -2 11 5.81 0.35
    -4 -2 11 5.74 0.39
    4 2 -11 5.16 0.33
    -4 2 11 5.68 0.35
    4 2 -11 6.2 0.32
    -4 2 11 6.12 0.38
    -2 -2 11 -0.02 0.06
    -2 -2 11 -0.01 0.06
    2 -2 -11 0.07 0.06
    2 -2 -11 0.01 0.06
    2 2 -11 0.03 0.06
    -2 2 11 0.04 0.05
    2 2 -11 0.07 0.06
    -2 2 11 0.05 0.07
    0 -2 11 1 0.15
    0 -2 11 0.95 0.21
    0 -2 -11 1.07 0.15
    0 -2 11 1.22 0.16
    0 -2 -11 1.12 0.15
    0 2 -11 0.94 0.14
    0 2 11 0.64 0.15
    0 2 11 1.24 0.19
    0 2 -11 1.19 0.16
    2 -2 11 0.91 0.15
    -2 -2 -11 0.8 0.15
    2 -2 11 0.79 0.19
    -2 -2 -11 0.78 0.16
    2 -2 11 0.74 0.15
    2 2 11 0.76 0.17
    -2 2 -11 0.59 0.14
    2 2 11 0.56 0.16
    -2 2 -11 0.72 0.15
    -2 2 -11 0.79 0.14
    4 -2 11 9.36 0.59
    -4 -2 -11 9.22 0.49
    -4 -2 -11 9.67 0.49
    4 -2 11 9.95 0.51
    4 2 11 10.7 0.55
    -4 2 -11 8.98 0.49
    4 2 11 9.78 0.6
    -4 2 -11 9.63 0.5
    6 -2 11 3.44 0.37
    6 -2 11 3.53 0.29
    -6 -2 -11 3.92 0.31
    -6 -2 -11 3.7 0.31
    6 2 11 3.54 0.37
    -6 2 -11 3.93 0.32
    -6 2 -11 3.37 0.28
    6 2 11 3.66 0.33
    -8 -2 -11 4.8 0.36
    8 -2 11 5.02 0.47
    -8 -2 -11 4.91 0.38
    8 2 11 4.56 0.39
    -8 2 -11 5.19 0.37
    -8 2 -11 4.52 0.37
    8 2 11 4.43 0.46
    17 -3 -11 0.32 0.15
    -17 -3 11 0.12 0.14
    -17 -3 11 0.43 0.16
    17 3 -11 0.26 0.15
    -17 3 11 0.02 0.1
    -17 3 11 0.18 0.09
    -15 -3 11 3.87 0.37
    15 -3 -11 4.01 0.41
    -15 -3 11 4.26 0.36
    15 -3 -11 4.82 0.37
    15 3 -11 4.07 0.41
    15 3 -11 4.46 0.44
    -15 3 11 4.3 0.35
    -15 3 11 4.03 0.3
    13 -3 -11 0.09 0.1
    13 -3 -11 0.24 0.12
    -13 -3 11 0.13 0.09
    -13 -3 11 0.07 0.1
    13 -3 -11 0.08 0.08
    13 3 -11 0.11 0.12
    -13 3 11 0.14 0.09
    -13 3 11 0.19 0.08
    13 3 -11 0.19 0.09
    11 -3 -11 10.22 0.5
    -11 -3 11 10.06 0.53
    11 -3 -11 10.97 0.5
    -11 -3 11 10.09 0.52
    -11 3 11 10.02 0.48
    -11 3 11 10.44 0.53
    -11 3 11 9.26 0.45
    -11 3 11 10.72 0.51
    11 3 -11 10.01 0.59
    11 3 -11 10.16 0.49
    -11 3 11 9.73 0.45
    -9 -3 11 26.43 0.9
    9 -3 -11 27.14 1.26
    9 -3 -11 25.37 0.85
    9 -3 -11 26.57 0.86
    9 -3 -11 25.82 0.85
    9 -3 -11 25.58 0.85
    -9 -3 11 24.57 0.93
    -9 -3 11 26.2 1.02
    9 -3 -11 24.54 0.87
    9 3 -11 25.58 0.9
    -9 3 11 25.92 0.87
    -9 3 11 25.67 0.86
    -9 3 11 24.97 0.86
    -9 3 11 25.44 0.92
    -9 3 11 25.04 0.87
    9 3 -11 26.9 1.03
    -9 3 11 25.8 0.85
    7 -3 -11 11.43 0.48
    -7 -3 11 10.95 0.52
    -7 -3 11 11.34 0.59
    7 -3 -11 11.71 0.48
    -7 -3 11 11.04 0.49
    7 -3 -11 11.39 0.45
    -7 3 11 10.93 0.52
    -7 3 11 11.09 0.46
    -7 3 11 11.39 0.5
    -7 3 11 10.8 0.49
    -7 3 11 10.74 0.46
    7 3 -11 9.77 0.56
    -7 3 11 11.06 0.48
    7 3 -11 10.17 0.5
    5 -3 -11 13.01 0.54
    5 -3 -11 13.03 0.52
    5 -3 -11 13.98 0.5
    -5 -3 11 12.48 0.57
    -5 -3 11 12.51 0.63
    -5 3 11 12.85 0.56
    5 3 -11 13.32 0.51
    -5 3 11 11.73 0.54
    5 3 -11 12.35 0.56
    -5 3 11 12.92 0.58
    -3 -3 11 4.4 0.31
    3 -3 -11 4.08 0.27
    3 -3 -11 4.27 0.28
    -3 -3 11 4.89 0.37
    -3 3 11 4.51 0.32
    3 3 -11 4.63 0.31
    3 3 -11 4.8 0.29
    -3 3 11 4.26 0.32
    -1 -3 11 10.16 0.49
    -1 -3 11 9.87 0.56
    1 -3 -11 10.4 0.48
    1 -3 -11 10.67 0.48
    -1 3 11 10.13 0.53
    1 3 -11 10.87 0.49
    -1 3 11 10.79 0.53
    1 3 -11 11 0.51
    -1 -3 -11 2.8 0.24
    -1 -3 -11 2.6 0.24
    1 -3 11 2.53 0.29
    1 -3 11 3.02 0.25
    -1 3 -11 3.06 0.26
    1 3 11 2.83 0.28
    1 3 11 2.57 0.25
    -1 3 -11 2.91 0.25
    -3 -3 -11 4.9 0.33
    3 -3 11 4.46 0.39
    3 -3 11 4.35 0.31
    3 -3 11 4.26 0.3
    -3 -3 -11 4.09 0.31
    3 3 11 4.24 0.37
    -3 3 -11 3.68 0.29
    3 3 11 4.16 0.34
    -3 3 -11 3.65 0.3
    -5 -3 -11 2.64 0.27
    5 -3 11 2.86 0.26
    -5 -3 -11 2.34 0.24
    5 -3 11 2.72 0.25
    5 -3 11 2.41 0.3
    -5 3 -11 2.67 0.27
    5 3 11 3.06 0.3
    5 3 11 3.05 0.34
    -5 3 -11 3.2 0.28
    -7 -3 -11 3.95 0.34
    -7 -3 -11 4.8 0.35
    7 -3 11 4.63 0.45
    -7 3 -11 4.04 0.34
    7 3 11 4.48 0.44
    7 3 11 4.67 0.39
    -18 -4 11 1.28 0.29
    18 -4 -11 1.24 0.26
    -18 -4 11 1.44 0.24
    18 4 -11 1 0.27
    -18 4 11 1.15 0.22
    -18 4 11 1.22 0.22
    16 -4 -11 4.48 0.37
    -16 -4 11 4.47 0.41
    -16 -4 11 4.76 0.4
    -16 4 11 4.36 0.33
    -16 4 11 3.49 0.34
    16 4 -11 4.44 0.45
    -14 -4 11 1.36 0.21
    14 -4 -11 1.47 0.22
    14 -4 -11 1.28 0.2
    -14 -4 11 1.04 0.22
    14 4 -11 1.53 0.27
    -14 4 11 1.92 0.23
    14 4 -11 1.19 0.17
    -14 4 11 1.49 0.18
    -12 -4 11 0.8 0.18
    12 -4 -11 0.65 0.17
    12 -4 -11 0.65 0.15
    -12 -4 11 0.8 0.19
    12 4 -11 0.81 0.2
    -12 4 11 0.44 0.11
    -12 4 11 0.31 0.11
    12 4 -11 0.66 0.15
    10 -4 -11 2.24 0.21
    -10 -4 11 2.02 0.24
    -10 -4 11 2.21 0.24
    10 -4 -11 2.45 0.24
    10 -4 -11 1.98 0.2
    -10 4 11 2.64 0.24
    10 4 -11 2.01 0.26
    -10 4 11 2.45 0.21
    -10 4 11 2.5 0.22
    -10 4 11 2.1 0.2
    10 4 -11 1.86 0.2
    -8 -4 11 2.5 0.24
    -8 -4 11 2.05 0.23
    8 -4 -11 1.96 0.18
    8 -4 -11 2.11 0.2
    -8 -4 11 2.07 0.25
    8 -4 -11 2.19 0.21
    -8 4 11 1.74 0.19
    8 4 -11 1.81 0.25
    8 4 -11 2.12 0.22
    8 4 -11 2.65 0.22
    -8 4 11 1.45 0.18
    -8 4 11 2.44 0.2
    -8 4 11 2 0.2
    6 -4 -11 30.71 1.01
    -6 -4 11 31.1 1.08
    -6 -4 11 30.93 1.15
    6 -4 -11 31.39 1
    6 4 -11 30.77 1.05
    6 4 -11 32.42 0.97
    -6 4 11 31.44 1.05
    -6 4 11 31.69 1.05
    6 4 -11 32.51 1.17
    -6 4 11 32.02 1.05
    4 -4 -11 25.3 0.81
    -4 -4 11 25.37 0.99
    -4 -4 11 24.68 0.9
    4 -4 -11 25.58 0.87
    4 -4 -11 23.98 0.84
    4 4 -11 24.62 0.9
    -4 4 11 24.78 0.91
    -4 4 11 25.29 0.9
    -4 4 11 24.58 0.89
    4 4 -11 26.03 0.84
    -2 -4 11 1.99 0.24
    -2 -4 11 1.83 0.22
    2 -4 -11 2.33 0.22
    2 -4 -11 1.96 0.2
    -2 4 11 2.16 0.23
    2 4 -11 2.32 0.21
    2 4 -11 1.92 0.21
    -2 4 11 2.15 0.23
    -2 4 11 2.26 0.22
    0 -4 11 20.7 0.88
    0 -4 -11 19.8 0.76
    0 -4 11 20.73 0.79
    0 -4 -11 19.33 0.76
    0 4 11 22.05 0.85
    0 4 -11 20.43 0.79
    0 4 -11 20.87 0.77
    0 4 11 19.37 0.82
    -2 -4 -11 0.12 0.08
    2 -4 11 0.15 0.1
    2 -4 11 0.21 0.11
    -2 -4 -11 0.04 0.09
    -2 4 -11 0.05 0.07
    2 4 11 0.11 0.1
    2 4 11 0.19 0.1
    -2 4 -11 0.17 0.1
    -4 -4 -11 12.11 0.58
    4 -4 11 11.79 0.68
    4 -4 11 12.66 0.58
    -4 -4 -11 12.58 0.6
    4 -4 11 11.97 0.57
    4 4 11 12.47 0.68
    -4 4 -11 12.42 0.6
    -4 4 -11 12.41 0.58
    4 4 11 10.72 0.62
    -6 -4 -11 0.51 0.17
    6 -4 11 0.43 0.19
    -6 -4 -11 0.48 0.14
    6 -4 11 0.7 0.18
    6 4 11 0.52 0.16
    -6 4 -11 0.5 0.15
    6 4 11 0.54 0.19
    8 -4 11 5.72 0.52
    -8 -4 -11 6.2 0.45
    -8 -4 -11 6.74 0.44
    -8 4 -11 6.18 0.46
    8 4 11 6.88 0.56
    8 4 11 5.9 0.46
    17 -5 -11 4.92 0.44
    -17 -5 11 4.66 0.45
    17 -5 -11 5.27 0.42
    -17 -5 11 5.01 0.44
    17 5 -11 5.34 0.5
    -17 5 11 4.7 0.37
    -17 5 11 5.08 0.43
    15 -5 -11 -0.05 0.08
    15 -5 -11 0.1 0.1
    -15 -5 11 0.09 0.11
    -15 -5 11 0.05 0.12
    -15 5 11 -0.05 0.07
    15 5 -11 0.07 0.09
    15 5 -11 0.02 0.1
    -15 5 11 -0.03 0.06
    13 -5 -11 0.5 0.14
    -13 -5 11 0.52 0.18
    -13 -5 11 0.65 0.17
    13 -5 -11 0.56 0.16
    13 5 -11 0.45 0.17
    13 5 -11 0.39 0.13
    -13 5 11 0.67 0.16
    -13 5 11 0.57 0.15
    -11 -5 11 0.1 0.1
    11 -5 -11 0.04 0.08
    -11 -5 11 0.02 0.08
    11 -5 -11 0.11 0.08
    11 5 -11 -0.04 0.08
    -11 5 11 -0.02 0.05
    11 5 -11 0.05 0.06
    -11 5 11 0.08 0.08
    -11 5 11 0.02 0.06
    9 -5 -11 8.79 0.44
    -9 -5 11 8.22 0.48
    9 -5 -11 8.19 0.45
    -9 -5 11 8.46 0.47
    -9 -5 11 7.59 0.52
    -9 5 11 8.06 0.43
    9 5 -11 9.08 0.48
    -9 5 11 9.12 0.47
    9 5 -11 8.03 0.52
    7 -5 -11 9.76 0.47
    -7 -5 11 9.16 0.55
    7 -5 -11 9.36 0.46
    -7 -5 11 9.07 0.51
    -7 5 11 9.5 0.49
    -7 5 11 9.23 0.47
    -7 5 11 9.87 0.48
    7 5 -11 10.4 0.59
    7 5 -11 8.68 0.54
    7 5 -11 9.75 0.5
    -5 -5 11 44.83 1.42
    5 -5 -11 44.83 1.35
    -5 -5 11 45.44 1.5
    5 -5 -11 43.98 1.36
    -5 5 11 44.02 1.4
    -5 5 11 44 1.4
    5 5 -11 46.06 1.31
    5 5 -11 43.51 1.39
    -3 -5 11 8.8 0.53
    3 -5 -11 9.15 0.46
    -3 -5 11 10.55 0.53
    3 -5 -11 9.97 0.45
    3 -5 -11 10.15 0.49
    -3 5 11 9.75 0.51
    3 5 -11 9.19 0.48
    -3 5 11 9.12 0.51
    3 5 -11 10.33 0.47
    1 -5 -11 17.02 0.69
    1 -5 -11 16.37 0.69
    -1 -5 11 17.93 0.8
    -1 -5 11 18.8 0.75
    1 5 -11 17.23 0.71
    1 5 -11 17.36 0.69
    -1 5 11 17.2 0.75
    -1 5 11 18.64 0.78
    -1 5 11 17.21 0.73
    1 -5 11 1.99 0.23
    1 -5 11 2.18 0.27
    -1 -5 -11 1.98 0.22
    -1 -5 -11 1.76 0.21
    1 5 11 1.78 0.24
    1 5 11 2.11 0.23
    -1 5 -11 2.13 0.22
    1 5 11 1.79 0.23
    -1 5 -11 1.64 0.21
    -3 -5 -11 0.39 0.14
    -3 -5 -11 0.47 0.15
    3 -5 11 0.3 0.13
    3 -5 11 0.37 0.16
    -3 5 -11 0.31 0.12
    3 5 11 0.2 0.12
    -3 5 -11 0.24 0.11
    3 5 11 0.14 0.11
    3 5 11 0.37 0.14
    -5 -5 -11 1.45 0.22
    5 -5 11 1.79 0.24
    5 -5 11 2.25 0.3
    -5 -5 -11 1.99 0.24
    5 5 11 2.06 0.27
    5 5 11 1.83 0.28
    -5 5 -11 1.65 0.23
    5 5 11 1.87 0.23
    -7 -5 -11 3.49 0.34
    -7 -5 -11 4.52 0.36
    7 -5 11 4.38 0.35
    7 -5 11 3.87 0.42
    7 5 11 3.97 0.43
    7 5 11 3.62 0.36
    -7 5 -11 4.33 0.37
    16 -6 -11 3.33 0.32
    -16 -6 11 2.96 0.37
    16 -6 -11 2.4 0.31
    -16 -6 11 3.21 0.35
    -16 6 11 2.86 0.32
    16 6 -11 2.82 0.28
    -16 6 11 2.5 0.27
    16 6 -11 3.29 0.41
    14 -6 -11 5 0.36
    -14 -6 11 4.78 0.41
    14 -6 -11 3.93 0.36
    -14 -6 11 4.17 0.41
    14 6 -11 4 0.33
    -14 6 11 5.2 0.4
    14 6 -11 3.8 0.41
    -14 6 11 3.46 0.31
    -12 -6 11 3.35 0.33
    12 -6 -11 2.47 0.27
    -12 -6 11 2.46 0.3
    12 -6 -11 3.07 0.27
    -12 6 11 2.36 0.24
    12 6 -11 2.17 0.31
    -12 6 11 2.25 0.26
    12 6 -11 2.31 0.25
    -12 6 11 2.16 0.23
    -10 -6 11 3.04 0.33
    10 -6 -11 2.99 0.28
    -10 -6 11 3.51 0.32
    10 -6 -11 3.95 0.31
    -10 -6 11 3.63 0.33
    10 6 -11 3.74 0.31
    -10 6 11 3.77 0.3
    -10 6 11 3.59 0.3
    10 6 -11 3.41 0.35
    -8 -6 11 1.29 0.22
    8 -6 -11 1.37 0.19
    -8 -6 11 1.17 0.23
    -8 -6 11 1.66 0.24
    8 -6 -11 1.8 0.2
    -8 6 11 1.27 0.18
    -8 6 11 1.38 0.18
    -8 6 11 1.1 0.17
    8 6 -11 1.45 0.2
    8 6 -11 1.29 0.22
    6 -6 -11 3.87 0.3
    6 -6 -11 5.23 0.33
    -6 -6 11 4.63 0.36
    -6 -6 11 4.42 0.38
    6 6 -11 4.08 0.32
    -6 6 11 3.95 0.31
    -6 6 11 4.3 0.32
    6 6 -11 4.65 0.39
    6 6 -11 4.18 0.27
    4 -6 -11 3.01 0.26
    -4 -6 11 3.09 0.29
    4 -6 -11 2.9 0.26
    -4 -6 11 3.13 0.32
    4 -6 -11 3.01 0.29
    -4 6 11 3.33 0.29
    4 6 -11 3.45 0.29
    4 6 -11 3.02 0.24
    -4 6 11 2.6 0.27
    2 -6 -11 0.74 0.17
    2 -6 -11 0.45 0.14
    -2 -6 11 0.36 0.15
    -2 -6 11 0.44 0.14
    2 6 -11 0.49 0.13
    2 6 -11 0.41 0.11
    -2 6 11 0.4 0.14
    -2 6 11 0.44 0.14
    0 -6 11 2.36 0.28
    0 -6 -11 2.05 0.23
    0 -6 -11 2.07 0.23
    0 -6 11 2.6 0.27
    0 6 11 2.35 0.26
    0 6 11 2.46 0.27
    0 6 -11 2.4 0.24
    0 6 -11 2.1 0.22
    2 -6 11 1.66 0.25
    2 -6 11 1.7 0.23
    -2 -6 -11 1.77 0.22
    -2 -6 -11 1.64 0.22
    2 6 11 1.44 0.21
    -2 6 -11 1.41 0.2
    2 6 11 1.05 0.22
    -2 6 -11 1.8 0.22
    4 -6 11 6.48 0.5
    -4 -6 -11 5.99 0.41
    4 -6 11 6.25 0.43
    -4 -6 -11 6.29 0.43
    -4 6 -11 6.59 0.44
    4 6 11 5.97 0.46
    4 6 11 6.17 0.43
    6 -6 11 0.65 0.22
    6 -6 11 0.48 0.17
    -6 -6 -11 0.67 0.2
    -6 -6 -11 0.43 0.15
    6 6 11 0.28 0.12
    6 6 11 0.42 0.17
    -6 6 -11 0.31 0.14
    -15 -7 11 1.3 0.29
    -15 -7 11 1.74 0.3
    15 -7 -11 1.57 0.24
    15 -7 -11 1.64 0.26
    -15 7 11 1.21 0.26
    -15 7 11 1.56 0.22
    15 7 -11 1.07 0.27
    15 7 -11 1.73 0.23
    13 -7 -11 0.04 0.1
    13 -7 -11 0.15 0.1
    -13 -7 11 0.25 0.17
    -13 -7 11 0.09 0.12
    13 7 -11 0.02 0.08
    -13 7 11 0.52 0.14
    -13 7 11 0.19 0.11
    13 7 -11 0.43 0.19
    -13 7 11 0.15 0.1
    -11 -7 11 7.11 0.48
    -11 -7 11 6.58 0.48
    11 -7 -11 7.15 0.46
    11 7 -11 6.68 0.44
    -11 7 11 6.71 0.43
    -11 7 11 7.25 0.45
    11 7 -11 7.59 0.54
    -9 -7 11 2.49 0.29
    9 -7 -11 1.86 0.23
    -9 -7 11 1.98 0.28
    9 -7 -11 2.06 0.24
    -9 -7 11 2 0.26
    9 7 -11 2.23 0.3
    9 7 -11 1.96 0.24
    -9 7 11 2.03 0.24
    -9 7 11 2.23 0.25
    7 -7 -11 11.67 0.57
    -7 -7 11 12.06 0.63
    -7 -7 11 12.54 0.68
    7 -7 -11 12.17 0.58
    -7 7 11 13.22 0.63
    7 7 -11 11.66 0.6
    -7 7 11 12 0.58
    -7 7 11 11.99 0.59
    7 7 -11 11.56 0.66
    5 -7 -11 5.9 0.38
    -5 -7 11 6.12 0.45
    -5 -7 11 5.96 0.42
    5 -7 -11 6.31 0.4
    5 7 -11 5.91 0.34
    -5 7 11 5.67 0.4
    5 7 -11 5.53 0.39
    -5 7 11 5.72 0.4
    -3 -7 11 1.01 0.22
    3 -7 -11 0.81 0.17
    -3 -7 11 1.21 0.2
    3 -7 -11 0.81 0.17
    -3 7 11 1.03 0.2
    -3 7 11 1.25 0.2
    3 7 -11 1.05 0.17
    3 7 -11 0.91 0.17
    -1 -7 11 5.6 0.41
    1 -7 -11 5.69 0.39
    1 -7 -11 5.36 0.38
    -1 -7 11 5.66 0.43
    1 7 -11 5.84 0.39
    -1 7 11 4.6 0.37
    1 7 -11 5.53 0.36
    -1 7 11 5.63 0.42
    -1 -7 -11 1.4 0.21
    1 -7 11 1.19 0.22
    -1 -7 -11 0.8 0.18
    1 -7 11 1.21 0.24
    1 7 11 1.44 0.21
    -1 7 -11 0.95 0.19
    1 7 11 0.94 0.21
    -1 7 -11 1.16 0.19
    3 -7 11 4.48 0.38
    3 -7 11 4.69 0.42
    -3 -7 -11 4.8 0.37
    -3 -7 -11 4.6 0.37
    -3 7 -11 4.98 0.38
    3 7 11 4.5 0.4
    3 7 11 5.04 0.4
    -5 -7 -11 0.48 0.16
    5 -7 11 0.41 0.16
    -5 -7 -11 0.19 0.12
    5 -7 11 0.84 0.23
    -5 7 -11 0.39 0.15
    5 7 11 0.53 0.18
    5 7 11 0.72 0.21
    -14 -8 11 1.52 0.32
    14 -8 -11 2.02 0.28
    -14 -8 11 1.4 0.28
    14 8 -11 1.69 0.32
    -14 8 11 1.5 0.23
    14 8 -11 1.6 0.24
    -14 8 11 1.55 0.24
    -12 -8 11 1.57 0.27
    12 -8 -11 0.92 0.22
    -12 -8 11 1.48 0.29
    -12 8 11 1.35 0.22
    -12 8 11 0.85 0.19
    12 8 -11 1.3 0.22
    12 8 -11 1.13 0.27
    -10 -8 11 0.13 0.14
    10 -8 -11 0.14 0.11
    10 -8 -11 0.21 0.12
    -10 -8 11 0.22 0.14
    -10 -8 11 0.1 0.12
    10 8 -11 0.11 0.12
    -10 8 11 0.16 0.11
    10 8 -11 0.28 0.13
    -10 8 11 0.34 0.13
    8 -8 -11 1.63 0.22
    -8 -8 11 1.17 0.23
    -8 -8 11 1.35 0.22
    8 -8 -11 1.43 0.21
    8 8 -11 1.2 0.24
    8 8 -11 1.04 0.22
    -8 8 11 1.1 0.22
    -8 8 11 1.22 0.19
    -6 -8 11 0.09 0.09
    6 -8 -11 0.02 0.09
    6 -8 -11 0.03 0.08
    -6 -8 11 0.11 0.11
    6 8 -11 0.06 0.09
    -6 8 11 -0.04 0.05
    -6 8 11 0.04 0.08
    -4 -8 11 1.28 0.21
    -4 -8 11 1.23 0.22
    4 -8 -11 1.2 0.19
    4 -8 -11 1.43 0.2
    -4 8 11 1.33 0.21
    4 8 -11 1.17 0.17
    -4 8 11 0.89 0.21
    4 8 -11 1.45 0.21
    2 -8 -11 1.74 0.23
    -2 -8 11 1.66 0.25
    -2 -8 11 1.7 0.25
    -2 8 11 1.94 0.25
    2 8 -11 1.76 0.21
    -2 8 11 1.29 0.22
    2 8 -11 1.99 0.24
    0 -8 -11 2.99 0.3
    0 -8 11 2.75 0.32
    0 -8 11 3.18 0.33
    0 8 -11 2.65 0.27
    0 8 -11 2.9 0.28
    0 8 11 2.72 0.3
    0 8 11 2.52 0.3
    -2 -8 -11 3.88 0.35
    2 -8 11 3.89 0.37
    -2 8 -11 3.62 0.33
    2 8 11 3.9 0.36
    2 8 11 3.29 0.36
    4 -8 11 0.01 0.1
    -4 -8 -11 0.08 0.09
    -4 -8 -11 0.1 0.12
    -4 8 -11 -0.04 0.09
    4 8 11 0.1 0.09
    4 8 11 0.12 0.12
    -11 -9 11 3.48 0.4
    -11 -9 11 3.67 0.39
    -11 -9 11 3.19 0.37
    11 -9 -11 3.74 0.36
    11 9 -11 3.62 0.36
    -11 9 11 2.96 0.32
    -11 9 11 3.16 0.32
    11 9 -11 4.26 0.43
    9 -9 -11 4.54 0.39
    9 -9 -11 4.2 0.36
    -9 -9 11 3.84 0.4
    -9 -9 11 4.67 0.4
    9 9 -11 4.68 0.39
    -9 9 11 4.96 0.39
    9 9 -11 4.17 0.41
    -9 9 11 4.01 0.36
    7 -9 -11 2.68 0.29
    -7 -9 11 2.95 0.33
    -7 -9 11 2.21 0.3
    7 -9 -11 1.99 0.25
    -7 9 11 2.62 0.29
    7 9 -11 2.13 0.3
    7 9 -11 2.67 0.29
    -7 9 11 2.24 0.26
    -5 -9 11 2.97 0.33
    5 -9 -11 2.63 0.27
    5 -9 -11 2.6 0.28
    -5 -9 11 2.79 0.31
    -5 9 11 2.78 0.32
    -5 9 11 3.33 0.32
    5 9 -11 3.22 0.32
    3 -9 -11 2.16 0.25
    -3 -9 11 1.82 0.28
    3 -9 -11 2.32 0.27
    3 9 -11 2.18 0.27
    3 9 -11 2.3 0.25
    -3 9 11 2.16 0.27
    -3 9 11 2.56 0.3
    -1 -9 11 9.21 0.57
    1 -9 -11 9.71 0.57
    1 9 -11 9.97 0.54
    -1 9 11 10.01 0.62
    -1 9 11 9.34 0.58
    1 9 -11 10.1 0.56
    -1 -9 -11 1.19 0.24
    1 -9 11 1.7 0.26
    -1 9 -11 1.41 0.23
    1 9 11 1.28 0.25
    1 9 11 1.62 0.26
    8 -10 -11 0.51 0.17
    -8 -10 11 0.78 0.22
    8 -10 -11 0.9 0.21
    -8 10 11 0.79 0.2
    8 10 -11 0.55 0.17
    -8 10 11 0.56 0.18
    6 -10 -11 0.47 0.16
    -6 -10 11 0.67 0.2
    6 -10 -11 0.77 0.2
    6 10 -11 0.41 0.16
    -6 10 11 0.48 0.17
    -6 10 11 0.77 0.2
    4 -10 -11 0.1 0.11
    -4 -10 11 0.15 0.13
    4 -10 -11 0.02 0.1
    4 10 -11 0.2 0.11
    -4 10 11 0.2 0.13
    -4 10 11 0.2 0.13
    4 10 -11 0.04 0.09
    -2 -10 11 0.29 0.16
    2 -10 -11 0.53 0.19
    2 -10 -11 0.95 0.22
    2 10 -11 0.38 0.15
    -2 10 11 0.95 0.24
    2 10 -11 0.62 0.18
    -2 10 11 0.52 0.18
    18 0 -12 7.7 0.52
    18 0 -12 7.34 0.57
    -18 0 12 7.46 0.54
    -18 0 12 8.01 0.53
    16 0 -12 4.14 0.41
    -16 0 12 4.11 0.35
    16 0 -12 3.99 0.35
    -16 0 12 3.99 0.36
    14 0 -12 18.62 0.79
    -14 0 12 19.95 0.82
    14 0 -12 18.39 0.87
    -14 0 12 17.91 0.78
    -12 0 12 10.62 0.52
    12 0 -12 10.14 0.52
    12 0 -12 9.43 0.56
    12 0 -12 11.03 0.49
    -12 0 12 10.69 0.54
    10 0 -12 4.98 0.38
    10 0 -12 4.74 0.31
    -10 0 12 4.61 0.32
    -10 0 12 3.99 0.28
    -10 0 12 4.77 0.37
    10 0 -12 4.81 0.27
    8 0 -12 12.29 0.48
    8 0 -12 12.18 0.53
    8 0 -12 10.87 0.59
    -8 0 12 12.08 0.48
    -8 0 12 12 0.53
    -8 0 12 11.2 0.59
    6 0 -12 7.91 0.33
    6 0 -12 7.94 0.38
    -6 0 12 7.69 0.4
    -6 0 12 7.45 0.46
    -6 0 12 7.86 0.41
    6 0 -12 7.4 0.4
    -4 0 12 47.96 1.47
    4 0 -12 50.99 1.33
    -4 0 12 48.67 1.56
    4 0 -12 48.17 1.47
    -4 0 12 48.96 1.41
    4 0 -12 47.53 1.41
    2 0 -12 24.98 0.75
    -2 0 12 21.99 0.82
    2 0 -12 22.52 0.81
    2 0 -12 22.14 0.85
    -2 0 12 23.87 0.87
    -2 0 12 22.34 0.92
    0 0 12 40.45 1.4
    0 0 12 41.24 1.32
    0 0 -12 42 1.32
    0 0 -12 38.59 1.25
    2 0 12 39.31 1.32
    -2 0 -12 38.86 1.28
    -2 0 -12 41.87 1.23
    2 0 12 41.03 1.45
    -4 0 -12 1.89 0.22
    -4 0 -12 1.71 0.2
    4 0 12 2.56 0.27
    4 0 12 2.16 0.29
    6 0 12 4.97 0.38
    6 0 12 4.98 0.47
    -6 0 -12 5.09 0.37
    -6 0 -12 4.87 0.35
    -8 0 -12 -0.06 0.07
    8 0 12 0.06 0.13
    -8 0 -12 0.01 0.11
    -19 -1 12 1 0.24
    19 -1 -12 0.87 0.22
    19 -1 -12 1.06 0.28
    -19 -1 12 0.97 0.24
    -19 1 12 0.7 0.2
    -19 1 12 0.89 0.22
    19 1 -12 0.8 0.23
    19 1 -12 1.03 0.28
    17 -1 -12 2.18 0.28
    -17 -1 12 2.3 0.29
    -17 -1 12 2.28 0.29
    17 -1 -12 2.08 0.3
    -17 1 12 2.18 0.27
    17 1 -12 2.56 0.3
    17 1 -12 2.21 0.32
    -17 1 12 2.82 0.3
    15 -1 -12 2.06 0.26
    -15 -1 12 2.44 0.27
    -15 -1 12 2.26 0.27
    15 -1 -12 2.4 0.31
    15 1 -12 2.24 0.27
    -15 1 12 2.2 0.26
    -15 1 12 1.79 0.24
    15 1 -12 2.25 0.3
    13 -1 -12 4.99 0.4
    -13 -1 12 4.92 0.36
    13 -1 -12 5.08 0.36
    -13 -1 12 5.12 0.37
    13 1 -12 4.83 0.42
    -13 1 12 5.52 0.37
    13 1 -12 5.82 0.34
    -13 1 12 5.38 0.37
    -11 -1 12 1.27 0.18
    11 -1 -12 1.84 0.2
    -11 -1 12 1.34 0.19
    11 -1 -12 1.16 0.15
    -11 -1 12 1.42 0.22
    11 -1 -12 1.09 0.2
    11 1 -12 1.32 0.22
    -11 1 12 1.32 0.17
    -11 1 12 1.5 0.19
    -11 1 12 1.2 0.15
    -11 1 12 1.59 0.22
    11 1 -12 1.15 0.16
    9 -1 -12 10.84 0.42
    9 -1 -12 10.8 0.46
    -9 -1 12 10.41 0.46
    9 -1 -12 8.75 0.51
    -9 -1 12 9.37 0.49
    -9 -1 12 9.11 0.55
    9 -1 -12 10.43 0.48
    -9 1 12 10.05 0.44
    -9 1 12 9.73 0.45
    9 1 -12 9.58 0.47
    -9 1 12 9.97 0.54
    -9 1 12 9.31 0.41
    -9 1 12 9.78 0.47
    9 1 -12 9.06 0.55
    -9 1 12 10.76 0.48
    9 1 -12 9.87 0.41
    7 -1 -12 2.47 0.2
    7 -1 -12 2.45 0.19
    -7 -1 12 2.6 0.24
    -7 -1 12 2.37 0.26
    7 -1 -12 2.48 0.22
    -7 1 12 2.25 0.24
    7 1 -12 2.14 0.21
    -7 1 12 2.72 0.19
    7 1 -12 2.85 0.21
    -7 1 12 2.66 0.22
    -7 1 12 2.66 0.23
    7 1 -12 2.08 0.26
    -5 -1 12 1.23 0.17
    5 -1 -12 1.23 0.15
    5 -1 -12 1.73 0.21
    5 -1 -12 1.43 0.17
    -5 -1 12 1.79 0.23
    5 1 -12 1.68 0.19
    -5 1 12 1.32 0.17
    -5 1 12 1.61 0.17
    -5 1 12 1.81 0.22
    5 1 -12 1.84 0.18
    3 -1 -12 1.02 0.15
    -3 -1 12 0.88 0.2
    3 -1 -12 0.92 0.15
    -3 -1 12 1.01 0.15
    -3 -1 12 0.83 0.16
    3 1 -12 0.68 0.14
    -3 1 12 0.72 0.17
    -3 1 12 1.17 0.16
    3 1 -12 0.96 0.17
    -1 -1 12 6.52 0.45
    -1 -1 12 5.75 0.33
    1 -1 -12 5.84 0.32
    1 -1 -12 5.55 0.34
    -1 -1 12 5.66 0.37
    1 -1 -12 5.74 0.37
    -1 1 12 6.47 0.39
    -1 1 12 5.81 0.41
    1 1 -12 6.37 0.37
    1 1 -12 5.41 0.36
    -1 -1 -12 0.38 0.12
    1 -1 12 0.35 0.12
    -1 -1 -12 0.31 0.11
    1 -1 12 0.45 0.16
    1 1 12 0.49 0.17
    -1 1 -12 0.11 0.08
    -1 1 -12 0.42 0.12
    1 1 12 0.29 0.11
    -3 -1 -12 2.38 0.24
    -3 -1 -12 1.93 0.2
    3 -1 12 1.83 0.26
    3 -1 12 1.59 0.21
    3 1 12 1.79 0.22
    -3 1 -12 2.17 0.21
    3 1 12 2.71 0.32
    -3 1 -12 2.05 0.23
    -3 1 -12 2.36 0.25
    5 -1 12 0.26 0.11
    -5 -1 -12 0.15 0.09
    5 -1 12 0.29 0.15
    -5 -1 -12 0.42 0.13
    5 1 12 0.6 0.17
    -5 1 -12 0.32 0.12
    -5 1 -12 0.37 0.14
    5 1 12 0.26 0.15
    -7 -1 -12 0.47 0.15
    -7 -1 -12 0.88 0.19
    7 -1 12 0.42 0.18
    7 1 12 0.81 0.24
    7 1 12 0.72 0.2
    -7 1 -12 0.48 0.15
    -7 1 -12 0.62 0.16
    -18 -2 12 1.45 0.25
    18 -2 -12 0.9 0.23
    18 -2 -12 0.69 0.21
    -18 -2 12 0.86 0.21
    18 2 -12 0.51 0.21
    -18 2 12 0.99 0.24
    18 2 -12 0.78 0.2
    -18 2 12 0.94 0.24
    16 -2 -12 4.84 0.42
    -16 -2 12 5.38 0.43
    16 -2 -12 5.1 0.39
    -16 -2 12 4.85 0.4
    -16 2 12 5.14 0.41
    16 2 -12 4.97 0.45
    -16 2 12 4.92 0.38
    14 -2 -12 1.02 0.2
    -14 -2 12 1.1 0.22
    14 -2 -12 0.77 0.19
    -14 -2 12 1.09 0.22
    -14 2 12 0.77 0.19
    -14 2 12 0.78 0.17
    14 2 -12 0.97 0.24
    14 2 -12 0.82 0.16
    -14 2 12 0.82 0.13
    -12 -2 12 4 0.34
    -12 -2 12 3.38 0.29
    12 -2 -12 3.85 0.33
    12 -2 -12 3.55 0.29
    -12 2 12 4 0.27
    -12 2 12 4.09 0.31
    -12 2 12 3.78 0.33
    -12 2 12 4.16 0.31
    12 2 -12 3.9 0.29
    12 2 -12 4.16 0.38
    -10 -2 12 4.6 0.38
    10 -2 -12 4.93 0.37
    10 -2 -12 4.91 0.32
    -10 -2 12 5.19 0.36
    10 -2 -12 5.41 0.38
    10 -2 -12 4.77 0.32
    10 -2 -12 3.92 0.28
    -10 -2 12 4.67 0.31
    -10 2 12 4.7 0.28
    -10 2 12 4.71 0.31
    10 2 -12 4.66 0.32
    -10 2 12 4.7 0.32
    10 2 -12 4.46 0.38
    -10 2 12 5.17 0.37
    -10 2 12 5.08 0.32
    -10 2 12 4.63 0.29
    -8 -2 12 1.26 0.21
    8 -2 -12 0.98 0.14
    8 -2 -12 1.15 0.15
    -8 -2 12 1.21 0.19
    -8 2 12 1.24 0.16
    8 2 -12 1.4 0.18
    -8 2 12 1.42 0.15
    8 2 -12 1.33 0.22
    -8 2 12 0.88 0.14
    -8 2 12 1.37 0.19
    -8 2 12 1.29 0.17
    -8 2 12 1.46 0.16
    6 -2 -12 7.02 0.36
    -6 -2 12 5.98 0.37
    6 -2 -12 6.1 0.32
    6 -2 -12 5.37 0.35
    -6 -2 12 5.88 0.42
    -6 2 12 5.99 0.32
    -6 2 12 6 0.39
    -6 2 12 5.84 0.36
    6 2 -12 6.4 0.33
    6 2 -12 7.04 0.39
    4 -2 -12 14.37 0.61
    -4 -2 12 13.56 0.67
    4 -2 -12 13.66 0.54
    4 -2 -12 13.32 0.56
    -4 -2 12 14.16 0.59
    4 2 -12 14.68 0.62
    -4 2 12 14.06 0.62
    -4 2 12 13.55 0.64
    4 2 -12 14.39 0.57
    2 -2 -12 13.61 0.57
    -2 -2 12 13.82 0.58
    -2 -2 12 12.71 0.66
    2 -2 -12 13.49 0.54
    -2 2 12 13.38 0.65
    -2 2 12 13.46 0.62
    2 2 -12 13.49 0.61
    2 2 -12 13.91 0.57
    0 -2 -12 2.96 0.24
    0 -2 12 2.82 0.31
    0 -2 -12 3.31 0.26
    0 -2 12 3.16 0.25
    0 -2 12 2.88 0.26
    0 2 12 2.75 0.27
    0 2 -12 3.01 0.25
    0 2 -12 2.78 0.26
    0 2 12 2.85 0.3
    -2 -2 -12 20.96 0.79
    2 -2 12 21.3 0.95
    -2 -2 -12 20.92 0.81
    2 -2 12 21.71 0.85
    2 2 12 22.26 0.95
    -2 2 -12 20.83 0.83
    2 2 12 21.62 0.88
    -2 2 -12 22.2 0.83
    -4 -2 -12 4.6 0.33
    -4 -2 -12 5.04 0.36
    4 -2 12 5.41 0.45
    4 -2 12 4.81 0.35
    -4 2 -12 4.83 0.36
    -4 2 -12 4.97 0.36
    4 2 12 4.76 0.37
    4 2 12 4.1 0.4
    6 -2 12 5.13 0.47
    -6 -2 -12 5.22 0.39
    -6 -2 -12 5.42 0.38
    6 -2 12 5.02 0.42
    6 2 12 5.63 0.44
    -6 2 -12 6.3 0.42
    6 2 12 6.2 0.51
    -8 -2 -12 1.83 0.24
    8 -2 12 1.5 0.29
    -8 2 -12 1.42 0.23
    8 2 12 1.53 0.35
    8 2 12 1.31 0.23
    17 -3 -12 7.92 0.5
    -17 -3 12 6.95 0.53
    -17 -3 12 7.81 0.53
    -17 3 12 7.62 0.49
    -17 3 12 6.94 0.43
    -17 3 12 7.14 0.51
    17 3 -12 7.38 0.59
    -15 -3 12 1.55 0.23
    15 -3 -12 1.96 0.23
    -15 -3 12 1.67 0.26
    15 3 -12 1.55 0.26
    -15 3 12 1.72 0.22
    -15 3 12 1.75 0.2
    -15 3 12 1.72 0.24
    15 3 -12 1.89 0.21
    13 -3 -12 7.85 0.48
    -13 -3 12 8.37 0.5
    13 -3 -12 7.41 0.46
    13 -3 -12 7.71 0.45
    -13 -3 12 8.25 0.49
    -13 3 12 7.48 0.45
    -13 3 12 7.88 0.42
    13 3 -12 8.1 0.55
    13 3 -12 7.96 0.44
    -13 3 12 6.94 0.43
    -11 -3 12 1.9 0.24
    11 -3 -12 2.04 0.21
    11 -3 -12 1.87 0.21
    11 -3 -12 1.87 0.23
    -11 -3 12 1.84 0.22
    -11 3 12 1.77 0.22
    -11 3 12 2.04 0.21
    11 3 -12 1.75 0.25
    -11 3 12 1.77 0.18
    11 3 -12 2.03 0.22
    -11 3 12 1.6 0.17
    -11 3 12 1.45 0.18
    9 -3 -12 40.19 1.18
    9 -3 -12 37.63 1.16
    -9 -3 12 37.73 1.21
    9 -3 -12 38.46 1.16
    -9 -3 12 36.29 1.35
    -9 -3 12 37.35 1.26
    9 -3 -12 38.04 1.18
    9 -3 -12 38.02 1.25
    -9 3 12 38.6 1.26
    9 3 -12 37.94 1.23
    -9 3 12 39.53 1.18
    9 3 -12 35.7 1.34
    -9 3 12 37.89 1.2
    -9 3 12 37.58 1.16
    -9 3 12 38 1.18
    -9 3 12 37.09 1.18
    7 -3 -12 17.54 0.73
    7 -3 -12 17.15 0.64
    7 -3 -12 16.57 0.65
    -7 -3 12 17.26 0.79
    -7 -3 12 17.7 0.72
    -7 3 12 17.9 0.69
    7 3 -12 17.5 0.71
    7 3 -12 17.5 0.8
    -7 3 12 16.44 0.62
    -7 3 12 16.76 0.68
    -7 3 12 15.75 0.7
    -5 -3 12 3.52 0.33
    5 -3 -12 3.8 0.26
    5 -3 -12 3.76 0.27
    -5 -3 12 3.11 0.28
    -5 3 12 3.76 0.29
    -5 3 12 3.54 0.29
    -5 3 12 4.07 0.29
    5 3 -12 4.04 0.26
    3 -3 -12 20.9 0.74
    -3 -3 12 19.98 0.78
    -3 -3 12 20.44 0.88
    3 -3 -12 21.38 0.77
    3 3 -12 19.43 0.78
    3 3 -12 20.61 0.75
    -3 3 12 20.4 0.83
    -3 3 12 20.46 0.82
    1 -3 -12 0.34 0.11
    -1 -3 12 0.09 0.08
    -1 -3 12 0.09 0.09
    1 -3 -12 0.08 0.07
    1 3 -12 0.19 0.09
    -1 3 12 0.32 0.13
    1 3 -12 0.39 0.12
    -1 3 12 0.15 0.09
    1 -3 12 16.16 0.79
    1 -3 12 16.98 0.68
    -1 -3 -12 15.5 0.66
    -1 -3 -12 16.44 0.69
    1 -3 12 17.05 0.71
    -1 3 -12 17.22 0.7
    -1 3 -12 15.39 0.69
    1 3 12 17.59 0.79
    1 3 12 15.26 0.72
    -3 -3 -12 1.51 0.2
    3 -3 12 1.44 0.19
    3 -3 12 1.28 0.23
    -3 -3 -12 1.22 0.19
    3 -3 12 1.5 0.2
    3 3 12 1.16 0.2
    -3 3 -12 1.53 0.2
    -3 3 -12 1.37 0.2
    3 3 12 1.28 0.23
    -5 -3 -12 2.07 0.24
    -5 -3 -12 2.29 0.26
    5 -3 12 2.39 0.25
    5 -3 12 2.91 0.35
    -5 3 -12 2.15 0.25
    5 3 12 2.06 0.3
    5 3 12 2.29 0.28
    -7 -3 -12 6.13 0.44
    -7 -3 -12 7.09 0.45
    7 -3 12 6.22 0.54
    7 3 12 5.88 0.53
    7 3 12 6.69 0.49
    -7 3 -12 6.61 0.45
    -18 -4 12 0.12 0.15
    18 -4 -12 0.16 0.13
    -18 -4 12 0.02 0.11
    -18 4 12 0.34 0.14
    18 4 -12 0.18 0.17
    -18 4 12 0.17 0.11
    -16 -4 12 0.25 0.12
    -16 -4 12 0.19 0.14
    16 -4 -12 0.34 0.14
    16 4 -12 0.12 0.14
    -16 4 12 0.22 0.12
    -16 4 12 0.25 0.12
    14 -4 -12 1.35 0.2
    -14 -4 12 1.2 0.24
    14 -4 -12 1.32 0.22
    -14 -4 12 1.42 0.22
    14 4 -12 1.57 0.2
    -14 4 12 1.1 0.17
    -14 4 12 1.61 0.23
    14 4 -12 1.34 0.25
    -12 -4 12 1.49 0.22
    -12 -4 12 1.32 0.21
    12 -4 -12 1.03 0.17
    12 -4 -12 1.32 0.18
    12 4 -12 1.36 0.19
    12 4 -12 1.12 0.22
    -12 4 12 1.49 0.19
    -12 4 12 1.25 0.18
    -12 4 12 1.37 0.17
    -10 -4 12 2.53 0.26
    10 -4 -12 2.84 0.24
    -10 -4 12 3.05 0.32
    10 -4 -12 2.63 0.23
    -10 -4 12 2.71 0.29
    10 -4 -12 3.08 0.27
    -10 4 12 2.67 0.24
    -10 4 12 3.09 0.24
    10 4 -12 2.78 0.26
    10 4 -12 2.56 0.3
    -10 4 12 2.62 0.24
    -10 4 12 2.66 0.24
    8 -4 -12 7.62 0.4
    8 -4 -12 7.66 0.41
    8 -4 -12 8.34 0.41
    -8 -4 12 7.02 0.45
    -8 -4 12 7.74 0.51
    8 4 -12 7.68 0.44
    -8 4 12 7.33 0.41
    -8 4 12 7.95 0.41
    -8 4 12 7.31 0.4
    8 4 -12 7.13 0.5
    -8 4 12 6.94 0.41
    6 -4 -12 1.08 0.16
    -6 -4 12 1.49 0.21
    6 -4 -12 1.65 0.18
    6 -4 -12 1.58 0.18
    -6 -4 12 1.49 0.22
    -6 4 12 1.43 0.19
    6 4 -12 1.49 0.19
    -6 4 12 1.38 0.18
    6 4 -12 1.57 0.17
    -6 4 12 1.79 0.2
    -4 -4 12 0.93 0.18
    -4 -4 12 1.4 0.19
    4 -4 -12 0.85 0.16
    4 -4 -12 1.19 0.17
    -4 4 12 0.85 0.17
    4 4 -12 1.23 0.16
    -4 4 12 0.85 0.16
    4 4 -12 0.93 0.18
    -4 4 12 0.94 0.19
    -2 -4 12 2.41 0.25
    2 -4 -12 2.04 0.21
    2 -4 -12 2.22 0.22
    -2 -4 12 2.33 0.28
    2 4 -12 2.03 0.21
    2 4 -12 2.57 0.25
    -2 4 12 2.57 0.26
    -2 4 12 2.18 0.24
    -2 4 12 2.21 0.23
    0 -4 -12 1.83 0.21
    0 -4 12 1.73 0.22
    0 -4 -12 1.83 0.21
    0 -4 12 1.46 0.24
    0 4 12 1.79 0.24
    0 4 -12 1.76 0.21
    0 4 12 2.08 0.24
    0 4 -12 1.41 0.19
    -2 -4 -12 1.59 0.2
    -2 -4 -12 1.79 0.22
    2 -4 12 1.92 0.26
    2 -4 12 1.69 0.21
    2 -4 12 1.72 0.22
    2 4 12 1.9 0.26
    2 4 12 1.68 0.23
    -2 4 -12 1.85 0.22
    -2 4 -12 1.52 0.2
    -4 -4 -12 2.05 0.23
    4 -4 12 2.36 0.24
    -4 -4 -12 2.65 0.27
    4 -4 12 1.53 0.27
    4 -4 12 2.16 0.24
    4 4 12 1.9 0.26
    -4 4 -12 1.93 0.23
    -4 4 -12 2.27 0.26
    4 4 12 1.96 0.29
    -6 -4 -12 0.78 0.2
    6 -4 12 0.63 0.21
    -6 -4 -12 1.01 0.21
    6 4 12 0.76 0.21
    -6 4 -12 0.95 0.21
    6 4 12 0.99 0.27
    -17 -5 12 8.33 0.57
    -17 -5 12 6.89 0.55
    17 -5 -12 7.42 0.54
    17 -5 -12 7.21 0.5
    -17 5 12 8.37 0.56
    -17 5 12 7.37 0.47
    17 5 -12 8.67 0.65
    -15 -5 12 0.6 0.19
    15 -5 -12 0.6 0.17
    15 -5 -12 0.8 0.2
    -15 -5 12 0.31 0.17
    15 5 -12 0.47 0.19
    15 5 -12 0.56 0.15
    -15 5 12 0.29 0.13
    -15 5 12 0.19 0.09
    -13 -5 12 4.51 0.39
    -13 -5 12 5.07 0.41
    13 -5 -12 4.34 0.36
    13 -5 -12 4.28 0.33
    13 5 -12 4.29 0.34
    13 5 -12 4.21 0.42
    -13 5 12 5.08 0.38
    -13 5 12 4.86 0.35
    11 -5 -12 0.15 0.11
    -11 -5 12 0.1 0.1
    11 -5 -12 0.21 0.1
    11 -5 -12 0.12 0.09
    -11 -5 12 0.09 0.1
    -11 -5 12 -0.02 0.1
    -11 5 12 0.16 0.09
    -11 5 12 0.19 0.09
    11 5 -12 0.06 0.11
    -11 5 12 0.13 0.1
    11 5 -12 0.14 0.1
    9 -5 -12 16.36 0.69
    9 -5 -12 15.82 0.67
    -9 -5 12 16.58 0.82
    -9 -5 12 16.66 0.75
    9 5 -12 16.47 0.71
    -9 5 12 17.2 0.69
    -9 5 12 17.05 0.7
    -9 5 12 16.57 0.7
    9 5 -12 16.43 0.82
    7 -5 -12 1.73 0.2
    -7 -5 12 1.73 0.24
    7 -5 -12 1.98 0.21
    7 -5 -12 1.94 0.21
    -7 -5 12 1.93 0.26
    7 5 -12 1.94 0.27
    -7 5 12 1.86 0.21
    7 5 -12 1.56 0.2
    -7 5 12 1.99 0.22
    -5 -5 12 13.62 0.72
    5 -5 -12 15.04 0.63
    5 -5 -12 15.11 0.64
    -5 -5 12 16.19 0.7
    5 5 -12 14.81 0.67
    -5 5 12 16.33 0.7
    5 5 -12 15.11 0.6
    -5 5 12 14.61 0.67
    -3 -5 12 18.66 0.84
    3 -5 -12 17.96 0.74
    3 -5 -12 18.52 0.73
    -3 -5 12 17.51 0.76
    3 5 -12 18.73 0.71
    -3 5 12 18.68 0.8
    3 5 -12 18.31 0.76
    -3 5 12 18.55 0.78
    -1 -5 12 0.66 0.19
    1 -5 -12 0.86 0.17
    1 -5 -12 0.91 0.18
    -1 -5 12 1.21 0.2
    1 5 -12 1.05 0.16
    -1 5 12 1.04 0.17
    1 5 -12 0.81 0.17
    -1 5 12 0.81 0.19
    1 -5 12 7.14 0.51
    1 -5 12 8.17 0.47
    -1 -5 -12 7.93 0.45
    -1 -5 -12 7.2 0.44
    1 5 12 8.46 0.52
    -1 5 -12 7.06 0.44
    1 5 12 7.44 0.49
    1 5 12 7.48 0.47
    -1 5 -12 8.3 0.46
    3 -5 12 2.28 0.3
    3 -5 12 2.17 0.24
    -3 -5 -12 2.83 0.27
    3 -5 12 2.24 0.25
    -3 -5 -12 2.42 0.26
    -3 5 -12 2.16 0.24
    3 5 12 2 0.27
    -3 5 -12 2.58 0.27
    3 5 12 2.42 0.28
    3 5 12 2.39 0.3
    -5 -5 -12 2.58 0.29
    5 -5 12 3.29 0.38
    5 -5 12 2.8 0.29
    -5 -5 -12 2.84 0.29
    5 5 12 3.18 0.32
    -5 5 -12 2.96 0.3
    5 5 12 3.17 0.35
    5 5 12 2.65 0.35
    -16 -6 12 0.27 0.17
    16 -6 -12 0.37 0.16
    16 -6 -12 0.31 0.14
    -16 -6 12 0.4 0.18
    16 6 -12 0.31 0.14
    16 6 -12 0.19 0.15
    -16 6 12 0.35 0.15
    -16 6 12 0.22 0.12
    14 -6 -12 0.08 0.1
    -14 -6 12 0.13 0.14
    -14 -6 12 0.21 0.14
    14 -6 -12 0.21 0.12
    -14 6 12 0.24 0.12
    14 6 -12 0.14 0.16
    -14 6 12 0.13 0.09
    14 6 -12 0.23 0.12
    12 -6 -12 3.51 0.32
    -12 -6 12 4.57 0.39
    -12 -6 12 4.59 0.39
    12 6 -12 3.4 0.38
    12 6 -12 3.62 0.32
    -12 6 12 4.15 0.34
    -12 6 12 4.08 0.32
    -12 6 12 3.78 0.31
    -10 -6 12 0.79 0.2
    10 -6 -12 0.63 0.15
    10 -6 -12 0.46 0.14
    -10 -6 12 0.34 0.15
    10 6 -12 0.7 0.22
    -10 6 12 0.78 0.18
    -10 6 12 0.63 0.15
    10 6 -12 0.61 0.16
    -8 -6 12 12.95 0.66
    8 -6 -12 11.24 0.56
    8 -6 -12 12.93 0.6
    -8 -6 12 12.42 0.69
    8 6 -12 12.73 0.7
    -8 6 12 11.8 0.58
    -8 6 12 13.7 0.64
    -8 6 12 12.95 0.6
    8 6 -12 12.78 0.62
    -6 -6 12 13.44 0.65
    -6 -6 12 11.61 0.65
    6 -6 -12 10.93 0.54
    6 -6 -12 11.91 0.55
    -6 6 12 11.66 0.59
    -6 6 12 12.7 0.61
    6 6 -12 11.66 0.51
    6 6 -12 11.23 0.58
    -4 -6 12 0.77 0.19
    4 -6 -12 1.07 0.18
    -4 -6 12 0.84 0.2
    4 -6 -12 0.88 0.18
    4 6 -12 0.95 0.16
    4 6 -12 1.23 0.17
    -4 6 12 0.85 0.19
    -4 6 12 0.87 0.19
    2 -6 -12 8.15 0.46
    2 -6 -12 8.2 0.47
    -2 -6 12 8.64 0.55
    -2 -6 12 8.44 0.5
    2 6 -12 8.33 0.45
    2 6 -12 9.46 0.51
    -2 6 12 7.41 0.48
    -2 6 12 7.7 0.5
    0 -6 -12 1.75 0.23
    0 -6 -12 1.57 0.22
    0 -6 12 1.13 0.23
    0 -6 12 1.4 0.22
    0 6 -12 1.34 0.19
    0 6 -12 1.47 0.21
    0 6 12 1.59 0.24
    0 6 12 1.11 0.21
    2 -6 12 6.03 0.47
    2 -6 12 6.32 0.43
    -2 -6 -12 5.67 0.4
    -2 -6 -12 5.17 0.39
    -2 6 -12 5.75 0.4
    -2 6 -12 5.79 0.4
    2 6 12 6.14 0.46
    2 6 12 5.58 0.42
    4 -6 12 0.34 0.14
    4 -6 12 0.2 0.14
    -4 -6 -12 0.19 0.11
    -4 -6 -12 0.18 0.11
    4 6 12 0.31 0.15
    -4 6 -12 0.04 0.09
    4 6 12 0.33 0.15
    15 -7 -12 0.15 0.12
    -15 -7 12 0.19 0.16
    15 -7 -12 0.23 0.17
    -15 -7 12 0.05 0.11
    -15 7 12 0.07 0.11
    -15 7 12 0 0.09
    15 7 -12 0 0.1
    15 7 -12 0.06 0.16
    -13 -7 12 0.83 0.23
    13 -7 -12 0.91 0.22
    -13 -7 12 1.19 0.25
    -13 7 12 0.92 0.19
    13 7 -12 0.65 0.19
    -13 7 12 0.88 0.2
    -13 7 12 1.2 0.22
    13 7 -12 0.92 0.26
    -11 -7 12 4.79 0.42
    -11 -7 12 5.79 0.44
    -11 -7 12 5.67 0.48
    11 -7 -12 5.21 0.4
    11 -7 -12 5.36 0.39
    11 7 -12 5.61 0.48
    -11 7 12 5.19 0.39
    11 7 -12 5.57 0.41
    -11 7 12 5.8 0.41
    9 -7 -12 0.71 0.18
    -9 -7 12 1.02 0.25
    -9 -7 12 1.25 0.25
    9 -7 -12 0.78 0.19
    9 7 -12 0.81 0.22
    -9 7 12 1.18 0.19
    -9 7 12 0.77 0.18
    9 7 -12 0.79 0.18
    7 -7 -12 2.94 0.28
    7 -7 -12 2.68 0.27
    -7 -7 12 2.93 0.32
    -7 -7 12 2.76 0.31
    -7 7 12 2.34 0.26
    -7 7 12 3.12 0.29
    7 7 -12 2.97 0.29
    -7 7 12 2.11 0.25
    7 7 -12 2.82 0.32
    -5 -7 12 1.73 0.24
    5 -7 -12 1.73 0.21
    5 -7 -12 1.55 0.21
    -5 -7 12 1.22 0.24
    5 7 -12 1.67 0.23
    5 7 -12 1.37 0.18
    -5 7 12 1.58 0.22
    -5 7 12 1.34 0.21
    -3 -7 12 5.96 0.43
    -3 -7 12 6.35 0.48
    3 -7 -12 6.1 0.41
    -3 7 12 6.28 0.45
    3 7 -12 6.35 0.42
    3 7 -12 5.86 0.37
    -3 7 12 5.63 0.42
    1 -7 -12 5.27 0.39
    -1 -7 12 5.32 0.41
    -1 -7 12 5.53 0.44
    1 -7 -12 5.9 0.41
    -1 7 12 5.04 0.41
    -1 7 12 5.6 0.42
    1 7 -12 5.43 0.4
    1 7 -12 5.24 0.37
    1 -7 12 1.19 0.27
    -1 -7 -12 0.69 0.17
    -1 -7 -12 1 0.21
    1 -7 12 0.75 0.2
    1 7 12 0.51 0.15
    -1 7 -12 0.97 0.2
    -1 7 -12 1.1 0.19
    1 7 12 0.95 0.24
    -3 -7 -12 3.6 0.35
    -3 -7 -12 3.69 0.33
    3 -7 12 3.48 0.35
    3 -7 12 2.92 0.35
    3 7 12 3 0.34
    -3 7 -12 2.95 0.3
    3 7 12 3.38 0.34
    -12 -8 12 7.47 0.58
    -12 -8 12 7.62 0.54
    -12 -8 12 7.73 0.55
    12 -8 -12 7.22 0.5
    -12 8 12 7.21 0.49
    12 8 -12 6.75 0.48
    -12 8 12 6.95 0.47
    12 8 -12 6.93 0.56
    -10 -8 12 0.29 0.15
    10 -8 -12 0.24 0.14
    10 -8 -12 0.5 0.17
    -10 -8 12 0.12 0.13
    -10 8 12 0.08 0.1
    10 8 -12 0.23 0.16
    -10 8 12 0.56 0.17
    10 8 -12 0.22 0.13
    8 -8 -12 6.23 0.43
    -8 -8 12 6.29 0.49
    -8 -8 12 5.04 0.42
    8 -8 -12 5.04 0.39
    -8 8 12 6.41 0.46
    -8 8 12 6.63 0.45
    8 8 -12 6.5 0.46
    8 8 -12 4.94 0.46
    6 -8 -12 1.06 0.19
    6 -8 -12 1.44 0.22
    -6 -8 12 1.28 0.24
    -6 -8 12 0.83 0.22
    6 8 -12 0.88 0.2
    -6 8 12 1.38 0.22
    -6 8 12 0.86 0.2
    -4 -8 12 6.75 0.48
    4 -8 -12 6.2 0.43
    -4 -8 12 6.48 0.48
    -4 8 12 6.11 0.45
    -4 8 12 6.78 0.47
    4 8 -12 6.31 0.44
    4 8 -12 5.88 0.38
    -2 -8 12 5.14 0.42
    -2 -8 12 5.15 0.43
    2 -8 -12 5.08 0.4
    2 8 -12 5.97 0.42
    -2 8 12 5.24 0.42
    2 8 -12 4.85 0.36
    -2 8 12 4.55 0.4
    0 -8 12 4.89 0.41
    0 -8 12 4.67 0.42
    0 -8 -12 4.56 0.38
    0 8 12 4.61 0.41
    0 8 -12 3.78 0.34
    0 8 -12 4.73 0.38
    0 8 12 4.43 0.39
    -2 -8 -12 3.16 0.34
    2 -8 12 3.63 0.37
    -2 -8 -12 3.02 0.32
    2 -8 12 3.55 0.59
    2 8 12 2.88 0.33
    2 8 12 3.18 0.36
    -2 8 -12 3.69 0.34
    11 -9 -12 0.98 0.24
    -11 -9 12 0.91 0.26
    11 -9 -12 0.64 0.19
    -11 -9 12 0.58 0.19
    11 9 -12 0.76 0.26
    11 9 -12 1.03 0.23
    -11 9 12 0.84 0.21
    -11 9 12 0.85 0.23
    -9 -9 12 0.32 0.15
    -9 -9 12 0.54 0.19
    9 -9 -12 0.38 0.15
    9 -9 -12 0.32 0.15
    -9 9 12 0.32 0.14
    9 9 -12 0.42 0.16
    9 9 -12 0.12 0.16
    -9 9 12 0.75 0.2
    -7 -9 12 0.41 0.18
    -7 -9 12 0.46 0.19
    7 -9 -12 0.62 0.18
    7 -9 -12 0.43 0.16
    -7 9 12 0.31 0.13
    7 9 -12 0.39 0.16
    -7 9 12 0.34 0.16
    5 -9 -12 0.12 0.11
    -5 -9 12 0.3 0.16
    -5 -9 12 0.32 0.14
    5 -9 -12 0.37 0.15
    -5 9 12 0.07 0.11
    5 9 -12 0.23 0.13
    -5 9 12 0.14 0.11
    -3 -9 12 0.15 0.13
    3 -9 -12 0.31 0.13
    -3 9 12 0.29 0.14
    3 9 -12 0.3 0.14
    -3 9 12 0.15 0.12
    3 9 -12 0.15 0.1
    1 -9 -12 2.6 0.3
    -1 -9 12 2.63 0.32
    1 9 -12 2.58 0.28
    1 9 -12 2.34 0.28
    -1 9 12 3.04 0.34
    -1 9 12 2.26 0.3
    18 0 -13 0.01 0.08
    -18 0 13 0.03 0.09
    -18 0 13 0.04 0.11
    18 0 -13 0.08 0.15
    16 0 -13 -0.04 0.09
    -16 0 13 0.06 0.09
    16 0 -13 0.03 0.11
    -16 0 13 0.17 0.11
    14 0 -13 0.01 0.1
    14 0 -13 -0.08 0.08
    -14 0 13 0.03 0.07
    -14 0 13 0.11 0.1
    12 0 -13 0.02 0.1
    -12 0 13 -0.03 0.08
    -12 0 13 0.09 0.08
    12 0 -13 0 0.06
    -12 0 13 -0.08 0.07
    10 0 -13 0.03 0.08
    -10 0 13 0.06 0.08
    10 0 -13 -0.01 0.06
    10 0 -13 -0.03 0.08
    -10 0 13 0.07 0.08
    -10 0 13 0.08 0.06
    8 0 -13 -0.08 0.07
    8 0 -13 0.02 0.05
    -8 0 13 -0.03 0.07
    8 0 -13 -0.06 0.04
    -8 0 13 0.01 0.07
    -6 0 13 -0.04 0.06
    6 0 -13 0.01 0.06
    6 0 -13 0.04 0.06
    -6 0 13 -0.01 0.07
    -6 0 13 0.08 0.06
    4 0 -13 -0.02 0.05
    -4 0 13 0.02 0.07
    -4 0 13 -0.06 0.05
    4 0 -13 0 0.06
    -4 0 13 0.22 0.09
    -2 0 13 0.01 0.06
    -2 0 13 -0.01 0.06
    2 0 -13 0.06 0.07
    2 0 -13 0.04 0.07
    0 0 -13 0.06 0.07
    0 0 -13 0.03 0.07
    0 0 13 0.03 0.06
    0 0 13 0.05 0.08
    2 0 13 0.04 0.09
    2 0 13 0.01 0.06
    -2 0 -13 -0.05 0.06
    -2 0 -13 0.05 0.08
    4 0 13 0.02 0.1
    4 0 13 0.02 0.08
    -4 0 -13 0.06 0.09
    -4 0 -13 0 0.08
    6 0 13 0.01 0.08
    6 0 13 0 0.12
    -6 0 -13 0.01 0.08
    -6 0 -13 0.06 0.09
    17 -1 -13 8.13 0.52
    17 -1 -13 7.67 0.56
    -17 -1 13 7.47 0.52
    -17 -1 13 6.97 0.51
    17 1 -13 8 0.59
    -17 1 13 7.48 0.51
    -17 1 13 7.93 0.52
    17 1 -13 6.86 0.5
    -15 -1 13 9.92 0.57
    -15 -1 13 9.09 0.54
    15 -1 -13 9.35 0.54
    15 -1 -13 9.93 0.61
    -15 1 13 10.34 0.57
    15 1 -13 9.85 0.63
    -15 1 13 9.79 0.55
    13 -1 -13 4.44 0.34
    -13 -1 13 4.2 0.33
    -13 -1 13 3.7 0.33
    13 -1 -13 4.35 0.38
    -13 1 13 4.64 0.39
    -13 1 13 3.38 0.31
    13 1 -13 3.86 0.38
    -13 1 13 4.37 0.33
    13 1 -13 4.2 0.31
    11 -1 -13 15.02 0.61
    11 -1 -13 13.47 0.69
    -11 -1 13 14.18 0.65
    -11 -1 13 13.44 0.71
    -11 -1 13 13.26 0.59
    11 1 -13 14.71 0.62
    -11 1 13 13.98 0.6
    -11 1 13 14.11 0.63
    -11 1 13 13.12 0.68
    11 1 -13 13.22 0.71
    -11 1 13 13.85 0.6
    -9 -1 13 4.18 0.37
    9 -1 -13 4.55 0.31
    9 -1 -13 3.9 0.35
    9 -1 -13 4.48 0.28
    -9 -1 13 4.4 0.33
    9 1 -13 4.07 0.3
    9 1 -13 3.88 0.36
    -9 1 13 4.65 0.3
    -9 1 13 4.34 0.31
    -9 1 13 4.91 0.33
    -9 1 13 4.43 0.36
    7 -1 -13 10.68 0.52
    7 -1 -13 11.99 0.46
    -7 -1 13 10.44 0.52
    -7 -1 13 11.33 0.62
    7 -1 -13 11.45 0.49
    -7 1 13 11.3 0.6
    7 1 -13 11.32 0.48
    -7 1 13 11.04 0.5
    7 1 -13 11 0.53
    -7 1 13 10.1 0.51
    5 -1 -13 22.42 0.74
    5 -1 -13 20.98 0.82
    -5 -1 13 21.21 0.9
    -5 -1 13 22.51 0.8
    5 -1 -13 22.05 0.77
    5 1 -13 20.73 0.76
    -5 1 13 19.87 0.87
    5 1 -13 21.48 0.83
    -5 1 13 20.95 0.82
    3 -1 -13 9.76 0.52
    -3 -1 13 9.25 0.46
    3 -1 -13 10.49 0.49
    -3 -1 13 9.94 0.58
    -3 -1 13 10.66 0.53
    3 1 -13 10.23 0.48
    -3 1 13 10.52 0.53
    3 1 -13 10.4 0.53
    -3 1 13 9.88 0.57
    1 -1 -13 14.97 0.66
    -1 -1 13 16.59 0.71
    -1 -1 13 16.98 0.8
    1 -1 -13 16.26 0.62
    -1 1 13 16.77 0.73
    1 1 -13 16.16 0.67
    -1 1 13 16.83 0.79
    1 1 -13 15.14 0.69
    1 -1 13 1.48 0.2
    -1 -1 -13 1.59 0.2
    1 -1 13 1.52 0.25
    -1 -1 -13 1.72 0.2
    1 1 13 1.86 0.24
    1 1 13 1.74 0.26
    -1 1 -13 1.53 0.21
    -1 1 -13 1.74 0.21
    -3 -1 -13 0.75 0.16
    3 -1 13 1.15 0.22
    -3 -1 -13 1.37 0.21
    3 -1 13 0.83 0.18
    3 1 13 1.01 0.21
    3 1 13 0.93 0.23
    -3 1 -13 0.97 0.19
    -5 -1 -13 0.47 0.15
    5 -1 13 0.29 0.16
    -5 -1 -13 0.34 0.13
    5 -1 13 0.52 0.16
    -5 1 -13 0.33 0.14
    5 1 13 0.36 0.18
    5 1 13 0.4 0.16
    -18 -2 13 0.32 0.15
    -18 -2 13 0.67 0.2
    18 -2 -13 0.3 0.16
    18 -2 -13 0.35 0.2
    18 2 -13 0.43 0.2
    -18 2 13 0.58 0.19
    -18 2 13 0.54 0.17
    -16 -2 13 2.68 0.3
    16 -2 -13 2.12 0.26
    16 -2 -13 2.11 0.3
    -16 -2 13 2.54 0.3
    -16 2 13 2.3 0.28
    16 2 -13 2.17 0.34
    -16 2 13 2.45 0.28
    14 -2 -13 1.23 0.22
    -14 -2 13 1.08 0.22
    14 -2 -13 1.19 0.22
    -14 -2 13 0.68 0.19
    -14 2 13 0.9 0.19
    -14 2 13 0.9 0.19
    14 2 -13 0.8 0.17
    14 2 -13 0.86 0.24
    -14 2 13 0.72 0.2
    -12 -2 13 3.61 0.3
    -12 -2 13 3.04 0.34
    -12 -2 13 3.19 0.3
    12 -2 -13 2.92 0.27
    12 -2 -13 2.43 0.3
    -12 2 13 3.37 0.32
    12 2 -13 3.19 0.28
    -12 2 13 3.37 0.28
    12 2 -13 2.89 0.33
    -12 2 13 3.41 0.29
    10 -2 -13 18.51 0.7
    -10 -2 13 17.6 0.75
    -10 -2 13 17.1 0.82
    10 -2 -13 16.49 0.76
    10 -2 -13 17.08 0.64
    -10 2 13 16.81 0.69
    -10 2 13 17.13 0.67
    10 2 -13 16.33 0.81
    -10 2 13 17.29 0.68
    -10 2 13 16.91 0.76
    -10 2 13 18.12 0.65
    10 2 -13 17.08 0.71
    -10 2 13 16.34 0.68
    -8 -2 13 0 0.08
    8 -2 -13 0.19 0.08
    8 -2 -13 0.27 0.1
    -8 -2 13 0.16 0.11
    8 2 -13 0.22 0.1
    -8 2 13 0.17 0.08
    8 2 -13 0.09 0.1
    -8 2 13 0.17 0.09
    -8 2 13 0.14 0.07
    -8 2 13 0.1 0.09
    -8 2 13 0.05 0.07
    6 -2 -13 33.79 1.09
    -6 -2 13 34.16 1.14
    6 -2 -13 34.11 1.14
    6 -2 -13 35.04 1.09
    -6 -2 13 34.98 1.27
    -6 2 13 33.9 1.2
    6 2 -13 35.65 1.08
    -6 2 13 33.71 1.15
    6 2 -13 33.76 1.15
    -4 -2 13 1.5 0.23
    4 -2 -13 1.35 0.17
    4 -2 -13 1.83 0.18
    4 -2 -13 1.71 0.2
    -4 -2 13 1.57 0.19
    -4 2 13 1.99 0.24
    4 2 -13 1.12 0.17
    4 2 -13 1.56 0.18
    -4 2 13 1.3 0.18
    -2 -2 13 21.01 0.79
    2 -2 -13 21 0.8
    -2 -2 13 21.28 0.83
    2 -2 -13 21.61 0.76
    -2 -2 13 21.44 0.93
    2 2 -13 21 0.79
    2 2 -13 21.15 0.84
    -2 2 13 21.64 0.86
    -2 2 13 21.89 0.91
    0 -2 -13 1.16 0.2
    0 -2 13 0.58 0.15
    0 -2 13 0.89 0.17
    0 -2 -13 1.03 0.18
    0 -2 13 0.8 0.2
    0 2 13 0.52 0.15
    0 2 -13 1.01 0.17
    0 2 13 1.01 0.22
    0 2 -13 0.76 0.16
    -2 -2 -13 13.13 0.59
    -2 -2 -13 12.67 0.61
    2 -2 13 13.82 0.65
    2 -2 13 14.09 0.76
    -2 2 -13 13.45 0.63
    -2 2 -13 13.11 0.64
    2 2 13 12.14 0.65
    2 2 13 12.92 0.72
    -4 -2 -13 8.58 0.48
    -4 -2 -13 8.35 0.49
    4 -2 13 8.36 0.5
    4 -2 13 8.36 0.61
    4 2 13 9.28 0.62
    4 2 13 8.3 0.53
    -4 2 -13 8.77 0.51
    6 -2 13 0.71 0.23
    -6 -2 -13 0.84 0.2
    -6 -2 -13 1 0.21
    6 2 13 1.19 0.25
    6 2 13 0.74 0.24
    -6 2 -13 0.67 0.18
    -17 -3 13 2.85 0.35
    17 -3 -13 2.69 0.3
    -17 -3 13 3.1 0.35
    17 3 -13 2.88 0.38
    -17 3 13 3.3 0.34
    -17 3 13 2.77 0.31
    15 -3 -13 4.95 0.38
    -15 -3 13 4.98 0.42
    -15 -3 13 5.68 0.44
    15 3 -13 5.18 0.36
    15 3 -13 5 0.47
    -15 3 13 5.26 0.39
    -15 3 13 5.41 0.41
    -15 3 13 5.26 0.35
    13 -3 -13 3.76 0.31
    -13 -3 13 3.41 0.33
    13 -3 -13 3.83 0.35
    -13 -3 13 3.99 0.34
    -13 3 13 3.71 0.28
    -13 3 13 3.76 0.31
    -13 3 13 3.76 0.31
    13 3 -13 4.44 0.42
    13 3 -13 4.04 0.31
    -11 -3 13 7.46 0.47
    11 -3 -13 6.7 0.41
    11 -3 -13 7.44 0.39
    -11 -3 13 6.42 0.49
    11 -3 -13 6.99 0.46
    11 -3 -13 6.52 0.39
    -11 3 13 6.88 0.38
    -11 3 13 7.17 0.5
    -11 3 13 6.76 0.4
    -11 3 13 6.5 0.4
    -11 3 13 6.66 0.39
    11 3 -13 7.21 0.51
    11 3 -13 6.11 0.4
    -9 -3 13 0.4 0.15
    -9 -3 13 0.66 0.2
    9 -3 -13 0.64 0.13
    9 -3 -13 0.54 0.13
    -9 3 13 0.63 0.15
    -9 3 13 0.49 0.15
    9 3 -13 0.68 0.21
    -9 3 13 0.5 0.12
    -9 3 13 0.68 0.14
    9 3 -13 0.42 0.13
    -9 3 13 0.7 0.15
    7 -3 -13 3.25 0.26
    -7 -3 13 3.77 0.35
    7 -3 -13 3.64 0.26
    -7 -3 13 3.11 0.29
    -7 3 13 3.47 0.3
    -7 3 13 3.67 0.3
    7 3 -13 3.46 0.29
    -7 3 13 2.99 0.26
    7 3 -13 3.9 0.26
    5 -3 -13 2.77 0.25
    -5 -3 13 3.43 0.3
    -5 -3 13 3.48 0.34
    5 -3 -13 3.47 0.25
    -5 3 13 3.18 0.28
    5 3 -13 3.53 0.26
    -5 3 13 3.24 0.3
    5 3 -13 3.36 0.29
    -5 3 13 3.36 0.29
    -3 -3 13 0.05 0.08
    3 -3 -13 -0.01 0.05
    -3 -3 13 0.19 0.1
    3 -3 -13 0.15 0.08
    -3 3 13 0.05 0.08
    3 3 -13 0.08 0.08
    -3 3 13 0.09 0.08
    3 3 -13 -0.01 0.06
    1 -3 -13 3.1 0.27
    -1 -3 13 3.01 0.33
    1 -3 -13 3.52 0.27
    -1 -3 13 3.55 0.29
    -1 3 13 3.98 0.33
    -1 3 13 3.47 0.33
    1 3 -13 3.13 0.29
    1 3 -13 2.8 0.26
    1 -3 13 2.75 0.33
    1 -3 13 2.57 0.25
    -1 -3 -13 2.48 0.25
    -1 -3 -13 2.71 0.26
    1 -3 13 3.12 0.29
    1 3 13 2.72 0.31
    1 3 13 2.59 0.28
    -1 3 -13 2.57 0.26
    -1 3 -13 2.43 0.26
    -3 -3 -13 3.08 0.29
    3 -3 13 4.07 0.4
    -3 -3 -13 3.55 0.31
    3 -3 13 2.95 0.29
    3 3 13 2.96 0.34
    3 3 13 4.12 0.37
    -3 3 -13 3.32 0.3
    -3 3 -13 2.31 0.27
    -5 -3 -13 0.39 0.14
    -5 -3 -13 0.15 0.12
    5 -3 13 0.84 0.23
    5 -3 13 0.36 0.14
    5 3 13 0.37 0.15
    -5 3 -13 0.21 0.11
    5 3 13 0.49 0.19
    16 -4 -13 2.04 0.26
    -16 -4 13 1.55 0.25
    -16 -4 13 1.96 0.29
    16 4 -13 1.95 0.33
    16 4 -13 1.74 0.27
    -16 4 13 1.77 0.25
    -16 4 13 1.95 0.25
    -16 4 13 1.59 0.2
    -14 -4 13 2.3 0.29
    14 -4 -13 1.26 0.22
    -14 -4 13 1.78 0.26
    14 -4 -13 1.74 0.23
    -14 4 13 2.02 0.24
    14 4 -13 1.79 0.3
    -14 4 13 1.45 0.2
    -14 4 13 1.59 0.22
    14 4 -13 1.82 0.22
    -12 -4 13 5 0.45
    12 -4 -13 4.16 0.34
    -12 -4 13 4.61 0.37
    12 -4 -13 4.68 0.33
    -12 -4 13 4.56 0.39
    12 4 -13 4.11 0.33
    -12 4 13 4.79 0.32
    -12 4 13 4.37 0.34
    -12 4 13 5.47 0.35
    12 4 -13 4.82 0.44
    10 -4 -13 3.45 0.29
    -10 -4 13 2.98 0.3
    -10 -4 13 3.39 0.36
    -10 4 13 3.6 0.33
    -10 4 13 3.41 0.28
    -10 4 13 2.85 0.26
    -10 4 13 2.72 0.25
    10 4 -13 3.21 0.36
    10 4 -13 3.7 0.3
    8 -4 -13 1.81 0.2
    8 -4 -13 1.65 0.19
    -8 -4 13 1.53 0.22
    -8 -4 13 1.65 0.25
    8 4 -13 1.63 0.26
    -8 4 13 1.44 0.19
    8 4 -13 1.49 0.2
    -8 4 13 1.64 0.2
    -8 4 13 1.62 0.19
    6 -4 -13 20.58 0.8
    -6 -4 13 22.64 0.87
    6 -4 -13 21.77 0.79
    -6 -4 13 21.67 0.95
    -6 4 13 21.3 0.84
    6 4 -13 21.76 0.76
    6 4 -13 21.16 0.85
    -6 4 13 20.04 0.83
    4 -4 -13 14.16 0.63
    4 -4 -13 14.87 0.62
    -4 -4 13 14.18 0.66
    -4 -4 13 15.51 0.76
    -4 4 13 14.27 0.67
    4 4 -13 12.83 0.63
    4 4 -13 14.44 0.6
    -4 4 13 13.49 0.64
    -4 4 13 15.29 0.69
    2 -4 -13 8.36 0.46
    -2 -4 13 8.04 0.47
    -2 -4 13 7.94 0.53
    2 -4 -13 7.97 0.44
    2 4 -13 8.14 0.44
    -2 4 13 7.8 0.47
    -2 4 13 7.62 0.48
    -2 4 13 8.39 0.5
    2 4 -13 8.26 0.48
    0 -4 13 15.29 0.68
    0 -4 -13 15.8 0.69
    0 -4 13 14.38 0.77
    0 -4 -13 15.3 0.66
    0 4 13 15.11 0.75
    0 4 -13 15.19 0.67
    0 4 13 15.54 0.75
    0 4 -13 16.06 0.71
    -2 -4 -13 1.01 0.2
    2 -4 13 1.16 0.19
    -2 -4 -13 1.02 0.2
    2 -4 13 0.99 0.24
    2 -4 13 0.8 0.17
    -2 4 -13 1.17 0.19
    2 4 13 1.14 0.25
    2 4 13 0.82 0.2
    -2 4 -13 1.22 0.19
    4 -4 13 8.23 0.61
    -4 -4 -13 9.31 0.54
    -4 -4 -13 9.69 0.54
    4 -4 13 8.85 0.52
    -4 4 -13 9.59 0.55
    4 4 13 10.53 0.66
    4 4 13 8.88 0.58
    15 -5 -13 0.07 0.11
    15 -5 -13 0.16 0.12
    -15 -5 13 0.09 0.11
    -15 -5 13 0.26 0.18
    15 5 -13 0.24 0.16
    -15 5 13 0.11 0.1
    15 5 -13 0.14 0.1
    -15 5 13 0.03 0.1
    -15 5 13 0.05 0.08
    -13 -5 13 -0.08 0.1
    -13 -5 13 -0.02 0.1
    13 -5 -13 -0.02 0.08
    13 -5 -13 -0.04 0.08
    -13 5 13 -0.01 0.06
    -13 5 13 0.06 0.08
    13 5 -13 0.06 0.07
    13 5 -13 0.03 0.11
    11 -5 -13 0.84 0.18
    -11 -5 13 1.15 0.25
    11 -5 -13 1 0.2
    -11 -5 13 0.87 0.23
    -11 5 13 0.75 0.16
    -11 5 13 1.07 0.18
    11 5 -13 1.08 0.21
    -11 5 13 1 0.16
    11 5 -13 1.05 0.25
    -9 -5 13 1.66 0.25
    9 -5 -13 2.08 0.22
    -9 -5 13 1.91 0.27
    9 -5 -13 2.08 0.22
    9 5 -13 1.39 0.2
    9 5 -13 1.77 0.27
    -9 5 13 1.83 0.22
    -9 5 13 1.77 0.21
    -9 5 13 1.82 0.21
    -9 5 13 1.92 0.22
    7 -5 -13 3.73 0.29
    7 -5 -13 3.72 0.3
    -7 -5 13 4.68 0.37
    -7 -5 13 2.99 0.33
    7 5 -13 3.92 0.32
    -7 5 13 3.73 0.31
    -7 5 13 3.3 0.29
    5 -5 -13 0.11 0.09
    5 -5 -13 0.17 0.1
    -5 -5 13 0.32 0.14
    -5 -5 13 0.14 0.11
    -5 5 13 0.21 0.11
    -5 5 13 0.37 0.13
    5 5 -13 0.16 0.1
    5 5 -13 0.28 0.1
    3 -5 -13 0.37 0.13
    3 -5 -13 0.75 0.17
    -3 -5 13 0.78 0.22
    -3 -5 13 0.48 0.15
    3 5 -13 0.42 0.13
    -3 5 13 0.61 0.16
    -3 5 13 0.52 0.16
    3 5 -13 0.57 0.16
    -1 -5 13 2.29 0.27
    1 -5 -13 2.23 0.24
    -1 -5 13 2.05 0.28
    1 -5 -13 2.41 0.25
    1 5 -13 1.42 0.21
    -1 5 13 2.15 0.25
    1 5 -13 2.03 0.23
    -1 5 13 2.29 0.28
    -1 -5 -13 0.68 0.17
    1 -5 13 0.69 0.22
    -1 -5 -13 0.7 0.17
    1 -5 13 0.74 0.2
    -1 5 -13 0.78 0.18
    1 5 13 0.41 0.14
    1 5 13 0.76 0.2
    -1 5 -13 0.91 0.2
    -3 -5 -13 4.02 0.35
    3 -5 13 3.56 0.31
    3 -5 13 2.78 0.3
    -3 -5 -13 3.64 0.33
    3 -5 13 3.71 0.4
    3 5 13 3.8 0.35
    3 5 13 2.99 0.35
    3 5 13 3.66 0.39
    -3 5 -13 3.45 0.36
    -3 5 -13 3.27 0.32
    -14 -6 13 0.82 0.24
    -14 -6 13 0.46 0.2
    14 -6 -13 0.25 0.13
    -14 6 13 0.1 0.09
    14 6 -13 0.3 0.13
    -14 6 13 0.39 0.15
    14 6 -13 0.49 0.2
    12 -6 -13 3.68 0.33
    -12 -6 13 3.23 0.39
    -12 -6 13 3.64 0.36
    12 6 -13 3.19 0.31
    -12 6 13 3.18 0.3
    -12 6 13 3.49 0.31
    12 6 -13 3.84 0.42
    -12 6 13 2.91 0.28
    -10 -6 13 4.11 0.41
    10 -6 -13 4.92 0.37
    -10 -6 13 5.3 0.43
    10 -6 -13 5.22 0.37
    10 6 -13 4.76 0.37
    -10 6 13 4.56 0.36
    -10 6 13 4.72 0.36
    10 6 -13 4.57 0.43
    8 -6 -13 7.36 0.43
    -8 -6 13 7.14 0.48
    8 -6 -13 6.56 0.41
    -8 -6 13 7.26 0.53
    -8 6 13 6.14 0.42
    -8 6 13 6.57 0.44
    8 6 -13 6.86 0.45
    8 6 -13 7.46 0.55
    -8 6 13 6.54 0.42
    -6 -6 13 11.96 0.63
    -6 -6 13 11.17 0.66
    6 -6 -13 10.87 0.55
    6 6 -13 10.96 0.59
    -6 6 13 11.68 0.61
    -6 6 13 10.33 0.58
    6 6 -13 11.6 0.52
    4 -6 -13 0.85 0.19
    -4 -6 13 0.84 0.2
    -4 -6 13 0.57 0.18
    4 -6 -13 1.01 0.2
    4 6 -13 1.08 0.17
    4 6 -13 1.61 0.23
    -4 6 13 0.88 0.19
    -4 6 13 0.84 0.2
    2 -6 -13 1.84 0.23
    -2 -6 13 1.75 0.24
    -2 -6 13 1.71 0.27
    2 -6 -13 1.27 0.2
    2 6 -13 1.64 0.21
    -2 6 13 1.6 0.24
    -2 6 13 1.93 0.26
    2 6 -13 1.53 0.22
    0 -6 13 1.05 0.23
    0 -6 -13 1.16 0.19
    0 -6 -13 1.23 0.22
    0 -6 13 1.28 0.24
    0 6 13 0.85 0.22
    0 6 -13 0.75 0.17
    0 6 13 1.23 0.24
    0 6 -13 1.23 0.19
    2 -6 13 5.46 0.42
    -2 -6 -13 5.54 0.41
    -2 -6 -13 5.09 0.39
    2 -6 13 4.97 0.46
    2 6 13 5.08 0.41
    -2 6 -13 4.68 0.38
    -2 6 -13 5.78 0.42
    2 6 13 4.6 0.42
    -13 -7 13 0.07 0.13
    -13 -7 13 0.19 0.15
    13 -7 -13 0.41 0.16
    -13 -7 13 0.22 0.23
    -13 7 13 0.4 0.16
    -13 7 13 0.22 0.12
    -13 7 13 0.19 0.16
    13 7 -13 0.24 0.12
    13 7 -13 0.27 0.16
    11 -7 -13 4.46 0.38
    -11 -7 13 4.34 0.44
    -11 -7 13 4.17 0.4
    11 -7 -13 4.42 0.36
    -11 7 13 4.06 0.35
    11 7 -13 4.28 0.46
    11 7 -13 4.45 0.37
    -11 7 13 4.81 0.38
    -9 -7 13 0.94 0.24
    9 -7 -13 0.65 0.18
    -9 -7 13 1.3 0.24
    9 -7 -13 1.33 0.2
    9 7 -13 0.61 0.17
    9 7 -13 1.12 0.27
    -9 7 13 0.88 0.2
    -9 7 13 0.8 0.19
    7 -7 -13 10.36 0.55
    -7 -7 13 9.52 0.62
    7 -7 -13 9.62 0.52
    -7 -7 13 9.38 0.58
    7 7 -13 10.29 0.58
    -7 7 13 10.28 0.58
    -7 7 13 10.11 0.58
    -7 7 13 10 0.56
    -5 -7 13 1.42 0.23
    5 -7 -13 1.33 0.21
    -5 -7 13 1.28 0.24
    -5 7 13 1.34 0.22
    -5 7 13 1.08 0.23
    5 7 -13 1.61 0.19
    5 7 -13 1.18 0.21
    -3 -7 13 3.77 0.39
    3 -7 -13 3.87 0.33
    -3 -7 13 4.46 0.39
    3 -7 -13 4 0.35
    -3 7 13 4.36 0.39
    3 7 -13 4.13 0.36
    3 7 -13 4.13 0.32
    -3 7 13 4.27 0.37
    1 -7 -13 6.7 0.46
    -1 -7 13 5.96 0.49
    -1 -7 13 6.27 0.46
    1 -7 -13 6.25 0.44
    1 7 -13 6.59 0.45
    -1 7 13 7.33 0.49
    -1 7 13 5.84 0.47
    1 7 -13 6.95 0.44
    1 -7 13 0.19 0.14
    1 -7 13 0.03 0.12
    -1 -7 -13 0.2 0.13
    -1 -7 -13 0.07 0.1
    1 7 13 -0.01 0.09
    -1 7 -13 -0.06 0.06
    1 7 13 0.23 0.14
    -1 7 -13 0.05 0.1
    -12 -8 13 3.14 0.37
    12 -8 -13 2.7 0.32
    -12 -8 13 3.42 0.41
    12 8 -13 2.82 0.39
    12 8 -13 2.78 0.32
    -12 8 13 3.04 0.32
    -12 8 13 3.03 0.32
    10 -8 -13 1.01 0.23
    -10 -8 13 0.94 0.24
    -10 -8 13 1.06 0.26
    10 -8 -13 0.88 0.2
    -10 8 13 0.79 0.19
    -10 8 13 0.74 0.19
    10 8 -13 0.81 0.25
    10 8 -13 1.08 0.24
    -8 -8 13 0.45 0.16
    8 -8 -13 0.31 0.13
    8 -8 -13 0.41 0.15
    -8 -8 13 0.71 0.22
    8 8 -13 0.37 0.18
    -8 8 13 0.3 0.13
    8 8 -13 0.25 0.13
    -8 8 13 0.36 0.17
    -6 -8 13 0.03 0.11
    -6 -8 13 0.16 0.15
    6 -8 -13 0.23 0.12
    6 8 -13 0.36 0.14
    -6 8 13 0.03 0.1
    -6 8 13 0.39 0.15
    -4 -8 13 1.95 0.29
    4 -8 -13 2.05 0.25
    -4 -8 13 1.71 0.26
    4 8 -13 1.64 0.21
    -4 8 13 1.68 0.25
    -4 8 13 1.58 0.23
    4 8 -13 1.91 0.26
    2 -8 -13 3.01 0.32
    -2 -8 13 3.09 0.33
    -2 -8 13 2.51 0.32
    2 8 -13 2.62 0.27
    -2 8 13 3.09 0.34
    -2 8 13 3.03 0.33
    2 8 -13 3.04 0.31
    0 -8 13 4.93 0.43
    0 -8 -13 4.19 0.38
    0 -8 13 4.24 0.42
    0 8 13 4.18 0.4
    0 8 -13 4.33 0.37
    0 8 13 4.89 0.44
    0 8 -13 4.41 0.38
    9 -9 -13 1.82 0.25
    9 -9 -13 1.36 0.23
    -9 -9 13 1.41 0.29
    9 9 -13 1.7 0.26
    -7 -9 13 2.76 0.35
    -7 -9 13 3.17 0.37
    7 -9 -13 3 0.31
    7 -9 -13 2.92 0.31
    -7 9 13 2.46 0.31
    7 9 -13 2.87 0.33
    -7 9 13 2.78 0.32
    5 -9 -13 -0.06 0.09
    -5 -9 13 0 0.12
    -5 -9 13 0.17 0.12
    -5 9 13 -0.04 0.1
    -5 9 13 0 0.11
    5 9 -13 0.01 0.09
    3 -9 -13 1.48 0.24
    -3 -9 13 1.34 0.29
    3 9 -13 1.4 0.23
    -3 9 13 1.13 0.25
    3 9 -13 1.72 0.23
    -3 9 13 1 0.23
    -18 0 14 6.08 0.48
    18 0 -14 7.01 0.56
    -18 0 14 5.86 0.47
    18 0 -14 6.47 0.47
    16 0 -14 0.93 0.24
    -16 0 14 0.69 0.19
    16 0 -14 0.75 0.2
    -16 0 14 0.59 0.17
    14 0 -14 10.16 0.64
    -14 0 14 11.47 0.68
    -14 0 14 11.5 0.59
    -14 0 14 10.84 0.6
[truncated: 62,078 more chars]
