# Supplementary material for: Crystal structure of 4-methyl-N-propyl­benzene­sulfonamide
Source: Acta Crystallogr E Crystallogr Commun. 2020 Jun 12;76(Pt 7):1070–4. doi: 10.1107/S2056989020007756 (PMC7336776; doi:10.1107/S2056989020007756)
Supplement: Supplementary file 2 [file e-76-01070-Isup2.hkl]

#
# h,k,l, Fc-squared, Fo-squared, sigma(Fo-squared), status flag
#
data_I
_shelx_title ' GVSU919D in Cc #  9'
_shelx_refln_list_code          4
_shelx_F_calc_maximum      268.71
_exptl_crystal_F_000       912.00
_reflns_d_resolution_high  0.7983

loop_
 _space_group_symop_operation_xyz
 'x, y, z'
 'x, -y, z+1/2'
 'x+1/2, y+1/2, z'
 'x+1/2, -y+1/2, z+1/2'

_cell_length_a    15.9353
_cell_length_b    10.3526
_cell_length_c    14.8486
_cell_angle_alpha  90.000
_cell_angle_beta  115.135
_cell_angle_gamma  90.000

_shelx_F_squared_multiplier     1.000

loop_
 _refln_index_h
 _refln_index_k
 _refln_index_l
 _refln_F_squared_calc
 _refln_F_squared_meas
 _refln_F_squared_sigma
 _refln_observed_status
   4   0 -18        337.12        375.51        22.42 o
   6   0 -18        225.56        248.92        17.53 o
   8   0 -18        370.02        371.68        21.32 o
  10   0 -18        465.46        498.98        36.47 o
  12   0 -18         61.54         63.63        16.30 o
   5   1 -18         28.14         30.85         7.64 o
   7   1 -18          9.51          5.66         3.70 o
   9   1 -18        101.01        115.82        10.16 o
  11   1 -18         66.81         97.15        13.59 o
   6   2 -18        177.97        170.12        11.77 o
   8   2 -18        172.07        177.06        12.05 o
  10   2 -18        156.42        154.16        11.59 o
   7   3 -18         66.68         72.78         9.21 o
   9   3 -18        367.79        391.88        43.46 o
   1   1 -17         37.80         24.39         6.27 o
   3   1 -17        693.14        785.00        26.12 o
   5   1 -17          0.09         -1.93         2.95 o
   7   1 -17        772.27        830.67        22.44 o
   9   1 -17        179.54        163.87         9.84 o
  11   1 -17         72.77         89.79        10.93 o
  13   1 -17         44.79         46.37         9.56 o
   2   2 -17        271.73        307.14        27.11 o
   4   2 -17         36.46         41.42         8.85 o
   6   2 -17         35.02         33.38         6.50 o
   8   2 -17         59.77         71.64         9.26 o
  10   2 -17         23.38         25.26         5.82 o
  12   2 -17        326.76        333.51        21.54 o
  14   2 -17         44.51         31.88         8.00 o
   3   3 -17        429.06        444.42        19.47 o
   5   3 -17          1.24          6.06         6.73 o
   7   3 -17        480.85        488.68        19.35 o
   9   3 -17         67.11         63.13        23.28 o
  11   3 -17          8.27          5.31         5.19 o
  13   3 -17        117.71        112.82        15.29 o
   4   4 -17        221.39        230.04        12.55 o
   6   4 -17         38.25         44.64         8.94 o
   8   4 -17         84.58         75.20        13.58 o
  10   4 -17         40.44         29.19        12.03 o
  12   4 -17        166.81        178.62        17.46 o
   7   5 -17         45.01         29.97         6.69 o
   9   5 -17        198.39        194.25        13.11 o
   0   0 -16         88.79         83.81        16.30 o
   2   0 -16         63.49         48.72        15.91 o
   4   0 -16        721.79        799.58        30.67 o
   6   0 -16        322.58        329.02        18.88 o
   8   0 -16        659.09        779.28        28.94 o
  10   0 -16        136.55        103.21        16.30 o
  12   0 -16         99.82         90.09        11.90 o
  14   0 -16        514.08        437.68        39.58 o
  16   0 -16        242.66        299.54        34.14 o
  -1   1 -16        104.31         73.34        11.79 o
   1   1 -16        219.64        248.95        14.32 o
   3   1 -16        203.66        225.14        12.93 o
   5   1 -16        194.53        179.53        10.27 o
   7   1 -16         41.87         43.53         5.80 o
   9   1 -16        155.18        138.26         8.48 o
  11   1 -16          3.97         -3.05         3.82 o
  13   1 -16        103.41        103.71         9.00 o
  15   1 -16         72.95         76.60        14.79 o
   0   2 -16         88.38         76.43         9.66 o
   2   2 -16         64.03         40.39         7.26 o
   4   2 -16        276.44        276.85        14.42 o
   6   2 -16        489.69        450.15        17.72 o
   8   2 -16         22.01         27.07         4.82 o
  10   2 -16        159.69        138.26        11.31 o
  12   2 -16         45.95         37.53         8.11 o
  14   2 -16        430.29        404.01        19.91 o
  16   2 -16         29.99         31.04        16.30 o
   1   3 -16        512.74        564.86        19.40 o
   3   3 -16        191.31        170.98         9.82 o
   5   3 -16        373.28        385.23        16.95 o
   7   3 -16         81.67         69.15        12.82 o
   9   3 -16        566.16        558.60        25.08 o
  11   3 -16         60.97         60.51         8.61 o
  13   3 -16        419.90        441.00        25.54 o
  15   3 -16        129.54        140.82        12.29 o
   0   4 -16         54.25         61.18         7.75 o
   2   4 -16         19.13         14.53         4.43 o
   4   4 -16          3.65          1.43         3.28 o
   6   4 -16        103.04        106.87        13.44 o
   8   4 -16        280.00        293.30        24.52 o
  10   4 -16         54.71         55.26         7.85 o
  12   4 -16         47.13         31.82         9.17 o
  14   4 -16          3.86         -1.74         5.29 o
   3   5 -16        102.68        103.16        10.19 o
   5   5 -16        125.86        132.33         8.96 o
   7   5 -16        129.98        101.33         9.98 o
   9   5 -16        725.72        755.11        24.87 o
  11   5 -16         95.66         72.72         9.93 o
  13   5 -16        240.53        290.37        29.88 o
   4   6 -16        115.26        104.14        16.43 o
   6   6 -16        290.13        269.09        12.72 o
   8   6 -16         16.05         18.48         7.39 o
  10   6 -16        299.68        329.09        20.77 o
  -3   1 -15        396.91        406.64        31.82 o
  -1   1 -15         56.58         64.92        15.12 o
   1   1 -15       1203.96       1261.75        36.39 o
   3   1 -15        884.14        928.29        23.43 o
   5   1 -15        950.35        971.73        23.30 o
   7   1 -15        800.66        784.68        23.00 o
   9   1 -15         37.26         31.53         4.46 o
  11   1 -15         73.09         66.10         7.95 o
  13   1 -15        138.79        149.97         9.68 o
  15   1 -15        185.15        197.77        18.63 o
  17   1 -15        440.60        459.96        22.34 o
  -2   2 -15        345.33        362.41        16.58 o
   0   2 -15          8.26          2.20         3.30 o
   2   2 -15        718.21        726.10        19.66 o
   4   2 -15          9.06          9.41         3.86 o
   6   2 -15        519.65        516.52        17.36 o
   8   2 -15        185.57        172.69         8.96 o
  10   2 -15        100.70         72.19         7.00 o
  12   2 -15        339.99        336.77        15.23 o
  14   2 -15         77.86         74.89         8.45 o
  16   2 -15        314.21        313.69        18.35 o
  -1   3 -15        163.82        148.89         9.78 o
   1   3 -15        108.39        103.97         8.11 o
   3   3 -15        196.75        223.07        10.64 o
   5   3 -15         36.28         25.74         4.72 o
   7   3 -15        228.33        248.43        11.09 o
   9   3 -15         90.30         74.60         8.15 o
  11   3 -15         28.24         17.64         5.27 o
  13   3 -15         15.56          5.43         4.74 o
  15   3 -15         16.47         21.40         9.04 o
  -2   4 -15        344.77        351.97        14.73 o
   0   4 -15         13.09          9.58         3.88 o
   2   4 -15        504.99        537.97        17.30 o
   4   4 -15        218.78        210.04        12.84 o
   6   4 -15        717.52        750.42        22.63 o
   8   4 -15       1069.81       1069.28        28.78 o
  10   4 -15        435.00        416.66        28.66 o
  12   4 -15       1112.26       1119.26        32.59 o
  14   4 -15         59.55         66.30        12.48 o
  -1   5 -15         56.71         67.83         8.09 o
   1   5 -15         29.81         25.61         5.23 o
   3   5 -15          7.75          6.80         6.00 o
   5   5 -15        118.37        130.40        10.31 o
   7   5 -15        119.26        121.16        15.34 o
   9   5 -15        237.99        221.17        24.06 o
  11   5 -15         30.35         33.96         6.65 o
  13   5 -15        143.06        139.68        11.82 o
   2   6 -15        121.40        117.03         9.21 o
   4   6 -15         76.88         63.20         7.42 o
   6   6 -15        237.94        238.90        11.58 o
   8   6 -15         83.63         97.91        12.03 o
  10   6 -15        228.75        252.59        15.22 o
  12   6 -15        398.87        450.28        17.44 o
   3   7 -15        132.48        148.72         9.87 o
   5   7 -15         22.60         12.27         5.02 o
   7   7 -15        104.74        108.35        13.97 o
   9   7 -15         42.08         38.69        12.42 o
  11   7 -15        370.22        421.27        20.11 o
  -4   0 -14       1161.35       1267.24        58.98 o
  -2   0 -14         54.26         42.68        12.42 o
   0   0 -14       1552.95       1646.77        46.86 o
   2   0 -14         11.77         13.23         5.02 o
   4   0 -14       2702.68       2767.03        78.77 o
   6   0 -14       1207.76       1153.09        35.00 o
   8   0 -14        759.52        758.95        26.19 o
  10   0 -14        276.87        253.90        16.77 o
  12   0 -14        561.41        551.74        33.37 o
  14   0 -14        739.46        788.44        49.67 o
  16   0 -14         58.42         64.66        11.92 o
  18   0 -14        442.58        520.22        27.94 o
  -5   1 -14        213.07        216.30        13.39 o
  -3   1 -14         42.79         37.36        13.20 o
  -1   1 -14       1264.14       1326.64        28.55 o
   1   1 -14        167.66        139.21        11.23 o
   3   1 -14        182.22        157.93         8.80 o
   5   1 -14        412.03        441.56        14.07 o
   7   1 -14         66.36         48.64         5.67 o
   9   1 -14        447.38        450.44        14.75 o
  11   1 -14        140.25        142.75         8.88 o
  13   1 -14        439.75        433.96        18.82 o
  15   1 -14         36.37         37.52         7.62 o
  17   1 -14        139.74        137.06        14.75 o
  -4   2 -14        155.58        171.52        11.94 o
  -2   2 -14        372.43        346.43        13.82 o
   0   2 -14       1033.16       1036.18        24.47 o
   2   2 -14         12.58         12.12         3.54 o
   4   2 -14       1001.98       1043.27        23.08 o
   6   2 -14        117.70        106.50         7.84 o
   8   2 -14         43.28         51.46         8.36 o
  10   2 -14         58.37         44.40         5.82 o
  12   2 -14        330.51        304.68        11.47 o
  14   2 -14        448.11        472.53        17.05 o
  16   2 -14         20.86         14.89         5.89 o
  -3   3 -14         22.13         24.51         5.00 o
  -1   3 -14        494.37        532.05        17.04 o
   1   3 -14        131.79        128.03        13.21 o
   3   3 -14        271.13        261.52        11.09 o
   5   3 -14        311.39        296.55        11.50 o
   7   3 -14         50.36         43.90         5.27 o
   9   3 -14        376.80        379.06        13.54 o
  11   3 -14        141.26        126.43         7.34 o
  13   3 -14         61.37         46.28         7.35 o
  15   3 -14         86.08         67.69        10.02 o
  17   3 -14         97.39        122.51        15.63 o
  -4   4 -14         41.39         33.05         6.80 o
  -2   4 -14          4.59          4.34         3.68 o
   0   4 -14         66.56         65.29         7.18 o
   2   4 -14         13.60         15.04         3.94 o
   4   4 -14          8.72          3.58         2.84 o
   6   4 -14        492.94        509.53        15.30 o
   8   4 -14         93.64         78.47        10.81 o
  10   4 -14        177.28        152.76         9.17 o
  12   4 -14         27.90         32.59         5.91 o
  14   4 -14         65.20         63.94         7.77 o
  16   4 -14         78.38         95.53        16.30 o
  -3   5 -14         54.20         47.88         8.16 o
  -1   5 -14        630.02        739.69        21.73 o
   1   5 -14         33.08         25.86         5.26 o
   3   5 -14        158.31        143.81         8.99 o
   5   5 -14        174.57        181.24         9.62 o
   7   5 -14        126.60        110.96         7.45 o
   9   5 -14        847.45        958.49        28.74 o
  11   5 -14        234.02        208.53        11.10 o
  13   5 -14        216.27        257.34        17.85 o
  15   5 -14         15.79         12.91         4.71 o
  -2   6 -14        219.63        215.28        21.33 o
   0   6 -14        196.48        197.40        11.15 o
   2   6 -14         85.68         66.67         8.74 o
   4   6 -14        578.62        589.83        17.98 o
   6   6 -14        294.12        337.77        15.18 o
   8   6 -14        410.61        385.91        27.55 o
  10   6 -14        455.73        484.13        17.33 o
  12   6 -14        273.56        274.02        23.25 o
  14   6 -14         25.57         17.97         5.96 o
   1   7 -14        127.24        142.48        10.86 o
   3   7 -14         35.68         34.65         5.72 o
   5   7 -14        106.00        103.77        12.94 o
   7   7 -14        109.24        100.81        13.58 o
   9   7 -14        157.24        172.64        10.98 o
  11   7 -14         11.70         10.05         4.53 o
  13   7 -14        155.33        176.35        13.47 o
   4   8 -14        150.08        142.56        13.85 o
   6   8 -14        138.42        154.78        32.20 o
   8   8 -14        368.84        386.10        22.18 o
  10   8 -14        436.85        454.11        17.87 o
  -5   1 -13         22.53         29.35         6.24 o
  -3   1 -13         84.74         80.59        12.59 o
  -1   1 -13        145.56        128.05         7.95 o
   1   1 -13       1246.18       1216.93        25.87 o
   3   1 -13        802.62        794.20        19.55 o
   5   1 -13       1563.99       1674.45        27.13 o
   7   1 -13        874.58        880.58        17.14 o
   9   1 -13        325.64        328.70        10.99 o
  11   1 -13       1068.86       1105.60        34.05 o
  13   1 -13        316.46        328.52        13.53 o
  15   1 -13        712.57        751.48        26.41 o
  17   1 -13        561.73        594.61        20.92 o
  -6   2 -13         73.58         65.32         8.76 o
  -4   2 -13        645.73        664.66        22.08 o
  -2   2 -13       1001.33       1015.84        23.92 o
   0   2 -13         63.78         76.87         6.82 o
   2   2 -13       1584.41       1645.48        30.88 o
   4   2 -13        121.03        119.33         8.48 o
   6   2 -13       2600.51       2678.25        38.48 o
   8   2 -13         15.98         14.93         3.63 o
  10   2 -13       1354.53       1334.06        24.89 o
  12   2 -13        257.38        224.84        11.35 o
  14   2 -13         61.98         80.02         8.51 o
  16   2 -13        193.80        165.26        13.20 o
  18   2 -13         19.65         27.58         8.22 o
  -5   3 -13         32.90         18.78         5.45 o
  -3   3 -13        238.10        240.01        16.58 o
  -1   3 -13        222.52        197.93         9.99 o
   1   3 -13        289.82        244.67        10.55 o
   3   3 -13         13.14          3.16         2.80 o
   5   3 -13        259.31        256.23        11.05 o
   7   3 -13        288.80        278.16        10.35 o
   9   3 -13         49.36         43.99         5.48 o
  11   3 -13        524.25        529.92        13.36 o
  13   3 -13        304.55        309.31        13.18 o
  15   3 -13        360.17        392.40        17.72 o
  17   3 -13        202.08        214.65        18.27 o
  -4   4 -13        684.16        739.70        24.34 o
  -2   4 -13         96.13         86.70         7.56 o
   0   4 -13       1163.54       1208.79        26.45 o
   2   4 -13        626.84        634.62        17.62 o
   4   4 -13       1121.18       1096.58        26.64 o
   6   4 -13       1610.77       1656.67        30.97 o
   8   4 -13        120.98        128.45         8.07 o
  10   4 -13        261.26        270.87        14.00 o
  12   4 -13        361.00        343.04        13.78 o
  14   4 -13        127.09        129.37         9.19 o
  16   4 -13        124.74        148.85        12.64 o
  -3   5 -13        270.30        279.73        13.15 o
  -1   5 -13         76.60         59.44         6.94 o
   1   5 -13        168.67        158.98        13.33 o
   3   5 -13         37.47         41.27         5.94 o
   5   5 -13         26.79         13.82         3.77 o
   7   5 -13        297.84        293.75        13.56 o
   9   5 -13        155.31        144.55        11.20 o
  11   5 -13         75.74         76.47         7.98 o
  13   5 -13          1.82          0.61         3.17 o
  15   5 -13         16.65         11.22         4.55 o
  -2   6 -13        406.09        409.24        17.36 o
   0   6 -13         76.01         85.74         7.39 o
   2   6 -13        127.75        122.53         8.31 o
   4   6 -13         77.21         89.77        11.02 o
   6   6 -13        866.20        867.56        24.69 o
   8   6 -13        555.60        545.34        17.53 o
  10   6 -13        355.66        380.19        14.85 o
  12   6 -13        239.09        274.40        15.44 o
  14   6 -13         23.23         25.43         6.48 o
  -1   7 -13          5.37          3.04         3.38 o
   1   7 -13        462.19        514.58        17.35 o
   3   7 -13        326.07        313.04        13.15 o
   5   7 -13        111.03        109.69         9.39 o
   7   7 -13        702.32        781.96        24.57 o
   9   7 -13         89.62         75.50        13.33 o
  11   7 -13        297.24        342.59        15.03 o
  13   7 -13         10.97         23.28         6.39 o
   0   8 -13        255.68        334.64        16.87 o
   2   8 -13        247.24        223.12        13.33 o
   4   8 -13        140.83        143.92        10.61 o
   6   8 -13         26.30         22.50         7.07 o
   8   8 -13         34.40         25.57         5.58 o
  10   8 -13         60.04         73.97         8.83 o
  12   8 -13        220.47        214.26        15.19 o
   3   9 -13         97.03        120.06        10.45 o
   5   9 -13          2.94         -1.94         4.94 o
   7   9 -13        214.57        227.64        14.17 o
   9   9 -13        119.75        126.83        11.01 o
  -8   0 -12          1.12         -2.54         4.58 o
  -6   0 -12        412.50        386.17        19.73 o
  -4   0 -12        146.48        139.37        11.48 o
  -2   0 -12       2997.31       3141.40       116.79 o
   0   0 -12       3186.25       3125.37       132.31 o
   2   0 -12       1806.64       1816.85        68.27 o
   4   0 -12       3831.73       3806.35        79.37 o
   6   0 -12        659.63        604.04        16.41 o
   8   0 -12        931.39        923.94        30.98 o
  10   0 -12        406.37        374.51        13.93 o
  12   0 -12        780.03        800.24        32.41 o
  14   0 -12       1458.04       1436.94        45.39 o
  16   0 -12        320.67        314.64        20.66 o
  18   0 -12        500.89        585.18        29.81 o
  -7   1 -12         58.23         48.30         6.22 o
  -5   1 -12         19.09         23.27         4.46 o
  -3   1 -12        180.53        168.26         7.76 o
  -1   1 -12         25.45         22.48         4.71 o
   1   1 -12        475.76        449.43        12.16 o
   3   1 -12         71.59         70.15         5.87 o
   5   1 -12        154.46        122.22         7.88 o
   7   1 -12        212.13        190.65         6.72 o
   9   1 -12        785.70        779.83        21.99 o
  11   1 -12         98.16        103.13         8.59 o
  13   1 -12        439.49        408.68        16.27 o
  15   1 -12        170.78        172.96        10.97 o
  17   1 -12        177.97        176.20        11.60 o
  19   1 -12         69.39         72.20         9.62 o
  -8   2 -12        113.87        127.44        15.91 o
  -6   2 -12        435.23        438.33        23.93 o
  -4   2 -12        386.51        376.71        13.65 o
  -2   2 -12       1706.32       1647.62        31.60 o
   0   2 -12        226.03        234.67         9.78 o
   2   2 -12       1047.20       1057.53        22.15 o
   4   2 -12       1137.07       1091.12        20.05 o
   6   2 -12        490.30        496.71        20.10 o
   8   2 -12         96.27         92.52         6.72 o
  10   2 -12        375.33        364.72        10.32 o
  12   2 -12        287.85        298.05        12.29 o
  14   2 -12         74.11         68.95         7.43 o
  16   2 -12        366.92        386.40        18.72 o
  18   2 -12         75.91         56.76         8.21 o
  -7   3 -12        472.36        514.21        20.01 o
  -5   3 -12        209.20        168.24        11.18 o
  -3   3 -12        109.04        109.73         7.66 o
  -1   3 -12       1257.23       1253.23        31.03 o
   1   3 -12         25.69         17.65         5.15 o
   3   3 -12       1620.46       1600.01        29.47 o
   5   3 -12        309.56        300.58        11.79 o
   7   3 -12       1295.74       1336.08        24.26 o
   9   3 -12       2957.13       2957.56        35.49 o
  11   3 -12        146.75        149.60         7.72 o
  13   3 -12        642.42        604.96        16.37 o
  15   3 -12        130.73        142.74        10.34 o
  17   3 -12        541.79        597.81        29.60 o
  -6   4 -12         67.61         71.37         9.25 o
  -4   4 -12        140.04        172.35        10.53 o
  -2   4 -12        150.96        130.83         8.12 o
   0   4 -12        169.91        132.81         7.93 o
   2   4 -12        188.71        171.12         8.57 o
   4   4 -12         77.28         83.70         7.17 o
   6   4 -12        136.60        115.49         6.08 o
   8   4 -12        621.77        600.87        14.85 o
  10   4 -12        237.27        216.44         8.91 o
  12   4 -12        110.47         94.82         7.27 o
  14   4 -12        109.09        109.61         8.34 o
  16   4 -12         17.99         17.85         8.54 o
  18   4 -12         10.00         13.09         8.01 o
  -5   5 -12        229.73        217.18        13.14 o
  -3   5 -12        182.45        194.02        10.05 o
  -1   5 -12        583.13        592.74        22.07 o
   1   5 -12         86.97         71.51         6.58 o
   3   5 -12       1430.30       1427.39        28.49 o
   5   5 -12       1159.65       1166.06        24.58 o
   7   5 -12        159.54        141.87         7.43 o
   9   5 -12       1326.27       1261.16        27.79 o
  11   5 -12         13.83         10.61         3.51 o
  13   5 -12        356.26        332.55        13.89 o
  15   5 -12         37.41         47.47         6.76 o
  17   5 -12        566.65        596.13        31.50 o
  -4   6 -12         23.49         10.09         4.57 o
  -2   6 -12        450.01        434.64        15.42 o
   0   6 -12        128.51        118.46         8.18 o
   2   6 -12        675.38        661.29        20.42 o
   4   6 -12         65.49         81.48         6.67 o
   6   6 -12        895.41        888.89        21.08 o
   8   6 -12       1011.17        961.48        27.11 o
  10   6 -12         50.04         45.90         6.23 o
  12   6 -12        318.24        273.47        15.09 o
  14   6 -12         15.33         12.59         4.65 o
  16   6 -12         22.75         22.84         5.70 o
  -3   7 -12        229.00        264.62        17.01 o
  -1   7 -12         67.27         73.71         7.40 o
   1   7 -12        380.66        423.39        15.20 o
   3   7 -12        412.81        472.51        17.84 o
   5   7 -12        122.76        121.98         7.96 o
   7   7 -12        209.30        221.47        11.19 o
   9   7 -12         79.82         59.81         7.40 o
  11   7 -12        442.69        421.00        16.14 o
  13   7 -12         62.42         63.62         9.76 o
  15   7 -12         11.60          7.59         4.98 o
  -2   8 -12        247.11        256.41        14.92 o
   0   8 -12        321.81        337.92        21.13 o
   2   8 -12        387.15        410.42        24.31 o
   4   8 -12        465.97        474.27        18.55 o
   6   8 -12         91.43         89.29        11.90 o
   8   8 -12        429.44        444.14        30.80 o
  10   8 -12         25.15         22.40         5.72 o
  12   8 -12        519.47        540.78        22.85 o
   1   9 -12        200.20        194.64        12.82 o
   3   9 -12         16.55         18.83         5.35 o
   5   9 -12         10.45         17.63         5.69 o
   7   9 -12         35.58         37.32         7.43 o
   9   9 -12         31.72         24.16         6.00 o
  11   9 -12         52.45         67.09         8.74 o
  -9   1 -11         92.16        101.56         8.57 o
  -7   1 -11        496.60        484.29        15.80 o
  -5   1 -11        212.31        199.12         9.49 o
  -3   1 -11        488.95        479.22        12.66 o
  -1   1 -11        373.37        344.74        11.60 o
   1   1 -11       1004.56        987.36        17.57 o
   3   1 -11       1588.92       1604.82        29.02 o
   5   1 -11        736.78        761.33        17.02 o
   7   1 -11        583.46        533.82        10.52 o
   9   1 -11       1784.04       1863.72        26.27 o
  11   1 -11       2518.00       2607.50        45.50 o
  13   1 -11        118.79         84.46         7.44 o
  15   1 -11       1609.90       1639.90        35.01 o
  17   1 -11         25.31         17.19         5.13 o
  19   1 -11        153.39        153.10        13.67 o
  -8   2 -11        351.20        377.56        14.35 o
  -6   2 -11        289.73        288.87        11.79 o
  -4   2 -11        763.29        728.01        19.11 o
  -2   2 -11         61.56         57.52         5.12 o
   0   2 -11        114.69         83.78         5.80 o
   2   2 -11          7.97          3.49         2.33 o
   4   2 -11        490.62        467.98        12.25 o
   6   2 -11       1024.97        998.61        15.30 o
   8   2 -11        132.97        120.15         6.07 o
  10   2 -11       1464.02       1428.51        25.43 o
  12   2 -11        146.38        138.82         8.32 o
  14   2 -11        315.89        292.54        12.41 o
  16   2 -11        220.66        200.04        11.54 o
  18   2 -11         22.66         11.30         5.18 o
  -7   3 -11        321.54        332.65        20.06 o
  -5   3 -11        225.93        210.79        11.01 o
  -3   3 -11        351.52        317.69        18.68 o
  -1   3 -11        232.02        220.57         9.59 o
   1   3 -11        892.47        832.71        19.00 o
   3   3 -11        360.95        344.66        12.10 o
   5   3 -11       1018.40       1024.22        18.21 o
   7   3 -11        864.80        856.09        27.61 o
   9   3 -11       1966.24       2004.78        25.00 o
  11   3 -11        794.69        805.21        20.01 o
  13   3 -11         13.65         10.69         3.41 o
  15   3 -11        326.12        340.63        15.72 o
  17   3 -11         10.96         22.50         8.23 o
  -8   4 -11        444.70        496.07        20.15 o
  -6   4 -11         38.30         38.42         6.80 o
  -4   4 -11        907.28        960.58        22.88 o
  -2   4 -11         16.11          7.06         3.21 o
   0   4 -11       1626.89       1560.86        29.87 o
   2   4 -11        161.74        166.16         8.62 o
   4   4 -11       1881.78       1950.31        29.51 o
   6   4 -11       2379.73       2448.71        35.87 o
   8   4 -11        177.45        168.07         6.78 o
  10   4 -11        168.35        163.75         7.58 o
  12   4 -11         47.03         53.16         6.37 o
  14   4 -11        102.58        103.89         8.00 o
  16   4 -11        330.44        346.41        22.18 o
  18   4 -11         86.21         88.26        14.53 o
  -7   5 -11        281.33        320.98        22.38 o
  -5   5 -11        164.44        132.71        10.98 o
  -3   5 -11         38.57         26.64         4.93 o
  -1   5 -11        157.73        146.55         8.34 o
   1   5 -11       1355.74       1319.26        26.96 o
   3   5 -11        735.95        758.93        18.08 o
   5   5 -11       3393.36       3465.47        52.44 o
   7   5 -11        724.59        744.49        17.66 o
   9   5 -11        685.06        664.39        18.48 o
  11   5 -11          3.86          3.16         2.84 o
  13   5 -11         45.17         36.94         5.72 o
  15   5 -11          2.27          2.41         3.54 o
  17   5 -11        360.24        401.47        20.15 o
  -6   6 -11         43.92         35.30         7.07 o
  -4   6 -11        463.28        487.76        19.09 o
  -2   6 -11        122.92        128.68         8.32 o
   0   6 -11        203.75        167.44         8.91 o
   2   6 -11         38.41         39.96         5.15 o
   4   6 -11        257.71        238.54         9.23 o
   6   6 -11        339.86        341.22        16.66 o
   8   6 -11        114.10        117.02         7.91 o
  10   6 -11        273.15        274.73        14.45 o
  12   6 -11        199.65        198.88        13.95 o
  14   6 -11        330.17        329.73        19.80 o
  16   6 -11        234.29        229.34        15.68 o
  -5   7 -11         42.15         26.23         6.27 o
  -3   7 -11        353.97        372.10        16.72 o
  -1   7 -11         89.03         85.43         9.07 o
   1   7 -11        410.45        434.91        14.72 o
   3   7 -11         84.11         70.29         6.60 o
   5   7 -11        459.45        459.35        14.56 o
   7   7 -11        921.73        914.41        23.27 o
   9   7 -11        180.87        156.14         9.64 o
  11   7 -11        596.84        550.94        21.26 o
  13   7 -11         13.98          9.07         5.82 o
  15   7 -11        137.33        121.52         9.64 o
  -4   8 -11          1.50          3.25         4.36 o
  -2   8 -11        260.63        290.76        18.63 o
   0   8 -11        226.23        220.61        12.66 o
   2   8 -11        151.06        141.85        10.11 o
   4   8 -11        111.18        101.42         7.40 o
   6   8 -11          2.60          2.82         3.86 o
   8   8 -11        104.94        106.36         9.18 o
  10   8 -11         19.27         14.14         4.63 o
  12   8 -11         97.95         88.42        10.46 o
  14   8 -11        136.73        137.80        12.29 o
  -1   9 -11         91.79        101.96        12.89 o
   1   9 -11        700.51        770.81        24.92 o
   3   9 -11        181.28        173.94        10.07 o
   5   9 -11        229.54        217.63        14.53 o
   7   9 -11        188.70        184.97        13.78 o
   9   9 -11        314.03        341.85        14.99 o
  11   9 -11        229.32        298.62        17.00 o
   2  10 -11         40.15         48.38         7.47 o
   4  10 -11          9.49          6.66         3.94 o
   6  10 -11         47.56         42.83         8.08 o
   8  10 -11         55.61         51.43         9.20 o
 -10   0 -10        312.45        352.31        28.71 o
  -8   0 -10        296.10        283.51        20.95 o
  -6   0 -10         66.68         63.47        12.03 o
  -4   0 -10       6068.30       6223.28       120.97 o
  -2   0 -10       1079.88        987.86        30.65 o
   0   0 -10        117.98        110.47         9.04 o
   2   0 -10        296.03        325.61        11.07 o
   4   0 -10       1989.65       1850.17        33.78 o
   6   0 -10        556.29        547.68        21.00 o
   8   0 -10       1754.69       1719.40        84.99 o
  10   0 -10        514.35        521.95        26.21 o
  12   0 -10       2478.86       2452.24        91.09 o
  14   0 -10       1093.29       1060.13        36.10 o
  16   0 -10        403.33        418.53        45.40 o
  18   0 -10        309.78        290.49        21.73 o
  -9   1 -10        141.54        153.48         9.26 o
  -7   1 -10        351.33        313.41        16.35 o
  -5   1 -10        361.21        360.20        12.40 o
  -3   1 -10        395.13        384.53        10.72 o
  -1   1 -10         79.37         62.26         5.11 o
   1   1 -10        229.05        210.68         7.06 o
   3   1 -10        612.65        627.13        10.85 o
   5   1 -10        201.92        208.29         6.69 o
   7   1 -10        883.05        795.38        26.93 o
   9   1 -10        532.95        564.25        12.67 o
  11   1 -10        427.23        436.33        16.66 o
  13   1 -10        190.50        159.20         9.22 o
  15   1 -10         36.87         40.57         6.18 o
  17   1 -10         65.79         62.93         8.08 o
  19   1 -10        217.72        219.65        13.12 o
 -10   2 -10        149.79        151.71        11.24 o
  -8   2 -10          8.99         17.70         4.14 o
  -6   2 -10        709.74        720.59        21.52 o
  -4   2 -10         95.79         89.04         5.59 o
  -2   2 -10       1830.34       1791.67        27.69 o
   0   2 -10         78.12         67.89         4.58 o
   2   2 -10       3790.13       3705.72        46.62 o
   4   2 -10        931.85        918.28        15.25 o
   6   2 -10        508.02        560.01        13.91 o
   8   2 -10       3067.66       3325.86        32.05 o
  10   2 -10       1343.57       1406.91        21.85 o
  12   2 -10       1662.08       1673.82        42.90 o
  14   2 -10        777.62        794.87        26.88 o
  16   2 -10        253.31        239.75        12.54 o
  18   2 -10          6.14         -1.84         3.86 o
  -9   3 -10        138.87        138.32        14.34 o
  -7   3 -10        790.85        866.44        21.70 o
  -5   3 -10        301.44        295.57        11.42 o
  -3   3 -10       1085.22       1056.02        19.69 o
  -1   3 -10       1263.32       1272.81        24.93 o
   1   3 -10        794.87        769.40        21.84 o
   3   3 -10       4969.86       4996.50        60.42 o
   5   3 -10         11.17         11.28         2.23 o
   7   3 -10       4932.65       4928.49        55.31 o
   9   3 -10       1108.63       1111.57        20.41 o
  11   3 -10       1132.16       1170.41        24.70 o
  13   3 -10        920.86        908.15        22.97 o
  15   3 -10        207.97        191.50        15.69 o
  17   3 -10        442.00        433.20        20.05 o
  19   3 -10         67.26         69.62        10.49 o
  -8   4 -10        314.12        351.32        16.09 o
  -6   4 -10        237.60        226.86        12.86 o
  -4   4 -10        240.12        196.72         9.48 o
  -2   4 -10        104.42         76.47         6.12 o
   0   4 -10          6.35          5.61         2.50 o
   2   4 -10       1752.79       1721.38        26.43 o
   4   4 -10         52.98         57.66         4.51 o
   6   4 -10        111.95        108.04         5.18 o
   8   4 -10        451.39        428.40        11.28 o
  10   4 -10        110.64        103.26         6.32 o
  12   4 -10        128.99         99.25         7.27 o
  14   4 -10        251.41        244.81        11.54 o
  16   4 -10        307.58        301.09        20.51 o
  18   4 -10        168.17        139.43        21.73 o
  -7   5 -10        255.61        225.97        13.07 o
  -5   5 -10        600.23        602.72        20.58 o
  -3   5 -10        300.14        300.93        11.62 o
  -1   5 -10        965.61        912.29        20.95 o
   1   5 -10       1713.65       1710.19        27.37 o
   3   5 -10       4017.56       4093.60        59.64 o
   5   5 -10        418.40        417.44        12.09 o
   7   5 -10        910.42        942.14        16.93 o
   9   5 -10        850.53        874.46        21.11 o
  11   5 -10        144.56        153.16        10.86 o
  13   5 -10        265.95        256.30        17.03 o
  15   5 -10        527.79        493.49        17.19 o
  17   5 -10        429.34        464.07        27.62 o
  -8   6 -10         72.84         47.15        10.05 o
  -6   6 -10        273.15        289.66        14.47 o
  -4   6 -10         48.67         34.42         6.35 o
  -2   6 -10        376.24        378.66        13.37 o
   0   6 -10         99.26         91.12         8.18 o
   2   6 -10        797.06        817.81        19.39 o
   4   6 -10        331.33        317.21        11.14 o
   6   6 -10        786.67        735.51        19.16 o
   8   6 -10       1145.22       1231.78        39.20 o
  10   6 -10        212.66        169.62        11.14 o
  12   6 -10        858.22        850.21        22.44 o
  14   6 -10        256.91        221.61        14.02 o
  16   6 -10        136.10        132.80         9.79 o
  -7   7 -10        137.44         97.41        13.37 o
  -5   7 -10        109.91        100.24         9.44 o
  -3   7 -10         22.71         21.08         5.79 o
  -1   7 -10        149.72        145.80         8.62 o
   1   7 -10        323.17        333.99        11.22 o
   3   7 -10         25.67         14.74         3.49 o
   5   7 -10        211.74        214.20         8.77 o
   7   7 -10        107.28        119.24         7.92 o
   9   7 -10         79.70         57.42         6.79 o
  11   7 -10        177.55        170.86        11.42 o
  13   7 -10         13.96         14.88         4.21 o
  15   7 -10         46.28         35.10         6.48 o
  -4   8 -10         35.50         36.33         6.73 o
  -2   8 -10        109.73         91.55        12.59 o
   0   8 -10         41.20         48.07         6.34 o
   2   8 -10        277.16        271.48        11.40 o
   4   8 -10        270.38        270.41        11.30 o
   6   8 -10         20.67          9.46         3.70 o
   8   8 -10        208.42        207.92        10.84 o
  10   8 -10         57.86         49.19         6.62 o
  12   8 -10        260.89        282.97        16.76 o
  14   8 -10        191.51        231.14        12.54 o
  -3   9 -10        295.72        332.12        20.53 o
  -1   9 -10        477.36        488.30        24.41 o
   1   9 -10        461.58        493.89        16.38 o
   3   9 -10         98.41         78.08         7.22 o
   5   9 -10         29.81         28.21         5.42 o
   7   9 -10         96.36         95.39         9.55 o
   9   9 -10         33.83         28.27         6.61 o
  11   9 -10        154.79        139.94        11.84 o
  13   9 -10        208.61        196.60        14.42 o
   0  10 -10        483.23        517.43        21.73 o
   2  10 -10          1.59         -1.20         3.19 o
   4  10 -10         55.55         48.04         6.67 o
   6  10 -10         17.56         14.08         5.33 o
   8  10 -10         48.17         60.44         8.90 o
  10  10 -10        105.86        117.39        25.61 o
 -11   1  -9          7.04         11.62         5.13 o
  -9   1  -9       1018.00       1044.76        24.34 o
  -7   1  -9         15.49          8.23         3.38 o
  -5   1  -9       4205.21       4241.79        61.59 o
  -3   1  -9        977.58        983.14        18.08 o
  -1   1  -9       1582.20       1492.57        26.18 o
   1   1  -9       1958.01       1908.40        24.81 o
   3   1  -9        575.55        598.08        10.24 o
   5   1  -9       2176.54       2149.73        24.45 o
   7   1  -9       1110.07       1226.61        15.41 o
   9   1  -9       3158.84       3417.66        37.01 o
  11   1  -9        739.37        712.82        23.09 o
  13   1  -9       1030.93       1006.49        20.41 o
  15   1  -9        761.31        744.21        30.13 o
  17   1  -9        115.73        121.27         9.68 o
  19   1  -9        414.91        456.07        18.63 o
 -10   2  -9        569.50        615.97        21.51 o
  -8   2  -9        216.33        231.67        10.56 o
  -6   2  -9         49.22         44.20         5.41 o
  -4   2  -9        138.36        149.44         6.71 o
  -2   2  -9        318.84        283.59         8.43 o
   0   2  -9        192.37        140.19         5.68 o
   2   2  -9        331.90        360.54         8.08 o
   4   2  -9        939.07        932.04        14.97 o
   6   2  -9        668.61        543.09        10.86 o
   8   2  -9         94.40        102.54         4.15 o
  10   2  -9        969.31        890.31        19.75 o
  12   2  -9          4.17          2.47         2.23 o
  14   2  -9       1106.15       1073.71        25.65 o
  16   2  -9        369.11        355.28        14.83 o
  18   2  -9        170.72        158.93        15.01 o
 -11   3  -9         76.16         75.73        13.46 o
  -9   3  -9        261.17        238.03        13.89 o
  -7   3  -9        559.92        620.11        17.14 o
  -5   3  -9        580.23        508.74        12.87 o
  -3   3  -9        127.93        124.28         6.09 o
  -1   3  -9        511.05        492.61        14.14 o
   1   3  -9        875.34        954.27        15.85 o
   3   3  -9       1325.60       1295.20        20.29 o
   5   3  -9        505.37        533.27        11.22 o
   7   3  -9        221.93        180.26         6.01 o
   9   3  -9       1366.21       1435.71        23.88 o
  11   3  -9        593.54        676.87        17.54 o
  13   3  -9        227.51        209.25        10.56 o
  15   3  -9         11.31          8.33         3.73 o
  17   3  -9        136.41        137.11        11.69 o
  19   3  -9         44.80         45.94         8.78 o
 -10   4  -9        502.50        633.15        22.37 o
  -8   4  -9        430.34        457.93        15.18 o
  -6   4  -9        105.25        107.85         8.45 o
  -4   4  -9       1100.80       1113.71        21.09 o
  -2   4  -9         18.15         22.19         3.78 o
   0   4  -9       2620.64       2634.59        36.11 o
   2   4  -9        731.32        686.80        17.31 o
   4   4  -9       2980.48       3054.12        38.54 o
   6   4  -9       6408.23       6714.51        66.91 o
   8   4  -9        661.43        647.63        11.73 o
  10   4  -9       4361.22       4569.91        59.10 o
  12   4  -9        326.64        295.93        11.81 o
  14   4  -9       3159.87       3420.44        55.12 o
  16   4  -9        730.02        733.07        25.94 o
  18   4  -9        470.90        498.05        50.44 o
  -9   5  -9         59.99         55.35        10.44 o
  -7   5  -9        258.09        245.48        12.98 o
  -5   5  -9         14.47          8.66         5.52 o
  -3   5  -9         27.80         22.80         4.26 o
  -1   5  -9        823.73        809.34        16.50 o
   1   5  -9         50.86         55.92         4.56 o
   3   5  -9       1439.56       1456.09        26.99 o
   5   5  -9       1761.84       1742.41        27.07 o
   7   5  -9        125.33        118.47         5.67 o
   9   5  -9       2056.65       1968.59        31.14 o
  11   5  -9        264.66        252.05        10.77 o
  13   5  -9        141.00        107.54         7.91 o
  15   5  -9         12.08         10.44         4.10 o
  17   5  -9         70.64         73.92        10.48 o
  -8   6  -9         28.77         19.01         7.13 o
  -6   6  -9         98.51        108.88         9.62 o
  -4   6  -9        269.29        278.88        13.29 o
  -2   6  -9          4.50         -0.48         2.09 o
   0   6  -9        569.02        533.71        15.22 o
   2   6  -9         18.68         14.83         3.08 o
   4   6  -9        612.70        663.37        15.05 o
   6   6  -9         60.64         62.76         5.87 o
   8   6  -9        562.25        556.89        14.04 o
  10   6  -9         37.60         39.65         8.98 o
  12   6  -9         49.62         36.47         5.55 o
  14   6  -9        392.88        401.15        22.40 o
  16   6  -9        214.64        210.49        13.69 o
  -7   7  -9         43.66         34.90         8.49 o
  -5   7  -9        129.09        103.82         9.10 o
  -3   7  -9        378.62        369.13        15.63 o
  -1   7  -9        882.58        853.55        20.75 o
   1   7  -9        826.22        870.11        20.43 o
   3   7  -9       2378.89       2398.26        40.22 o
   5   7  -9       2074.31       2101.91        41.02 o
   7   7  -9         32.93         29.66         4.82 o
   9   7  -9        854.92        810.85        21.39 o
  11   7  -9        387.19        329.46        13.31 o
  13   7  -9          8.81          9.55         3.94 o
  15   7  -9        303.21        309.58        14.27 o
  -6   8  -9         64.50         88.05        24.83 o
  -4   8  -9         29.18         22.27         7.07 o
  -2   8  -9        685.11        677.12        20.22 o
   0   8  -9         62.06         55.35         6.26 o
   2   8  -9         29.01         29.62         5.71 o
   4   8  -9         29.93         24.46         4.59 o
   6   8  -9         44.95         37.65         6.95 o
   8   8  -9        323.78        295.18        12.67 o
  10   8  -9        114.05        109.35        10.13 o
  12   8  -9         31.57         24.44         6.72 o
  14   8  -9          2.67          3.81         3.54 o
  -5   9  -9        257.91        285.99        19.21 o
  -3   9  -9        386.90        455.23        23.60 o
  -1   9  -9        664.55        646.09        18.91 o
   1   9  -9        692.69        708.27        19.78 o
   3   9  -9          4.91          1.04         3.25 o
   5   9  -9        161.41        176.48        10.29 o
   7   9  -9          4.75         14.52         4.89 o
   9   9  -9        282.04        302.44        13.67 o
  11   9  -9         63.26         58.32         8.94 o
  13   9  -9         70.07         71.12        10.03 o
  -2  10  -9        528.52        613.94        22.68 o
   0  10  -9        122.62        112.23         9.30 o
   2  10  -9         52.44         58.01         6.97 o
   4  10  -9        354.38        348.85        13.87 o
   6  10  -9         45.72         57.23         8.65 o
   8  10  -9         80.17         92.35        12.26 o
  10  10  -9        229.38        216.46        22.89 o
   1  11  -9         21.81         21.95         5.09 o
   3  11  -9         44.77         37.64         6.27 o
   5  11  -9         62.77         74.18         9.86 o
   7  11  -9         79.96         63.80         9.62 o
 -12   0  -8         71.27         52.77        14.74 o
 -10   0  -8        414.83        383.46        19.66 o
  -8   0  -8        194.03        182.30        12.59 o
  -6   0  -8       1408.58       1430.33        91.57 o
  -4   0  -8       1622.67       1594.27        81.48 o
  -2   0  -8       1210.62       1209.57        28.77 o
   0   0  -8        290.42        295.23        12.89 o
   2   0  -8        832.25        840.26        31.24 o
   4   0  -8        770.05        774.37        14.83 o
   6   0  -8       1116.12       1186.00        23.58 o
   8   0  -8       1876.92       1851.80        51.08 o
  10   0  -8       2075.40       2007.08        46.85 o
  12   0  -8       5911.61       6191.10       122.18 o
  14   0  -8         61.09         56.52         9.83 o
  16   0  -8        853.93        809.30        32.70 o
  18   0  -8         32.62         20.64         7.75 o
 -11   1  -8        255.36        263.03        13.83 o
  -9   1  -8         95.12         96.53         7.27 o
  -7   1  -8       1642.40       1653.28        35.23 o
  -5   1  -8        746.82        732.65        17.07 o
  -3   1  -8       1349.63       1257.12        22.98 o
  -1   1  -8       1501.84       1570.16        30.24 o
   1   1  -8        894.85        940.68        12.53 o
   3   1  -8        700.19        721.87        10.71 o
   5   1  -8       2489.49       2641.56        25.26 o
   7   1  -8       2303.02       2457.90        27.66 o
   9   1  -8        140.22        132.93         4.43 o
  11   1  -8        607.64        539.60        12.84 o
  13   1  -8       1294.02       1401.34        24.89 o
  15   1  -8        366.62        358.82        14.37 o
  17   1  -8         94.43         90.71        13.19 o
  19   1  -8         66.85         59.91         8.42 o
 -12   2  -8         72.88         60.85        10.69 o
 -10   2  -8        616.40        720.03        22.98 o
  -8   2  -8        234.76        213.98        12.66 o
  -6   2  -8        340.91        298.65        11.98 o
  -4   2  -8        624.67        591.36        13.08 o
  -2   2  -8        213.62        170.71         6.17 o
   0   2  -8       1003.26       1051.84        20.07 o
   2   2  -8       1294.06       1344.02        17.50 o
   4   2  -8        604.51        574.38         8.43 o
   6   2  -8      15763.42      17291.15       139.17 o
   8   2  -8       6331.43       7194.74        64.93 o
  10   2  -8         66.96         68.80         3.87 o
  12   2  -8       1607.92       1609.99        27.85 o
  14   2  -8        265.87        247.72        11.56 o
  16   2  -8        492.27        476.17        16.99 o
  18   2  -8         73.11         62.35         7.87 o
 -11   3  -8        913.19        995.97        31.72 o
  -9   3  -8         17.61         12.27         3.76 o
  -7   3  -8        847.09        859.93        20.34 o
  -5   3  -8        333.23        330.14         9.78 o
  -3   3  -8        188.14        174.69         8.06 o
  -1   3  -8         24.76         10.34         2.53 o
   1   3  -8       3393.10       3480.10        39.17 o
   3   3  -8       2431.19       2444.35        28.78 o
   5   3  -8        140.82        153.99         5.22 o
   7   3  -8        375.80        307.26         7.10 o
   9   3  -8         19.54         23.94         3.27 o
  11   3  -8       1409.97       1382.42        30.02 o
  13   3  -8       1212.67       1228.18        23.57 o
  15   3  -8        138.62        140.74         9.42 o
  17   3  -8        615.02        647.62        21.64 o
  19   3  -8         49.27         42.52         8.26 o
 -10   4  -8        154.91        170.28        15.26 o
  -8   4  -8         53.48         53.02         6.16 o
  -6   4  -8        195.56        180.58        10.13 o
  -4   4  -8         93.35         86.08         6.98 o
  -2   4  -8        205.77        224.88         6.68 o
   0   4  -8        518.72        556.26        12.04 o
   2   4  -8        897.42        874.26        17.94 o
   4   4  -8        501.23        449.37         8.60 o
   6   4  -8        570.38        647.25        15.26 o
   8   4  -8        253.60        245.14         6.70 o
  10   4  -8        461.12        479.75        17.63 o
  12   4  -8         16.26         21.44         4.11 o
  14   4  -8        728.45        745.63        20.40 o
  16   4  -8         74.78         80.41        10.23 o
  18   4  -8         24.61         18.31         6.61 o
 -11   5  -8        218.30        197.25        14.23 o
  -9   5  -8        117.12         98.36         9.65 o
  -7   5  -8        904.27        903.55        31.03 o
  -5   5  -8         15.44         28.55         5.34 o
  -3   5  -8       1042.80        944.32        23.12 o
  -1   5  -8        186.12        188.00         8.90 o
   1   5  -8       1092.45       1061.17        21.44 o
   3   5  -8       2217.72       2321.68        32.80 o
   5   5  -8        674.14        606.34        13.37 o
   7   5  -8       2067.52       2159.24        31.82 o
   9   5  -8        326.86        268.14         9.32 o
  11   5  -8        580.08        617.73        18.71 o
  13   5  -8        867.96        829.80        21.82 o
  15   5  -8         47.26         44.52         6.97 o
  17   5  -8        803.65        890.82        44.09 o
 -10   6  -8         78.08        108.63        12.82 o
  -8   6  -8         51.31         68.49        10.86 o
  -6   6  -8        227.18        238.16        20.69 o
  -4   6  -8        257.46        203.90        10.82 o
  -2   6  -8        320.61        309.43        11.05 o
   0   6  -8        853.14        821.55        16.72 o
   2   6  -8       3699.29       3674.93        53.93 o
   4   6  -8       1474.27       1457.13        24.38 o
   6   6  -8       1398.15       1365.24        20.68 o
   8   6  -8        336.85        280.07        11.51 o
  10   6  -8        403.09        357.27        13.12 o
  12   6  -8       1112.66       1064.22        25.28 o
  14   6  -8         71.64         69.11         7.64 o
  16   6  -8        742.46        744.26        25.54 o
  -9   7  -8        114.46        132.78        13.98 o
  -7   7  -8        158.81        129.79        12.59 o
  -5   7  -8        166.41        173.35        11.01 o
  -3   7  -8        202.19        174.00         8.40 o
  -1   7  -8        413.87        411.64        18.37 o
   1   7  -8       1362.80       1346.98        26.48 o
   3   7  -8       1218.90       1256.82        25.00 o
   5   7  -8        612.40        637.06        15.31 o
   7   7  -8         34.15         40.05         5.52 o
   9   7  -8         52.92         61.88         5.79 o
  11   7  -8        140.17        139.59         8.81 o
  13   7  -8         20.56         17.71         4.59 o
  15   7  -8          3.16          5.56         3.92 o
  -8   8  -8         64.36         67.44        11.16 o
  -6   8  -8        219.87        186.98        17.46 o
  -4   8  -8         59.25         46.27         8.53 o
  -2   8  -8       1485.17       1550.83        30.92 o
   0   8  -8        327.58        341.82        12.39 o
   2   8  -8        191.08        163.54         8.61 o
   4   8  -8        256.56        223.13         8.96 o
   6   8  -8        171.12        170.49         9.38 o
   8   8  -8        343.03        297.15        18.37 o
  10   8  -8        268.50        257.71        11.90 o
  12   8  -8        239.57        231.76        17.59 o
  14   8  -8         71.07         79.53         8.95 o
  -5   9  -8        456.48        511.86        39.58 o
  -3   9  -8        362.06        409.42        17.32 o
  -1   9  -8        356.01        374.03        13.86 o
   1   9  -8        496.53        484.90        15.61 o
   3   9  -8         19.72         16.72         4.82 o
   5   9  -8        538.57        527.69        18.93 o
   7   9  -8         18.21         16.94         4.99 o
   9   9  -8        580.23        597.44        19.42 o
  11   9  -8        264.07        276.19        15.52 o
  13   9  -8         30.57         20.46         5.59 o
  -4  10  -8        243.04        283.48        15.38 o
  -2  10  -8        655.37        638.72        26.54 o
   0  10  -8        298.33        313.42        13.08 o
   2  10  -8        299.91        345.70        13.62 o
   4  10  -8        459.24        459.20        15.64 o
   6  10  -8        317.25        348.93        16.54 o
   8  10  -8        120.59        135.44        12.17 o
  10  10  -8        195.34        160.21        15.08 o
  12  10  -8        152.04        147.28        16.30 o
  -1  11  -8         90.47         72.06         9.68 o
   1  11  -8         25.81         29.34         5.45 o
   3  11  -8         76.81         75.14         7.75 o
   5  11  -8        152.88        161.10        12.17 o
   7  11  -8        207.62        197.82        13.44 o
   9  11  -8         19.76         21.73         7.94 o
 -13   1  -7        144.45        153.60        14.53 o
 -11   1  -7        284.73        297.53        14.28 o
  -9   1  -7        888.73        909.85        20.91 o
  -7   1  -7       3046.89       3006.12        46.35 o
  -5   1  -7       5655.60       5537.62        75.76 o
  -3   1  -7        659.99        655.06        12.82 o
  -1   1  -7       1133.48       1058.54        15.79 o
   1   1  -7        754.94        660.19         9.40 o
   3   1  -7        175.22        155.03         3.82 o
   5   1  -7       2312.75       2233.99        24.37 o
   7   1  -7       1229.68       1379.49        16.12 o
   9   1  -7       2340.72       2308.46        26.45 o
  11   1  -7        239.48        218.29         6.75 o
  13   1  -7       1104.44       1050.98        24.40 o
  15   1  -7         60.59         59.10         7.10 o
  17   1  -7        370.70        381.34        15.61 o
  19   1  -7        734.54        773.62        24.14 o
 -12   2  -7         48.99         46.43         9.28 o
 -10   2  -7       1088.80       1172.11        29.96 o
  -8   2  -7       1047.50       1024.82        22.29 o
  -6   2  -7        299.65        279.83         8.72 o
  -4   2  -7       1697.03       1669.25        24.98 o
  -2   2  -7        276.96        240.69         6.27 o
   0   2  -7       3982.30       4146.64        44.59 o
   2   2  -7        398.14        401.12         8.10 o
   4   2  -7       5595.93       5634.17        50.93 o
   6   2  -7       1975.77       2039.41        21.64 o
   8   2  -7       1728.85       1826.46        21.51 o
  10   2  -7        219.26        202.44         5.90 o
  12   2  -7       1611.63       1655.92        28.09 o
  14   2  -7        696.13        685.73        19.59 o
  16   2  -7        128.85        114.68         8.71 o
  18   2  -7        269.36        268.67        14.67 o
 -13   3  -7         85.51        100.88        20.18 o
 -11   3  -7         41.81         55.70         7.77 o
  -9   3  -7        367.04        366.73        14.58 o
  -7   3  -7        394.19        370.99        12.08 o
  -5   3  -7        201.32        143.65         6.22 o
  -3   3  -7        271.96        280.87         7.19 o
  -1   3  -7        541.07        517.82         9.46 o
   1   3  -7       1509.72       1559.57        19.87 o
   3   3  -7       1224.16       1258.09        17.37 o
   5   3  -7       3226.92       3649.75        38.31 o
   7   3  -7       1258.44       1335.65        18.29 o
   9   3  -7        362.87        352.36        16.61 o
  11   3  -7       2230.96       2326.47        34.60 o
  13   3  -7        508.14        532.21        15.58 o
  15   3  -7        580.41        553.27        18.03 o
  17   3  -7        331.57        324.32        14.63 o
  19   3  -7        450.42        435.05        20.56 o
 -12   4  -7         76.22        107.38        10.53 o
 -10   4  -7        430.91        507.79        18.91 o
  -8   4  -7        450.10        457.38        14.06 o
  -6   4  -7        247.77        230.21         9.25 o
  -4   4  -7       2423.21       2432.33        34.18 o
  -2   4  -7        765.23        818.79        13.60 o
   0   4  -7       4664.01       4560.89        49.87 o
   2   4  -7        528.06        541.00        11.42 o
   4   4  -7       2341.03       2430.23        27.43 o
   6   4  -7        507.66        481.04        13.13 o
   8   4  -7       1759.67       1849.60        25.21 o
  10   4  -7       2513.22       2499.76        57.29 o
  12   4  -7        807.81        781.72        17.43 o
  14   4  -7       2053.73       2115.71        34.48 o
  16   4  -7        100.71         93.37        10.27 o
  18   4  -7        273.71        276.88        16.46 o
 -11   5  -7        193.46        184.91        12.36 o
  -9   5  -7        455.01        469.33        17.71 o
  -7   5  -7        686.56        584.76        24.87 o
  -5   5  -7        125.52        100.90         6.36 o
  -3   5  -7        541.49        543.26        11.97 o
  -1   5  -7        185.33        150.26        10.30 o
   1   5  -7        368.79        345.67         9.35 o
   3   5  -7        597.81        608.71        11.14 o
   5   5  -7        307.17        278.91         9.66 o
   7   5  -7        327.24        373.10         9.58 o
   9   5  -7        787.12        730.06        18.13 o
  11   5  -7        860.89        750.61        19.43 o
  13   5  -7        545.89        505.88        16.32 o
  15   5  -7       1023.09        974.80        24.83 o
  17   5  -7         11.82         10.23         5.90 o
 -10   6  -7        564.75        542.64        20.42 o
  -8   6  -7        118.83        100.38         9.10 o
  -6   6  -7        125.93        145.63        17.86 o
  -4   6  -7        390.54        361.04        12.29 o
  -2   6  -7         46.71         46.01         4.63 o
   0   6  -7       3164.37       3163.47        42.48 o
   2   6  -7        460.09        431.06        18.37 o
   4   6  -7       2281.93       2416.26        34.49 o
   6   6  -7        381.32        395.54        10.35 o
   8   6  -7        496.46        527.09        13.32 o
  10   6  -7         21.24         16.33         3.64 o
  12   6  -7        206.46        184.34        11.98 o
  14   6  -7        602.56        569.53        18.33 o
  16   6  -7        163.59        171.80        16.58 o
  -9   7  -7        130.10        132.33        13.44 o
  -7   7  -7          2.96          2.47         4.64 o
  -5   7  -7        240.50        238.56        11.42 o
  -3   7  -7         59.27         60.86         5.72 o
  -1   7  -7       1505.35       1452.58        27.74 o
   1   7  -7       1972.56       1970.67        33.94 o
   3   7  -7       1486.96       1438.53        32.34 o
   5   7  -7        536.57        548.87        25.65 o
   7   7  -7        191.62        193.90         8.02 o
   9   7  -7       1318.71       1333.32        27.74 o
  11   7  -7         87.99         85.02         7.24 o
  13   7  -7        270.50        291.76        18.59 o
  15   7  -7        576.70        620.99        20.46 o
  -8   8  -7         58.12         72.07        11.24 o
  -6   8  -7        118.86        110.05        10.25 o
  -4   8  -7        309.43        301.08        14.18 o
  -2   8  -7       1429.64       1424.78        28.50 o
   0   8  -7         71.38         47.51         5.76 o
   2   8  -7        659.92        729.07        18.22 o
   4   8  -7        216.65        216.34         8.67 o
   6   8  -7        798.61        755.98        17.90 o
   8   8  -7        652.25        596.33        17.79 o
  10   8  -7        198.73        198.46        10.25 o
  12   8  -7         68.85         65.73         7.70 o
  14   8  -7         36.13         33.93         6.04 o
  -7   9  -7        174.77        178.00        15.34 o
  -5   9  -7        252.33        252.20        14.18 o
  -3   9  -7        252.28        254.22        13.57 o
  -1   9  -7        204.01        177.59         9.27 o
   1   9  -7        209.68        209.55         9.88 o
   3   9  -7        160.47        151.31        13.89 o
   5   9  -7         45.25         43.12         6.69 o
   7   9  -7        201.87        198.76        11.79 o
   9   9  -7        184.63        184.52        15.08 o
  11   9  -7         27.18         21.86         4.94 o
  13   9  -7        118.57        108.81         9.53 o
  -6  10  -7         44.93         35.11         7.31 o
  -4  10  -7        342.83        391.39        37.01 o
  -2  10  -7        301.24        303.02        23.13 o
   0  10  -7        217.91        192.23        10.25 o
   2  10  -7        112.77        131.90         8.55 o
   4  10  -7        351.42        366.04        13.62 o
   6  10  -7         12.69         -1.07         3.72 o
   8  10  -7        549.05        540.80        32.40 o
  10  10  -7         85.27         86.39        13.58 o
  12  10  -7         81.68         92.33        17.07 o
  -3  11  -7        360.87        410.80        18.82 o
  -1  11  -7         80.22         89.36        10.37 o
   1  11  -7         28.15         26.64         7.62 o
   3  11  -7        230.25        223.36        15.35 o
   5  11  -7         77.01         77.18        15.65 o
   7  11  -7        300.91        323.19        16.83 o
   9  11  -7        370.56        361.38        22.77 o
   4  12  -7        443.54        474.15        36.47 o
 -14   0  -6         24.41         21.73        12.42 o
 -12   0  -6        695.78        686.00        39.58 o
 -10   0  -6          2.63          4.55         7.37 o
  -8   0  -6      10890.18      11340.19       204.94 o
  -6   0  -6       4611.88       4540.89        88.61 o
  -4   0  -6       3735.18       3786.63        58.47 o
  -2   0  -6       4579.13       4784.74        72.12 o
   0   0  -6        227.55        247.73        10.14 o
   2   0  -6       8576.58       8184.24       114.97 o
   4   0  -6       5126.78       5617.99        70.94 o
   6   0  -6      33721.45      36618.77       426.79 o
   8   0  -6         80.36         92.42         5.55 o
  10   0  -6       5220.67       5569.27       114.19 o
  12   0  -6       1527.37       1417.42        39.55 o
  14   0  -6       1371.02       1445.25        42.31 o
  16   0  -6       2605.14       2716.61        68.59 o
  18   0  -6         36.48         39.76        10.25 o
 -13   1  -6        366.98        376.25        21.67 o
 -11   1  -6         16.08         12.33         5.51 o
  -9   1  -6         55.50         46.42         5.46 o
  -7   1  -6        576.43        551.07        15.23 o
  -5   1  -6        641.88        614.19        11.98 o
  -3   1  -6       1179.77       1227.15        21.75 o
  -1   1  -6        968.40        945.84        15.32 o
   1   1  -6       2976.82       3022.16        30.23 o
   3   1  -6        474.62        441.18         6.67 o
   5   1  -6        510.17        480.11         8.21 o
   7   1  -6       1089.83       1265.56        19.47 o
   9   1  -6         30.43         22.52         2.50 o
  11   1  -6        461.62        423.38        15.59 o
  13   1  -6        104.85         66.51         6.49 o
  15   1  -6        845.81        807.02        25.44 o
  17   1  -6        316.98        308.24        14.11 o
  19   1  -6        169.15        178.21        11.87 o
 -14   2  -6         20.46         39.90        10.05 o
 -12   2  -6        905.92        941.57        34.56 o
 -10   2  -6        315.37        314.64        17.29 o
  -8   2  -6       1096.91       1043.19        21.99 o
  -6   2  -6         14.67         10.17         2.35 o
  -4   2  -6        604.30        615.07        10.81 o
  -2   2  -6         89.48         72.64         4.16 o
   0   2  -6       4384.83       4821.40        50.49 o
   2   2  -6         55.99         38.85         1.93 o
   4   2  -6       2497.44       2771.30        34.60 o
   6   2  -6       5267.34       5677.79        54.82 o
   8   2  -6        594.99        590.37        14.00 o
  10   2  -6       1365.87       1275.61        19.78 o
  12   2  -6        584.96        628.71        15.35 o
  14   2  -6        652.36        630.58        18.50 o
  16   2  -6        227.15        205.54        11.22 o
  18   2  -6         95.03         97.09         9.88 o
 -13   3  -6        626.30        655.90        29.07 o
 -11   3  -6        264.74        272.55        13.52 o
  -9   3  -6        618.65        561.27        18.82 o
  -7   3  -6       2723.96       2775.17        42.86 o
  -5   3  -6         65.66         55.55         3.57 o
  -3   3  -6       1375.65       1364.80        20.65 o
  -1   3  -6       1404.42       1468.09        19.09 o
   1   3  -6        267.76        272.58         5.75 o
   3   3  -6       3395.58       3620.36        36.89 o
   5   3  -6        268.57        235.73         6.07 o
   7   3  -6       4485.07       4920.12        54.77 o
   9   3  -6        683.18        675.23        14.22 o
  11   3  -6       3790.96       3843.77        50.85 o
  13   3  -6        225.46        183.35        11.12 o
  15   3  -6       1292.64       1310.59        37.38 o
  17   3  -6        897.34        889.20        24.97 o
  19   3  -6        150.42        163.58        13.34 o
 -12   4  -6          3.38          4.24         4.44 o
 -10   4  -6        101.00        100.04         8.52 o
  -8   4  -6        278.03        240.69         9.85 o
  -6   4  -6        202.15        198.34        10.82 o
  -4   4  -6        349.19        411.52        10.11 o
  -2   4  -6       1024.47       1047.92        15.61 o
   0   4  -6        670.34        732.50        18.55 o
   2   4  -6        599.02        647.42         9.50 o
   4   4  -6        113.02        113.93         4.71 o
   6   4  -6       1068.55       1527.13        19.06 o
   8   4  -6        378.18        422.00        10.57 o
  10   4  -6        566.09        501.72        12.56 o
  12   4  -6        317.88        323.30        10.67 o
  14   4  -6        129.78        127.40         7.38 o
  16   4  -6        202.92        191.09        12.80 o
  18   4  -6        238.16        213.39        30.73 o
 -11   5  -6        250.13        297.52        14.75 o
  -9   5  -6        212.41        210.55        14.51 o
  -7   5  -6        489.52        581.65        14.21 o
  -5   5  -6         48.20         51.29         5.58 o
  -3   5  -6       1526.31       1650.29        24.70 o
  -1   5  -6        757.21        736.40        12.43 o
   1   5  -6        575.03        533.24        11.06 o
   3   5  -6        935.39       1006.04        15.08 o
   5   5  -6        473.16        461.38         9.50 o
   7   5  -6       2108.40       2030.06        26.31 o
   9   5  -6        374.02        332.11        11.58 o
  11   5  -6       3778.96       3987.08        60.38 o
  13   5  -6       2181.08       2310.09        44.80 o
  15   5  -6        246.12        238.78        11.76 o
  17   5  -6        478.92        547.93        23.03 o
 -12   6  -6        270.80        275.54        16.08 o
 -10   6  -6         60.02         56.11         7.62 o
  -8   6  -6        247.89        232.02        11.85 o
  -6   6  -6        793.30        828.53        20.36 o
  -4   6  -6        549.01        515.88        11.09 o
  -2   6  -6        543.32        558.91        13.62 o
   0   6  -6       2865.01       2932.28        44.32 o
   2   6  -6       1749.70       1727.56        26.69 o
   4   6  -6       1143.48       1109.20        17.08 o
   6   6  -6       1582.00       1565.50        24.80 o
   8   6  -6        267.64        233.76        13.67 o
  10   6  -6        182.07        189.99        11.39 o
  12   6  -6         61.90         52.78         6.03 o
  14   6  -6        210.15        168.90        24.81 o
  16   6  -6        327.72        355.55        18.27 o
 -11   7  -6         46.59         48.98         7.92 o
  -9   7  -6         46.13         72.98        10.97 o
  -7   7  -6         11.50         12.73         4.30 o
  -5   7  -6         71.14         85.80        11.26 o
  -3   7  -6         24.70          9.97         3.13 o
  -1   7  -6        121.59        105.96         6.36 o
   1   7  -6        657.97        605.45        15.51 o
   3   7  -6        563.85        570.08        13.27 o
   5   7  -6        898.91        874.63        17.29 o
   7   7  -6        101.99         84.56         6.39 o
   9   7  -6        626.78        623.22        31.03 o
  11   7  -6         77.10         65.37         6.63 o
  13   7  -6          1.42         -0.49         2.92 o
  15   7  -6          5.59          5.39         3.43 o
 -10   8  -6         79.02         82.19        12.48 o
  -8   8  -6        219.57        203.10        13.96 o
  -6   8  -6        157.01        137.73        10.11 o
  -4   8  -6       1550.61       1593.21        35.98 o
  -2   8  -6       3369.19       3503.44        54.01 o
   0   8  -6        702.97        672.73        17.25 o
   2   8  -6       2137.95       2154.38        36.92 o
   4   8  -6        123.26        114.26         6.46 o
   6   8  -6       1105.45        984.78        18.62 o
   8   8  -6        209.45        154.20         8.61 o
  10   8  -6        379.61        399.42        21.28 o
  12   8  -6        199.40        203.18        11.31 o
  14   8  -6        106.87         95.88         9.47 o
  -7   9  -6         33.14         43.15         7.43 o
  -5   9  -6        226.60        219.52        12.69 o
  -3   9  -6         32.47         18.04         4.89 o
  -1   9  -6        164.53        155.48        10.86 o
   1   9  -6         91.37         71.45         8.74 o
   3   9  -6        129.40        121.16        10.42 o
   5   9  -6        738.98        717.49        22.64 o
   7   9  -6         35.38         39.90         6.86 o
   9   9  -6        191.09        219.69        12.36 o
  11   9  -6         79.03         66.52         7.56 o
  13   9  -6        122.52        129.11         9.74 o
  -6  10  -6        237.25        265.15        14.93 o
  -4  10  -6        202.62        213.60        13.27 o
  -2  10  -6        162.79        149.05        11.35 o
   0  10  -6        200.92        180.38        10.99 o
   2  10  -6         46.78         45.47         5.93 o
   4  10  -6        354.57        363.50        13.47 o
   6  10  -6        190.46        220.86        12.81 o
   8  10  -6        677.30        740.86        30.73 o
  10  10  -6         42.96         34.09         8.49 o
  12  10  -6         21.00         21.94         6.14 o
  -3  11  -6        282.71        313.11        18.75 o
  -1  11  -6         41.16         28.99         6.41 o
   1  11  -6        120.10        119.25         8.49 o
   3  11  -6        522.25        536.30        17.52 o
   5  11  -6         35.86         40.60         7.19 o
   7  11  -6        471.38        479.93        20.86 o
   9  11  -6         30.96         25.72        11.25 o
   0  12  -6         81.97         99.45        11.31 o
   2  12  -6         11.85         12.60         4.68 o
   4  12  -6        199.25        248.75        14.87 o
   6  12  -6          2.90         -2.85         4.33 o
 -15   1  -5         53.99         25.56         8.73 o
 -13   1  -5         54.30         43.86         9.59 o
 -11   1  -5        344.66        306.20        30.26 o
  -9   1  -5        285.67        266.50         9.98 o
  -7   1  -5       3133.18       3206.83        42.17 o
  -5   1  -5       1518.47       1523.37        19.57 o
  -3   1  -5        730.96        760.79         9.99 o
  -1   1  -5        853.80        872.64        12.92 o
   1   1  -5       3323.08       3412.99        33.23 o
   3   1  -5       8584.90       8632.35        78.95 o
   5   1  -5       8051.88       8482.50        79.41 o
   7   1  -5       1757.92       1680.93        23.67 o
   9   1  -5       3574.30       3811.68        42.51 o
  11   1  -5         93.22         77.14         4.71 o
  13   1  -5       1726.06       1714.86        32.56 o
  15   1  -5        115.46         80.09         8.11 o
  17   1  -5       1189.33       1195.12        29.69 o
  19   1  -5        187.55        211.24        12.88 o
 -14   2  -5        248.03        236.08        17.53 o
 -12   2  -5         35.24         34.12         7.94 o
 -10   2  -5        736.81        717.00        37.30 o
  -8   2  -5         72.09         64.01         6.94 o
  -6   2  -5       3420.48       3596.03        37.62 o
  -4   2  -5        980.73       1005.87        13.11 o
  -2   2  -5      13958.31      15966.02       171.09 o
   0   2  -5       3274.66       3196.70        34.39 o
   2   2  -5       1069.01       1078.10        12.45 o
   4   2  -5        399.05        406.53         6.69 o
   6   2  -5        509.18        467.91         7.33 o
   8   2  -5       1522.35       1308.97        20.36 o
  10   2  -5          0.82         -0.05         1.83 o
  12   2  -5       3552.35       3618.63        48.20 o
  14   2  -5        298.87        259.57        11.50 o
  16   2  -5        609.82        621.46        19.51 o
  18   2  -5        283.94        291.53        15.23 o
 -13   3  -5        253.01        239.57        20.18 o
 -11   3  -5        109.78        117.94         8.90 o
  -9   3  -5          3.64          3.67         2.47 o
  -7   3  -5       1182.19       1100.88        19.05 o
  -5   3  -5        137.11        136.90         4.32 o
  -3   3  -5       1567.43       1623.65        22.95 o
  -1   3  -5        705.15        674.68        10.54 o
   1   3  -5       1558.50       1523.84        17.99 o
   3   3  -5      13176.91      14498.65       142.76 o
   5   3  -5       3642.34       4085.78        40.62 o
   7   3  -5        874.62       1010.28        14.38 o
   9   3  -5       1180.69       1260.36        19.40 o
  11   3  -5        230.27        222.25         8.11 o
  13   3  -5         11.28         12.20         3.14 o
  15   3  -5        178.87        151.96         9.50 o
  17   3  -5         99.82         89.79         9.05 o
  19   3  -5        195.91        187.85        16.47 o
 -14   4  -5        664.06        760.22        31.83 o
 -12   4  -5        232.93        211.36        17.99 o
 -10   4  -5       2846.14       3018.68        55.99 o
  -8   4  -5         49.33         38.20         4.08 o
  -6   4  -5       1059.05       1086.33        19.04 o
  -4   4  -5        737.68        688.99        14.81 o
  -2   4  -5        617.06        663.58        12.19 o
   0   4  -5       3741.13       4009.84        43.49 o
   2   4  -5        867.93        797.91        16.03 o
   4   4  -5       3805.59       3761.24        41.66 o
   6   4  -5       2952.43       3221.81        33.86 o
   8   4  -5       1715.35       1852.76        27.16 o
  10   4  -5        342.54        374.41        17.81 o
  12   4  -5         35.17         32.14         3.91 o
  14   4  -5       1060.10       1083.00        25.31 o
  16   4  -5        347.55        322.04        32.01 o
  18   4  -5        368.39        422.20        20.06 o
 -13   5  -5        115.63        142.63        11.01 o
 -11   5  -5        319.73        313.61        15.89 o
  -9   5  -5        274.28        292.64        13.11 o
  -7   5  -5        119.68        112.94         6.44 o
  -5   5  -5       1173.96       1332.23        21.60 o
  -3   5  -5        177.20        156.06         5.23 o
  -1   5  -5        995.89        953.13        15.91 o
   1   5  -5       2729.74       2732.07        30.56 o
   3   5  -5        214.31        207.10         4.70 o
   5   5  -5       1036.66       1086.07        17.96 o
   7   5  -5        792.31        799.35        13.58 o
   9   5  -5        659.40        603.22        15.69 o
  11   5  -5       2417.34       2372.06        40.89 o
  13   5  -5       1275.29       1283.90        27.98 o
  15   5  -5        223.38        217.13        11.38 o
  17   5  -5        379.98        353.26        23.29 o
 -12   6  -5        189.67        181.76        12.10 o
 -10   6  -5        220.38        188.95        11.25 o
  -8   6  -5        117.87        122.83         7.72 o
  -6   6  -5        891.62        842.06        19.56 o
  -4   6  -5        931.72        919.82        15.40 o
  -2   6  -5       3984.88       4070.84        50.74 o
   0   6  -5       1685.94       1583.70        23.19 o
   2   6  -5        637.29        586.41        17.60 o
   4   6  -5        544.60        575.92        12.31 o
   6   6  -5        261.33        253.54         7.19 o
   8   6  -5       1160.66       1180.11        24.01 o
  10   6  -5        343.47        333.39        12.34 o
  12   6  -5        451.70        428.27        14.88 o
  14   6  -5        105.09         99.86         8.09 o
  16   6  -5          1.71          3.88         5.49 o
 -11   7  -5        312.91        348.10        16.09 o
  -9   7  -5        215.47        183.21         9.74 o
  -7   7  -5         35.95         31.87         4.88 o
  -5   7  -5        372.47        383.55        14.93 o
  -3   7  -5        273.54        275.14         8.91 o
  -1   7  -5       1495.23       1471.04        27.14 o
   1   7  -5       1345.15       1323.73        25.00 o
   3   7  -5        395.57        383.23         9.01 o
   5   7  -5        382.27        384.26        10.59 o
   7   7  -5        306.42        325.68        10.14 o
   9   7  -5        685.61        672.79        18.10 o
  11   7  -5        217.28        196.45        10.42 o
  13   7  -5       1138.83       1159.33        27.53 o
  15   7  -5        120.08         96.17         8.94 o
 -10   8  -5        136.99        162.05        23.28 o
  -8   8  -5        112.02        106.22         9.51 o
  -6   8  -5        181.94        164.60        10.60 o
  -4   8  -5        708.11        717.53        31.16 o
  -2   8  -5        792.61        749.12        18.19 o
   0   8  -5       1222.87       1216.16        26.58 o
   2   8  -5       1879.35       1984.68        34.29 o
   4   8  -5         26.46         25.35         4.10 o
   6   8  -5       1394.74       1338.96        23.87 o
   8   8  -5        439.58        426.77        14.28 o
  10   8  -5         52.16         44.19         5.88 o
  12   8  -5        162.42        165.23        10.26 o
  14   8  -5         22.46         28.00         5.70 o
  -9   9  -5          2.22          4.83         5.08 o
  -7   9  -5        102.08        107.78         9.39 o
  -5   9  -5       1560.17       1563.02        49.18 o
  -3   9  -5         98.28         86.53         8.31 o
  -1   9  -5        446.55        414.70        13.74 o
   1   9  -5        137.60        121.20         8.51 o
   3   9  -5        490.16        499.99        15.16 o
   5   9  -5        548.91        511.49        18.33 o
   7   9  -5        909.25        864.98        27.11 o
   9   9  -5       1277.50       1390.09        33.88 o
  11   9  -5         40.97         37.65         5.89 o
  13   9  -5        602.59        670.62        21.45 o
  -8  10  -5        180.44        195.22        15.65 o
  -6  10  -5        310.52        309.32        16.12 o
  -4  10  -5        328.70        340.29        15.93 o
  -2  10  -5        263.12        246.64        13.40 o
   0  10  -5        515.10        528.14        16.43 o
   2  10  -5        265.40        252.50        15.68 o
   4  10  -5        221.69        224.26        10.42 o
   6  10  -5        472.39        484.80        19.99 o
   8  10  -5        273.42        215.14        17.01 o
  10  10  -5        107.71        117.73        12.20 o
  12  10  -5        288.56        307.22        16.29 o
  -5  11  -5        141.57        142.62        11.31 o
  -3  11  -5        232.49        281.78        15.07 o
  -1  11  -5         41.36         51.69         8.10 o
   1  11  -5        634.78        725.45        20.62 o
   3  11  -5        553.02        599.84        18.36 o
   5  11  -5        111.12        133.06        11.61 o
   7  11  -5        336.88        378.29        22.77 o
   9  11  -5         56.56         58.47        11.48 o
  -2  12  -5         29.83         32.08         7.44 o
   0  12  -5         73.23         90.50        10.50 o
   2  12  -5         63.89         64.24         9.23 o
   4  12  -5        209.58        218.44        13.95 o
   6  12  -5         31.49         26.28         6.69 o
 -14   0  -4        648.82        699.20        41.13 o
 -12   0  -4        824.48        855.95        43.46 o
 -10   0  -4       6559.02       6729.91       127.22 o
  -8   0  -4       7230.63       7267.72       108.25 o
  -6   0  -4        536.81        521.21        13.38 o
  -4   0  -4       1756.24       1721.55        29.17 o
  -2   0  -4       5971.66       5989.53        84.47 o
   0   0  -4       2427.46       2667.50        49.66 o
   2   0  -4        875.58        958.17        14.88 o
   4   0  -4       7671.37       8304.05       100.37 o
   6   0  -4       1861.83       1673.91        28.80 o
   8   0  -4        129.99        141.69         6.10 o
  10   0  -4        910.54       1040.99        22.09 o
  12   0  -4        267.89        198.93        27.16 o
  14   0  -4       1644.98       1566.13        45.07 o
  16   0  -4       1366.41       1329.53        42.86 o
  18   0  -4        338.28        316.37        20.99 o
 -15   1  -4         52.86         40.33         9.59 o
 -13   1  -4         83.75         68.27        10.69 o
 -11   1  -4        558.12        504.18        27.38 o
  -9   1  -4        110.36        105.87         5.08 o
  -7   1  -4        640.58        655.17        11.42 o
  -5   1  -4       1784.85       1848.88        22.54 o
  -3   1  -4       1790.91       1894.10        20.04 o
  -1   1  -4       1084.77       1054.36        14.23 o
   1   1  -4        747.19        802.51         9.36 o
   3   1  -4      42228.03      42185.50      1045.62 o
   5   1  -4       3091.15       3535.73        32.33 o
   7   1  -4        512.90        476.05        13.71 o
   9   1  -4       1838.10       1921.67        29.90 o
  11   1  -4        402.14        405.53        11.44 o
  13   1  -4         69.05         65.98         7.01 o
  15   1  -4        336.91        337.96        13.60 o
  17   1  -4        144.80        126.50        10.98 o
  19   1  -4        137.42        131.56        10.79 o
 -14   2  -4        248.40        232.86        16.98 o
 -12   2  -4       1052.55       1083.33        35.65 o
 -10   2  -4        471.82        496.06        20.44 o
  -8   2  -4       6103.04       6110.89        65.76 o
  -6   2  -4        711.53        664.24        10.59 o
  -4   2  -4       1221.72       1055.83        13.25 o
  -2   2  -4       1197.30       1105.11        15.95 o
   0   2  -4       3024.31       3001.61        31.91 o
   2   2  -4       7413.97       7529.40        69.49 o
   4   2  -4       1542.03       1737.02        20.01 o
   6   2  -4       1247.82       1270.07        14.00 o
   8   2  -4       2107.07       2197.14        34.80 o
  10   2  -4       1258.53       1216.62        18.96 o
  12   2  -4        317.32        297.73        10.06 o
  14   2  -4        749.06        732.23        19.94 o
  16   2  -4       1878.47       1916.25        38.37 o
  18   2  -4        104.13         83.99         9.04 o
 -15   3  -4         99.55         94.42        35.31 o
 -13   3  -4        804.07        852.18        32.10 o
 -11   3  -4         34.99         41.18         6.14 o
  -9   3  -4        551.88        547.11        13.67 o
  -7   3  -4       1691.42       1803.94        23.99 o
  -5   3  -4        684.54        813.48        12.83 o
  -3   3  -4      18524.60      19916.93       239.30 o
  -1   3  -4       1077.41       1072.20        17.17 o
   1   3  -4       8227.69       8123.01        70.23 o
   3   3  -4       3133.41       3300.66        60.82 o
   5   3  -4       1922.18       1803.56        20.03 o
   7   3  -4       2307.65       2150.22        25.96 o
   9   3  -4       1650.78       1578.28        22.30 o
  11   3  -4       2113.98       2151.05        36.63 o
  13   3  -4        345.14        337.92         9.95 o
  15   3  -4       1416.19       1441.40        31.20 o
  17   3  -4        110.21         99.53         9.14 o
 -14   4  -4         75.56         76.97        19.79 o
 -12   4  -4          0.10         -0.35         3.07 o
 -10   4  -4        434.96        365.40        14.48 o
  -8   4  -4         10.18         12.39         2.50 o
  -6   4  -4        754.14        704.37        13.85 o
  -4   4  -4       1665.27       1718.43        23.02 o
  -2   4  -4       3358.01       3415.15        38.04 o
   0   4  -4       1780.79       1987.56        23.18 o
   2   4  -4       3081.55       3017.97        30.75 o
   4   4  -4       3589.72       4169.54        55.31 o
   6   4  -4         43.94         39.03         2.37 o
   8   4  -4        358.28        323.56         8.93 o
  10   4  -4       1234.16       1188.12        19.10 o
  12   4  -4        197.49        162.97         6.82 o
  14   4  -4        111.52         93.71         7.90 o
  16   4  -4        178.98        170.12        12.09 o
  18   4  -4        133.53        135.49        16.01 o
 -13   5  -4        773.81        855.24        43.00 o
 -11   5  -4        221.78        199.77        10.37 o
  -9   5  -4        370.54        363.18        12.40 o
  -7   5  -4       1993.39       2000.36        29.93 o
  -5   5  -4        384.06        449.01         9.52 o
  -3   5  -4       1678.55       1624.90        21.50 o
  -1   5  -4        430.79        441.82         7.62 o
   1   5  -4       1904.33       2067.19        22.66 o
   3   5  -4       1078.28       1271.74        15.46 o
   5   5  -4       2416.63       2555.43        30.83 o
   7   5  -4        848.66        955.38        15.76 o
   9   5  -4       3091.14       3219.76        49.49 o
  11   5  -4       2178.24       2174.18        48.28 o
  13   5  -4        127.44        115.37         7.87 o
  15   5  -4         63.25         63.24         7.61 o
  17   5  -4         51.33         63.97        13.24 o
 -12   6  -4        352.59        401.28        24.71 o
 -10   6  -4          8.71          4.03         2.84 o
  -8   6  -4         86.38         99.19         6.75 o
  -6   6  -4        382.10        404.09        10.79 o
  -4   6  -4       2668.51       2770.88        42.72 o
  -2   6  -4       1431.93       1449.44        22.37 o
   0   6  -4       1281.44       1258.15        17.10 o
   2   6  -4       1056.47       1088.73        15.03 o
   4   6  -4         24.51         31.00         3.41 o
   6   6  -4        955.26        947.83        16.09 o
   8   6  -4       1061.83       1016.89        21.86 o
  10   6  -4        781.45        726.05        18.91 o
  12   6  -4        519.58        501.33        16.22 o
  14   6  -4        204.20        214.93        11.22 o
  16   6  -4        273.94        297.83        21.99 o
 -11   7  -4        117.40        120.03         8.86 o
  -9   7  -4         10.43          8.95         3.21 o
  -7   7  -4        182.32        170.43         8.70 o
  -5   7  -4       1186.55       1237.13        29.09 o
  -3   7  -4        785.91        738.37        14.86 o
  -1   7  -4        284.96        282.25         8.21 o
   1   7  -4        474.06        450.49        11.99 o
   3   7  -4        809.16        775.45        17.15 o
   5   7  -4         92.92         92.23         5.21 o
   7   7  -4        942.58        941.98        21.06 o
   9   7  -4        885.35        819.14        23.52 o
  11   7  -4        465.25        460.16        15.63 o
  13   7  -4        390.94        354.84        14.51 o
  15   7  -4         70.85         72.33         8.04 o
 -10   8  -4        515.25        563.39        17.82 o
  -8   8  -4        328.66        322.57        19.49 o
  -6   8  -4        170.58        142.67        10.64 o
  -4   8  -4       1218.40       1215.80        25.69 o
  -2   8  -4        560.69        545.15        14.89 o
   0   8  -4       2307.09       2287.68        37.81 o
   2   8  -4        360.51        312.51        10.90 o
   4   8  -4          2.72         -1.55         1.70 o
   6   8  -4       1020.50       1006.04        17.66 o
   8   8  -4         11.65         10.69         3.45 o
  10   8  -4        435.49        413.44        14.89 o
  12   8  -4          3.16          4.75         4.62 o
  14   8  -4         42.10         40.05         6.63 o
  -9   9  -4        283.24        291.80        19.94 o
  -7   9  -4        161.94        163.67        11.08 o
  -5   9  -4        273.55        279.97        13.76 o
  -3   9  -4        186.21        182.36        10.86 o
  -1   9  -4        425.39        397.78        13.27 o
   1   9  -4        182.05        173.67         8.74 o
   3   9  -4        741.36        704.66        18.04 o
   5   9  -4       1569.52       1488.62        34.74 o
   7   9  -4        769.05        733.52        22.40 o
   9   9  -4        148.10        141.33        10.29 o
  11   9  -4         65.54         79.76         9.12 o
  13   9  -4        151.07        178.58        11.09 o
  -8  10  -4        181.19        183.59        12.69 o
  -6  10  -4        162.70        176.72        12.21 o
  -4  10  -4        294.43        261.31        13.70 o
  -2  10  -4         43.06         45.06         6.98 o
   0  10  -4        369.97        367.66        13.25 o
   2  10  -4         23.16         22.82         4.40 o
   4  10  -4        288.90        310.73        12.12 o
   6  10  -4        875.44        878.55        26.38 o
   8  10  -4       1024.57       1088.97        30.01 o
  10  10  -4         84.62         88.49        21.77 o
  12  10  -4        291.36        370.98        17.72 o
  -5  11  -4        197.10        175.09        12.35 o
  -3  11  -4        280.50        267.22        14.42 o
  -1  11  -4        145.93        150.15         9.83 o
   1  11  -4        936.13        997.52        24.24 o
   3  11  -4        106.13        103.02         8.28 o
   5  11  -4        147.79        147.56        23.81 o
   7  11  -4         82.12         71.31        11.71 o
   9  11  -4        129.69        128.03        11.91 o
  -2  12  -4        196.14        212.67        14.81 o
   0  12  -4        205.61        195.43        11.11 o
   2  12  -4         12.28         17.25         4.81 o
   4  12  -4        402.40        468.06        19.90 o
   6  12  -4         17.65          5.97         6.29 o
 -15   1  -3        421.01        460.97        27.55 o
 -13   1  -3          8.42          4.14         4.85 o
 -11   1  -3       3129.58       3303.83        49.67 o
  -9   1  -3        671.62        643.32        12.13 o
  -7   1  -3       3658.93       3812.66        42.53 o
  -5   1  -3       1673.98       1652.90        20.23 o
  -3   1  -3       1383.36       1325.37        14.67 o
  -1   1  -3      15871.71      15759.03       167.34 o
   1   1  -3      10986.55      10889.28       102.40 o
   3   1  -3      72203.25      69432.02      1305.25 o
   5   1  -3        123.03        156.99        12.01 o
   7   1  -3       1379.56       1329.53        16.01 o
   9   1  -3        790.29        758.66        11.85 o
  11   1  -3        236.52        232.51        12.23 o
  13   1  -3       1810.19       1761.20        33.43 o
  15   1  -3         88.22         81.33         7.21 o
  17   1  -3        691.76        762.00        22.60 o
  19   1  -3         56.25         70.60         9.21 o
 -16   2  -3        484.56        508.88        28.71 o
 -14   2  -3         63.28         59.84        10.43 o
 -12   2  -3        303.72        245.18        15.63 o
 -10   2  -3        228.10        203.12         8.39 o
  -8   2  -3       2063.71       2100.56        29.17 o
  -6   2  -3       1918.15       1800.73        21.16 o
  -4   2  -3        868.96        982.77        13.59 o
  -2   2  -3       7854.98       7750.90        84.75 o
   0   2  -3       7884.96       8370.79        90.57 o
   2   2  -3         53.81         61.63         3.59 o
   4   2  -3        311.37        438.23         6.41 o
   6   2  -3        494.49        537.61        23.77 o
   8   2  -3        189.62        193.91         6.57 o
  10   2  -3        324.04        342.34         8.69 o
  12   2  -3        685.90        666.44        14.89 o
  14   2  -3        831.44        837.24        21.77 o
  16   2  -3        550.05        527.86        18.01 o
  18   2  -3        435.24        446.00        17.78 o
 -15   3  -3         26.72         10.86         6.58 o
 -13   3  -3        610.62        613.19        25.77 o
 -11   3  -3        359.89        344.83        12.37 o
  -9   3  -3         83.66         78.80         5.43 o
  -7   3  -3        139.90         96.27         5.44 o
  -5   3  -3       1466.20       1786.63        24.50 o
  -3   3  -3       6316.57       7503.77        75.72 o
  -1   3  -3        280.67        349.37         7.08 o
   1   3  -3       4712.64       4972.08        46.76 o
   3   3  -3       8188.48       8938.64       154.44 o
   5   3  -3       1784.34       1769.91        34.33 o
   7   3  -3       2577.97       2529.25        27.28 o
   9   3  -3       1380.39       1373.82        27.19 o
  11   3  -3        388.28        326.13        10.57 o
  13   3  -3        333.62        299.97         9.49 o
  15   3  -3        434.05        394.61        14.93 o
  17   3  -3        144.53        139.86         9.84 o
 -14   4  -3        112.95        142.86        20.95 o
 -12   4  -3        909.88        820.76        20.86 o
 -10   4  -3       2259.84       2305.17        34.44 o
  -8   4  -3        182.88        174.46         8.97 o
  -6   4  -3       4631.90       4803.49        52.53 o
  -4   4  -3        285.98        245.81         5.85 o
  -2   4  -3       3619.23       3858.86        38.27 o
   0   4  -3        910.81        832.95        11.38 o
   2   4  -3        682.25        596.06         9.48 o
   4   4  -3      10880.79      11662.07       106.72 o
   6   4  -3         95.59         87.71         3.47 o
   8   4  -3      13540.79      14342.59       181.48 o
  10   4  -3       1004.99       1026.14        17.44 o
  12   4  -3       2256.22       2291.62        34.99 o
  14   4  -3        511.92        534.10        16.83 o
  16   4  -3        199.06        184.36        16.03 o
  18   4  -3        516.89        535.91        29.27 o
 -15   5  -3         41.47         46.17         9.83 o
 -13   5  -3        184.69        181.83        10.44 o
 -11   5  -3        222.93        196.05         9.62 o
  -9   5  -3        539.09        541.45        13.95 o
  -7   5  -3       1138.81       1101.58        19.41 o
  -5   5  -3       2204.22       2246.93        28.02 o
  -3   5  -3        520.75        514.33         9.63 o
  -1   5  -3       1106.29       1174.29        15.54 o
   1   5  -3       2719.20       3007.72        31.25 o
   3   5  -3       3240.75       3543.89        49.65 o
   5   5  -3       1025.35       1020.45        27.93 o
   7   5  -3        783.60        820.93        13.12 o
   9   5  -3        222.33        211.35         8.13 o
  11   5  -3       1350.63       1292.88        27.03 o
  13   5  -3         80.48         89.07         8.67 o
  15   5  -3         69.27         60.50         9.26 o
  17   5  -3         82.72         85.55        22.89 o
 -14   6  -3        145.86        138.58        13.69 o
 -12   6  -3        129.98        131.59         8.87 o
 -10   6  -3          4.49          6.35         3.07 o
  -8   6  -3        392.29        395.50        12.77 o
  -6   6  -3         15.83         17.22         3.38 o
  -4   6  -3       1147.33       1127.99        21.35 o
  -2   6  -3        118.77        110.57         4.07 o
   0   6  -3       1344.60       1414.42        18.73 o
   2   6  -3          8.05          4.95         1.31 o
   4   6  -3        318.08        235.11         7.68 o
   6   6  -3        807.03        734.99        14.48 o
   8   6  -3        672.04        734.67        17.98 o
  10   6  -3        657.32        635.19        17.70 o
  12   6  -3        473.39        466.01        15.57 o
  14   6  -3        140.13        130.59         9.00 o
  16   6  -3        136.21        211.93        15.93 o
 -13   7  -3        155.89        158.55        10.08 o
 -11   7  -3        384.55        351.07        13.78 o
  -9   7  -3        159.34        136.03         8.22 o
  -7   7  -3       1626.73       1670.55        31.26 o
  -5   7  -3       3476.91       3668.38        53.89 o
  -3   7  -3       1640.21       1628.16        31.28 o
  -1   7  -3       4055.09       4084.08        50.58 o
   1   7  -3         13.31          9.01         1.70 o
   3   7  -3       1140.43       1200.18        18.09 o
   5   7  -3        405.52        384.43         9.31 o
   7   7  -3        858.75        858.69        20.02 o
   9   7  -3        160.24        167.66         8.89 o
  11   7  -3       2079.40       2101.65        39.10 o
  13   7  -3        410.67        409.04        16.55 o
  15   7  -3        101.61         88.45         8.80 o
 -12   8  -3         95.50        123.89        12.91 o
 -10   8  -3        152.82        144.07         8.88 o
  -8   8  -3        167.36        167.41         9.01 o
  -6   8  -3         50.31         34.41         4.79 o
  -4   8  -3        124.31        103.29         7.81 o
  -2   8  -3       1435.58       1432.86        28.75 o
   0   8  -3         34.43         25.72         3.29 o
   2   8  -3        146.20        125.41         5.95 o
   4   8  -3        247.48        227.77         9.86 o
   6   8  -3        869.91        972.14        18.85 o
   8   8  -3         82.58         80.66         6.85 o
  10   8  -3        196.45        170.08        13.11 o
  12   8  -3         37.28         30.83         5.67 o
  14   8  -3         35.22         38.30         6.87 o
 -11   9  -3        393.92        424.24        16.08 o
  -9   9  -3        144.63        141.10         8.96 o
  -7   9  -3        668.37        706.55        19.18 o
  -5   9  -3        614.05        602.56        20.09 o
  -3   9  -3        281.08        247.20        20.39 o
  -1   9  -3        687.51        684.95        17.79 o
   1   9  -3         26.02         21.57         4.59 o
   3   9  -3       1132.70       1025.83        19.73 o
   5   9  -3        458.40        409.86        13.45 o
   7   9  -3        359.79        332.39        14.73 o
   9   9  -3        247.38        237.10        13.01 o
  11   9  -3         46.19         35.69         6.81 o
  13   9  -3        158.29        167.60        17.20 o
  -8  10  -3        329.50        384.24        17.46 o
  -6  10  -3        294.85        305.04        15.01 o
  -4  10  -3         34.75         37.71         6.53 o
  -2  10  -3        372.66        356.15        13.23 o
   0  10  -3        506.49        541.67        16.11 o
   2  10  -3        581.42        546.26        16.48 o
   4  10  -3        437.35        445.97        14.72 o
   6  10  -3        518.92        508.95        18.71 o
   8  10  -3         11.71         12.12         4.76 o
  10  10  -3        129.36        145.95        11.01 o
  12  10  -3        594.90        674.90        30.12 o
  -7  11  -3         80.06         84.05        13.97 o
  -5  11  -3        150.39        161.97        15.68 o
  -3  11  -3         68.00         74.44         9.21 o
  -1  11  -3         99.00         91.57         7.69 o
   1  11  -3        631.34        644.01        19.00 o
   3  11  -3        179.08        207.67        13.67 o
   5  11  -3        632.68        641.94        29.07 o
   7  11  -3        175.43        161.35        13.51 o
   9  11  -3         76.19         72.73        10.66 o
  -4  12  -3         12.81          6.30         6.84 o
  -2  12  -3        134.29        151.07        14.69 o
   0  12  -3        230.00        240.33        13.04 o
   2  12  -3         32.44         37.06         6.22 o
   4  12  -3         87.69         95.62         9.98 o
   6  12  -3         55.80         55.21        10.93 o
 -16   0  -2        197.21        242.12        24.83 o
 -14   0  -2        453.46        435.35        31.04 o
 -12   0  -2        102.97        116.40        14.74 o
 -10   0  -2       1893.11       1939.67        50.05 o
  -8   0  -2       1854.00       1836.06        40.19 o
  -6   0  -2       2860.00       2801.68        44.76 o
  -4   0  -2      10114.61       9678.77       135.30 o
  -2   0  -2       2738.83       2409.07        35.52 o
   0   0  -2      27481.87      25364.78      1079.45 o
   2   0  -2      12081.25      12643.21       450.16 o
   4   0  -2       3183.36       3902.60        91.45 o
   6   0  -2       4287.12       3953.03        58.99 o
   8   0  -2       1606.25       1933.97        33.39 o
  10   0  -2        397.33        294.80         9.58 o
  12   0  -2        338.43        301.14        36.47 o
  14   0  -2       2037.15       2104.55        55.13 o
  16   0  -2        154.08        135.86        13.03 o
  18   0  -2       1033.22       1160.71        82.26 o
 -15   1  -2         23.21         31.58        10.48 o
 -13   1  -2         15.33         23.58         5.45 o
 -11   1  -2       1324.44       1378.73        26.77 o
  -9   1  -2       1426.02       1490.04        24.99 o
  -7   1  -2        589.50        582.69        10.93 o
  -5   1  -2       8148.02       8953.83        97.65 o
  -3   1  -2       6758.12       7076.25        65.28 o
  -1   1  -2      30546.82      28963.89       511.05 o
   1   1  -2       1673.99       1684.76        19.62 o
   3   1  -2      15878.27      16264.76       143.51 o
   5   1  -2       1069.80       1220.14        14.93 o
   7   1  -2        389.05        392.00         6.51 o
   9   1  -2         31.86         33.08         3.69 o
  11   1  -2         12.65         10.25         2.37 o
  13   1  -2        981.41        995.03        23.08 o
  15   1  -2        212.82        200.81        10.80 o
  17   1  -2        126.49        139.98        10.11 o
 -16   2  -2         79.63         85.01        12.89 o
 -14   2  -2        292.18        263.49        13.87 o
 -12   2  -2        118.13        112.57         8.49 o
 -10   2  -2       6030.09       5900.97        80.96 o
  -8   2  -2        371.10        360.29        10.65 o
  -6   2  -2        294.61        324.77         7.75 o
  -4   2  -2        490.36        590.32         9.71 o
  -2   2  -2      19454.36      19785.65       209.33 o
   0   2  -2      18969.21      19315.41       171.71 o
   2   2  -2      16559.83      16942.49       288.34 o
   4   2  -2       4083.26       4400.30        41.60 o
   6   2  -2       1058.23       1005.40        23.08 o
   8   2  -2        137.91        158.39         6.31 o
  10   2  -2        378.74        394.83         9.35 o
  12   2  -2         46.71         38.45         3.99 o
  14   2  -2       3117.82       3126.69        51.98 o
  16   2  -2        749.64        708.73        21.41 o
  18   2  -2        141.73        123.72        12.40 o
 -15   3  -2        181.96        180.40        15.34 o
 -13   3  -2       1033.71       1027.38        28.51 o
 -11   3  -2        351.80        294.28        10.99 o
  -9   3  -2       1476.59       1532.84        27.32 o
  -7   3  -2        156.46        122.80         4.96 o
  -5   3  -2      10362.79      11486.86       106.19 o
  -3   3  -2      13096.44      13853.23       125.56 o
  -1   3  -2        962.63        829.62         9.99 o
   1   3  -2       4105.48       4044.72        40.99 o
   3   3  -2        301.24        373.08        11.45 o
   5   3  -2        798.39        753.09        11.91 o
   7   3  -2        289.93        256.12         5.53 o
   9   3  -2       3069.64       3211.51        41.92 o
  11   3  -2        594.06        590.95        15.02 o
  13   3  -2        162.76        129.03         6.82 o
  15   3  -2        204.16        197.53        10.58 o
  17   3  -2         20.26         11.70         5.66 o
 -16   4  -2         28.05         28.66         7.94 o
 -14   4  -2         17.06          9.26         4.67 o
 -12   4  -2         36.81         39.20         5.38 o
 -10   4  -2        387.21        373.93        12.29 o
  -8   4  -2         76.45         98.70         5.21 o
  -6   4  -2       1097.02       1188.06        14.98 o
  -4   4  -2        148.97        154.59         3.95 o
  -2   4  -2       1987.81       2045.75        25.76 o
   0   4  -2        750.89        741.24        11.29 o
   2   4  -2       3039.49       3264.02        39.34 o
   4   4  -2         67.88         49.57         2.22 o
   6   4  -2       1171.28       1149.81        17.44 o
   8   4  -2       1258.15       1163.98        16.99 o
  10   4  -2        211.90        188.66         9.54 o
  12   4  -2        779.53        718.97        16.56 o
  14   4  -2         63.82         47.77         6.07 o
  16   4  -2         93.41         88.89        20.18 o
 -15   5  -2        149.25        126.44        13.92 o
 -13   5  -2       1102.15       1039.25        24.76 o
 -11   5  -2        330.69        309.02        12.88 o
  -9   5  -2       1763.98       1723.08        28.06 o
  -7   5  -2        109.32         93.22         5.48 o
  -5   5  -2        947.97        930.90        15.57 o
  -3   5  -2       1432.61       1258.72        18.45 o
  -1   5  -2       1692.91       1853.38        22.32 o
   1   5  -2       3051.27       2896.65        30.11 o
   3   5  -2        462.65        569.97        11.07 o
   5   5  -2       4514.97       4711.05        50.19 o
   7   5  -2       1238.28       1355.99        18.97 o
   9   5  -2        694.53        612.33        14.01 o
  11   5  -2        268.36        266.71        10.98 o
  13   5  -2        136.09        132.30         8.57 o
  15   5  -2        149.73        156.75        11.73 o
  17   5  -2         18.29         17.12         8.92 o
 -14   6  -2        360.51        374.95        24.54 o
 -12   6  -2        231.60        230.02        10.91 o
 -10   6  -2        488.16        494.41        13.33 o
  -8   6  -2        235.82        251.28         9.92 o
  -6   6  -2        130.11        106.39         6.27 o
  -4   6  -2       1936.93       1944.51        27.67 o
  -2   6  -2        167.70        184.48         5.83 o
   0   6  -2        393.17        372.96         7.77 o
   2   6  -2        536.11        479.33        10.57 o
   4   6  -2        297.59        328.71         9.11 o
   6   6  -2       2858.85       3001.57        39.50 o
   8   6  -2       3497.99       3527.51        53.89 o
  10   6  -2       3753.68       3833.81        58.81 o
  12   6  -2        273.90        278.54        15.12 o
  14   6  -2        130.74        134.16         9.02 o
  16   6  -2         99.76         96.41        11.69 o
 -13   7  -2         90.29         91.48         9.74 o
 -11   7  -2        636.98        643.76        17.41 o
  -9   7  -2         26.03         22.43         4.12 o
  -7   7  -2       1366.88       1397.06        26.80 o
  -5   7  -2       5124.23       5099.76        71.24 o
  -3   7  -2       1645.53       1673.66        47.24 o
  -1   7  -2        495.20        487.93        16.05 o
   1   7  -2        480.29        443.53         9.22 o
   3   7  -2        356.47        321.05        10.58 o
   5   7  -2        179.82        164.13         6.64 o
   7   7  -2        582.38        502.70        14.81 o
   9   7  -2        811.31        809.41        26.10 o
  11   7  -2        391.59        374.52        14.11 o
  13   7  -2        180.54        178.05        11.09 o
  15   7  -2         64.42         64.43         8.03 o
 -12   8  -2        121.38        110.05         8.48 o
 -10   8  -2        135.30        146.88        10.30 o
  -8   8  -2        936.76        940.23        29.01 o
  -6   8  -2         21.26         19.37         3.82 o
  -4   8  -2        809.32        765.44        26.09 o
  -2   8  -2        333.95        326.54         9.66 o
   0   8  -2       1092.04       1068.72        17.91 o
   2   8  -2        540.37        526.44        12.53 o
   4   8  -2         10.82         14.60         2.93 o
   6   8  -2       3371.77       3482.20        52.07 o
   8   8  -2        142.20        127.95        11.42 o
  10   8  -2       1232.82       1271.87        28.15 o
  12   8  -2         31.72         36.73         5.97 o
  14   8  -2        633.76        711.63        22.32 o
 -11   9  -2        195.79        208.98        12.61 o
  -9   9  -2        364.28        365.48        14.04 o
  -7   9  -2        115.84        126.31         8.20 o
  -5   9  -2        493.26        497.80        14.90 o
  -3   9  -2        159.71        163.14         8.42 o
  -1   9  -2       1315.15       1354.96        23.38 o
   1   9  -2        478.67        430.27        13.60 o
   3   9  -2        602.59        582.37        28.45 o
   5   9  -2        528.57        523.27        18.15 o
   7   9  -2        231.26        220.14        12.03 o
   9   9  -2        373.06        392.75        27.05 o
  11   9  -2         52.32         42.09         6.98 o
  13   9  -2        187.78        204.13        13.56 o
 -10  10  -2          2.76          1.65         3.97 o
  -8  10  -2        129.73        139.42        11.54 o
  -6  10  -2         46.46         52.48         7.98 o
  -4  10  -2        120.71        101.15         9.06 o
  -2  10  -2        136.22        126.19         7.90 o
   0  10  -2        613.79        591.69        16.99 o
   2  10  -2         42.17         47.23         5.72 o
   4  10  -2        780.06        767.61        17.40 o
   6  10  -2        374.62        370.24        15.90 o
   8  10  -2        100.29         68.45         8.61 o
  10  10  -2        321.75        318.89        16.02 o
  12  10  -2        142.44        159.55        19.31 o
  -7  11  -2        128.32        139.56        14.53 o
  -5  11  -2        161.79        165.90        21.73 o
  -3  11  -2        262.98        274.98        18.62 o
  -1  11  -2        153.61        134.61         9.30 o
   1  11  -2        391.25        409.08        14.80 o
   3  11  -2         38.57         47.45         6.42 o
   5  11  -2        375.59        374.98        21.67 o
   7  11  -2         21.15         11.39         5.34 o
   9  11  -2         65.07         55.42         8.65 o
  -4  12  -2         43.03         28.84         8.01 o
  -2  12  -2        418.70        438.15        24.07 o
   0  12  -2        283.71        293.47        15.59 o
   2  12  -2         98.35        105.41        10.49 o
   4  12  -2        353.66        433.88        24.67 o
   6  12  -2          5.06          4.66         6.04 o
 -17   1  -1        476.75        498.07        25.79 o
 -15   1  -1        848.74        904.04        35.39 o
 -13   1  -1       1267.67       1298.28        27.24 o
 -11   1  -1       4950.21       5064.70        62.73 o
  -9   1  -1        742.93        739.15        12.25 o
  -7   1  -1       1162.41        986.35        15.40 o
  -5   1  -1        473.43        540.36         9.30 o
  -3   1  -1       5279.99       5043.05        55.24 o
  -1   1  -1       5215.60       5499.65        66.44 o
   1   1  -1      14254.70      14409.67       490.18 o
   3   1  -1      22594.59      22835.29       390.24 o
   5   1  -1       2018.59       1989.31        25.71 o
   7   1  -1       1671.56       1742.82        29.03 o
   9   1  -1         11.64          8.22         1.40 o
  11   1  -1        393.53        395.74        12.89 o
  13   1  -1       1798.24       1762.70        58.98 o
  15   1  -1        254.49        215.43        11.19 o
  17   1  -1        720.64        740.12        22.45 o
 -16   2  -1        289.35        323.05        17.72 o
 -14   2  -1         66.27         59.10         8.18 o
 -12   2  -1         97.49         87.98         6.49 o
 -10   2  -1        263.54        260.76         8.21 o
  -8   2  -1       1194.06       1219.64        17.20 o
  -6   2  -1      10645.32      11638.60       127.76 o
  -4   2  -1        161.46        171.00         3.74 o
  -2   2  -1      20687.39      21314.77       189.39 o
   0   2  -1      10651.35      11189.20        99.39 o
   2   2  -1       5413.37       5524.78        58.81 o
   4   2  -1       5532.76       5671.38        52.98 o
   6   2  -1       4130.13       4459.24        46.99 o
   8   2  -1       2858.19       3161.63        40.37 o
  10   2  -1         45.38         45.67         3.66 o
  12   2  -1        820.68        839.54        17.25 o
  14   2  -1        101.06         82.36         7.25 o
  16   2  -1        438.64        459.39        20.48 o
  18   2  -1        148.92        169.16        14.01 o
 -17   3  -1         44.96         36.66         9.33 o
 -15   3  -1         25.24         19.92         5.71 o
 -13   3  -1        456.42        370.13        14.79 o
 -11   3  -1        881.95        810.97        16.77 o
  -9   3  -1        125.94         96.45         5.57 o
  -7   3  -1        511.68        561.84        10.82 o
  -5   3  -1       4459.92       4880.84        46.91 o
  -3   3  -1       4827.61       5252.74        49.50 o
  -1   3  -1        548.85        504.35        10.00 o
   1   3  -1        706.20        703.00        14.79 o
   3   3  -1       2927.47       3189.79        38.53 o
   5   3  -1        276.29        258.40         5.52 o
   7   3  -1        748.63        716.85        11.26 o
   9   3  -1       2029.09       2177.32        28.30 o
  11   3  -1       1146.58       1040.53        22.18 o
  13   3  -1       3131.52       3180.35        51.97 o
  15   3  -1        204.94        184.23        12.67 o
  17   3  -1          1.58          5.41         5.13 o
 -16   4  -1        434.56        505.23        21.03 o
 -14   4  -1         79.72         84.98        10.86 o
 -12   4  -1        379.81        370.89        11.23 o
 -10   4  -1        281.79        279.83         8.21 o
  -8   4  -1        672.01        643.35        11.42 o
  -6   4  -1       1459.11       1435.76        17.00 o
  -4   4  -1         45.99         46.06         2.41 o
  -2   4  -1        782.47        667.62        12.92 o
   0   4  -1       1412.64       1483.64        17.64 o
   2   4  -1       1594.20       1490.56        19.67 o
   4   4  -1       3308.61       3331.95        36.45 o
   6   4  -1       1997.78       2018.97        24.83 o
   8   4  -1       3872.11       4070.89        42.57 o
  10   4  -1        271.86        224.61         8.06 o
  12   4  -1        894.11        890.65        17.01 o
  14   4  -1        100.60         92.02         9.62 o
  16   4  -1        845.59        878.18        30.78 o
 -15   5  -1         51.27         45.76         9.50 o
 -13   5  -1        231.49        238.88         9.71 o
 -11   5  -1        125.95        110.58         6.25 o
  -9   5  -1       1032.23        990.09        21.07 o
  -7   5  -1       1253.55       1315.86        21.04 o
  -5   5  -1       2811.98       2750.09        31.91 o
  -3   5  -1       2940.56       3301.86        36.89 o
  -1   5  -1        706.28        685.85        12.32 o
   1   5  -1       1686.44       2087.78        39.20 o
   3   5  -1       2151.55       2335.75        40.52 o
   5   5  -1       3773.86       3820.12        42.23 o
   7   5  -1         27.38         30.10         2.91 o
   9   5  -1       1617.20       1528.75        25.23 o
  11   5  -1        297.91        257.82         9.65 o
  13   5  -1        234.11        237.47        11.04 o
  15   5  -1         24.97         20.73         7.45 o
  17   5  -1         50.04         39.16        10.61 o
 -14   6  -1        142.38        168.09        15.57 o
 -12   6  -1        176.87        157.89         7.88 o
 -10   6  -1        410.55        399.92        13.03 o
  -8   6  -1        518.88        485.47        13.99 o
  -6   6  -1       1879.49       1782.93        30.63 o
  -4   6  -1        744.58        785.33        12.77 o
  -2   6  -1       1859.73       1954.62        27.04 o
   0   6  -1        598.97        725.53        11.72 o
   2   6  -1        487.37        458.17         9.04 o
   4   6  -1       2354.49       2418.65        37.32 o
   6   6  -1       1795.38       1664.03        25.47 o
   8   6  -1       4365.63       4341.88        89.27 o
  10   6  -1        493.17        443.57        14.48 o
  12   6  -1        509.46        482.38        15.94 o
  14   6  -1         53.69         48.58         6.67 o
  16   6  -1        229.91        264.88        20.51 o
 -13   7  -1        195.37        222.23        11.19 o
 -11   7  -1        705.79        789.62        20.55 o
  -9   7  -1        661.77        650.30        18.48 o
  -7   7  -1       5482.64       5630.25        78.30 o
  -5   7  -1        645.29        598.70        14.98 o
  -3   7  -1       2298.38       2303.17        28.71 o
  -1   7  -1          5.45          9.40         2.30 o
   1   7  -1        256.62        256.61         9.04 o
   3   7  -1       2162.02       2086.58        27.30 o
   5   7  -1        143.28        162.25        10.77 o
   7   7  -1       1670.62       1672.11        27.41 o
   9   7  -1        586.95        570.41        16.82 o
  11   7  -1        278.49        279.56        13.39 o
  13   7  -1        108.74        101.35         8.41 o
  15   7  -1         78.37         60.17         7.79 o
 -12   8  -1        140.92        127.93         7.99 o
 -10   8  -1        293.10        273.92        11.88 o
  -8   8  -1       1102.57       1125.60        24.44 o
  -6   8  -1         19.86         11.46         2.99 o
  -4   8  -1        354.39        341.53        10.19 o
  -2   8  -1        458.53        402.32        10.36 o
   0   8  -1        277.42        286.01         8.63 o
   2   8  -1         62.70         55.84         4.81 o
   4   8  -1       1685.83       1766.83        48.45 o
   6   8  -1        802.34        747.43        20.16 o
   8   8  -1        628.94        623.95        17.72 o
  10   8  -1        794.96        756.45        21.22 o
  12   8  -1         61.34         69.15         7.87 o
  14   8  -1        465.55        518.80        18.91 o
 -11   9  -1        269.56        283.37        14.96 o
  -9   9  -1        148.30        169.91         9.58 o
  -7   9  -1        515.58        538.53        22.40 o
  -5   9  -1         66.50         56.55         6.05 o
  -3   9  -1       3435.39       3574.33        48.91 o
  -1   9  -1        613.45        645.73        20.50 o
   1   9  -1        312.23        280.92         9.38 o
   3   9  -1       1274.17       1210.77        22.06 o
   5   9  -1        676.70        676.90        19.12 o
   7   9  -1        389.52        344.66        15.15 o
   9   9  -1        156.64        135.12        10.11 o
  11   9  -1        126.05        122.51        10.07 o
  13   9  -1         27.19         22.76         6.35 o
 -10  10  -1         65.68         86.82         9.90 o
  -8  10  -1        383.11        397.99        17.28 o
  -6  10  -1        355.73        362.57        15.48 o
  -4  10  -1         35.11         26.36         4.70 o
  -2  10  -1        522.38        519.64        15.70 o
   0  10  -1        545.02        507.76        17.77 o
   2  10  -1       1290.86       1288.59        27.11 o
   4  10  -1        914.08        883.53        21.68 o
   6  10  -1        416.76        402.42        16.85 o
   8  10  -1         99.36         98.30         9.08 o
  10  10  -1        119.29        115.97        10.43 o
  -9  11  -1        147.10        178.90        16.35 o
  -7  11  -1         37.94         33.44         9.28 o
  -5  11  -1         73.77         79.02        14.74 o
  -3  11  -1          3.55          7.29         5.17 o
  -1  11  -1          9.41         14.21         5.07 o
   1  11  -1         84.61         89.75         9.59 o
   3  11  -1         65.14         47.74         6.62 o
   5  11  -1        357.69        352.62        35.41 o
   7  11  -1         19.17         17.19         5.36 o
   9  11  -1         64.18         84.20        15.27 o
  -6  12  -1         77.39         56.51        12.80 o
  -4  12  -1         13.88          5.29         6.21 o
  -2  12  -1        452.53        492.12        25.22 o
   0  12  -1          1.15          3.60         4.36 o
   2  12  -1        190.53        190.92        12.99 o
   4  12  -1         31.59         33.05         9.28 o
   6  12  -1         78.89         59.79        11.15 o
 -18   0   0        704.78        811.72        48.11 o
 -16   0   0        277.09        311.85        29.88 o
 -14   0   0       3214.74       3229.94        77.99 o
 -12   0   0        104.35         95.07         9.04 o
 -10   0   0       2722.46       2735.86        46.06 o
  -8   0   0       1068.94       1030.61        20.41 o
  -6   0   0        338.40        312.36         8.69 o
  -4   0   0      37012.57      35723.76       521.20 o
  -2   0   0      10401.87      10320.88       175.04 o
   2   0   0      10418.29      10531.43       194.61 o
   4   0   0      36860.86      36270.72       518.24 o
   6   0   0        372.94        309.15        10.91 o
   8   0   0       1015.33       1013.47        29.08 o
  10   0   0       2763.68       2739.69        46.92 o
  12   0   0        103.42        114.45        18.62 o
  14   0   0       3247.12       3295.00        86.14 o
  16   0   0        266.51        279.84        18.83 o
  18   0   0        706.10        828.79        56.65 o
 -17   1   0        128.98        145.17        11.63 o
 -15   1   0        107.74        104.63         7.82 o
 -13   1   0         37.72         28.62         4.53 o
 -11   1   0         78.93         73.03         5.48 o
  -9   1   0         22.93         23.06         4.21 o
  -7   1   0       1464.44       1542.48        19.10 o
  -5   1   0       8402.67       8816.41        87.90 o
  -3   1   0       9283.31       9225.73        98.55 o
  -1   1   0        741.26        711.70         7.89 o
   1   1   0        727.17        666.84        10.30 o
   3   1   0       9250.58       9282.67       110.86 o
   5   1   0       8425.74       8969.07        88.45 o
   7   1   0       1470.58       1526.89        19.40 o
   9   1   0         26.91         16.23         2.14 o
  11   1   0         80.42         83.18         4.99 o
  13   1   0         38.23         35.17         5.16 o
  15   1   0        102.56         94.43         8.40 o
  17   1   0        128.84        137.33        12.43 o
 -16   2   0          7.63          6.77         3.61 o
 -14   2   0         13.58         16.66         3.89 o
 -12   2   0          1.89          3.16         2.63 o
 -10   2   0        969.34        985.13        17.54 o
  -8   2   0        627.57        670.28        10.87 o
  -6   2   0       1621.58       1584.66        19.27 o
  -4   2   0       2612.89       2374.83        23.26 o
  -2   2   0        272.75        257.58         5.96 o
   0   2   0        683.32        727.56         9.75 o
   2   2   0        280.12        233.27         6.72 o
   4   2   0       2532.70       2313.55        41.13 o
   6   2   0       1604.15       1574.65        17.84 o
   8   2   0        598.27        651.68        10.56 o
  10   2   0        957.83       1004.98        18.35 o
  12   2   0          1.95         11.20         6.14 o
  14   2   0         18.22         12.38         3.88 o
  16   2   0          6.44          5.94         4.37 o
 -17   3   0         76.64         91.07        15.48 o
 -15   3   0        715.44        714.76        20.25 o
 -13   3   0        344.45        308.89        11.94 o
 -11   3   0       1756.34       1771.40        34.64 o
  -9   3   0       1526.33       1502.56        23.34 o
  -7   3   0       1514.64       1678.15        22.50 o
  -5   3   0       4404.30       4503.00        43.17 o
  -3   3   0       3656.01       3399.09        35.23 o
  -1   3   0      12441.34      12503.14       122.39 o
   1   3   0      12436.17      12553.69       112.66 o
   3   3   0       3579.55       3261.37        73.38 o
   5   3   0       4294.36       4464.66        43.95 o
   7   3   0       1526.19       1693.37        25.41 o
   9   3   0       1506.91       1502.78        19.78 o
  11   3   0       1758.11       1774.65        28.73 o
  13   3   0        352.98        312.86        15.21 o
  15   3   0        722.98        709.38        25.34 o
  17   3   0         78.44         60.45         9.57 o
 -16   4   0         35.08         35.11         6.62 o
 -14   4   0         98.14         79.52         7.35 o
 -12   4   0        127.68        121.13         6.54 o
 -10   4   0        423.27        380.49         9.33 o
  -8   4   0        198.14        225.87         8.77 o
  -6   4   0       1143.72       1235.34        16.44 o
  -4   4   0       1782.46       1901.25        22.41 o
  -2   4   0        159.14        151.40         4.10 o
   0   4   0       3916.33       4534.12        51.66 o
   2   4   0        162.82        145.54         4.95 o
   4   4   0       1766.58       1856.90        24.29 o
   6   4   0       1162.79       1236.96        17.44 o
   8   4   0        189.39        230.34         5.95 o
  10   4   0        418.68        398.04        10.98 o
  12   4   0        123.83        128.92         7.00 o
  14   4   0         98.34         71.47         9.35 o
  16   4   0         37.43         32.33         7.60 o
 -15   5   0        335.17        348.58        14.24 o
 -13   5   0        415.33        418.17        13.04 o
 -11   5   0        625.34        600.05        14.44 o
  -9   5   0       1386.25       1367.36        22.51 o
  -7   5   0       1642.92       1663.18        24.83 o
  -5   5   0       6453.29       6812.29        71.22 o
  -3   5   0        428.12        419.17         7.92 o
  -1   5   0         11.03         10.93         1.69 o
   1   5   0         18.83         12.10         1.39 o
   3   5   0        404.96        402.53         8.71 o
   5   5   0       6433.62       6924.84        71.95 o
   7   5   0       1630.18       1691.94        24.27 o
   9   5   0       1364.60       1384.40        23.94 o
  11   5   0        600.11        569.10        14.84 o
  13   5   0        413.88        415.58        14.97 o
  15   5   0        332.03        351.25        22.32 o
 -16   6   0         51.28         76.53        16.30 o
 -14   6   0        260.38        245.44        11.83 o
 -12   6   0        252.72        250.76         9.71 o
 -10   6   0       2332.04       2350.78        39.64 o
  -8   6   0       2899.54       2931.38        45.11 o
  -6   6   0       1786.23       1773.54        26.31 o
  -4   6   0        647.45        628.52        11.02 o
  -2   6   0         78.54         60.26         3.15 o
   0   6   0          3.41         20.99         1.96 o
   2   6   0         82.22         60.93         2.72 o
   4   6   0        612.40        585.77        14.30 o
   6   6   0       1761.53       1787.60        35.89 o
   8   6   0       2905.60       2908.44        46.49 o
  10   6   0       2301.17       2345.14        41.03 o
  12   6   0        253.88        221.10        10.96 o
  14   6   0        245.09        241.75        12.16 o
  16   6   0         53.61         55.90        12.26 o
 -15   7   0          0.78         -4.02         4.02 o
 -13   7   0        124.98        129.88        11.22 o
 -11   7   0        287.60        279.82        11.83 o
  -9   7   0         14.96         19.31         3.84 o
  -7   7   0        604.69        589.41        18.26 o
  -5   7   0        297.94        286.65         8.62 o
  -3   7   0        218.35        203.42         6.19 o
  -1   7   0         75.48         67.79         4.11 o
   1   7   0         77.18         73.60         4.40 o
   3   7   0        228.71        198.68         7.60 o
   5   7   0        306.52        309.54        10.61 o
   7   7   0        610.58        590.47        13.99 o
   9   7   0         17.49         18.85         4.03 o
  11   7   0        290.43        284.17        12.32 o
  13   7   0        121.06        122.41         8.98 o
  15   7   0          0.39          2.00         5.59 o
 -14   8   0        533.57        580.49        19.40 o
 -12   8   0        294.63        299.62        16.85 o
 -10   8   0        622.16        624.08        22.51 o
  -8   8   0       1498.23       1528.47        38.87 o
  -6   8   0       1199.37       1248.38        25.06 o
  -4   8   0       3199.12       3338.90        43.90 o
  -2   8   0        377.36        358.75        12.61 o
   0   8   0       2722.90       2680.40        37.19 o
   2   8   0        385.48        395.07        10.58 o
   4   8   0       3191.16       3324.66        50.66 o
   6   8   0       1218.38       1248.17        25.18 o
   8   8   0       1511.33       1480.62        31.25 o
  10   8   0        634.48        633.14        23.94 o
  12   8   0        294.60        251.81        12.71 o
  14   8   0        528.20        572.03        23.65 o
 -13   9   0        164.36        180.56        16.77 o
 -11   9   0        187.58        184.16        12.14 o
  -9   9   0        110.09         92.07         8.66 o
  -7   9   0        110.54        110.73         8.82 o
  -5   9   0        216.18        212.40         9.25 o
  -3   9   0        172.24        203.79         8.03 o
  -1   9   0        856.92        874.06        16.60 o
   1   9   0        876.45        828.32        24.26 o
   3   9   0        182.00        196.14         9.32 o
   5   9   0        226.65        194.22         9.25 o
   7   9   0        115.68        127.35        12.42 o
   9   9   0        110.23        112.97         9.59 o
  11   9   0        190.80        189.93        12.67 o
  13   9   0        160.89        164.69        26.00 o
 -10  10   0         34.06         39.45         8.57 o
  -8  10   0        238.06        238.44        13.23 o
  -6  10   0        113.01        107.03         8.89 o
  -4  10   0         90.82         74.06         7.53 o
  -2  10   0        394.61        373.63        13.15 o
   0  10   0         13.09         10.54         4.17 o
   2  10   0        385.33        380.46        15.82 o
   4  10   0         83.08         75.75         6.78 o
   6  10   0        121.61        105.50         8.94 o
   8  10   0        243.80        225.82        13.43 o
  10  10   0         37.96         34.68         7.23 o
  -9  11   0        271.25        290.04        15.97 o
  -7  11   0          1.69         -0.47         3.19 o
  -5  11   0        172.45        183.81        12.44 o
  -3  11   0        518.00        499.98        24.62 o
  -1  11   0        229.02        213.63        12.53 o
   1  11   0        219.56        220.72        14.16 o
   3  11   0        517.31        487.63        23.52 o
   5  11   0        175.70        170.40        11.63 o
   7  11   0          2.23          2.27         3.86 o
   9  11   0        273.61        288.87        15.91 o
  -6  12   0         30.32         19.79         8.23 o
  -4  12   0         22.69         24.54         7.94 o
  -2  12   0        255.28        287.66        54.32 o
   0  12   0        322.56        327.17        16.78 o
   2  12   0        260.85        305.26        15.93 o
   4  12   0         23.19         23.56         9.03 o
   6  12   0         33.19         34.40         7.15 o
 -17   1   1        722.88        756.55        21.82 o
 -15   1   1        242.52        233.40        11.60 o
 -13   1   1       1780.45       1723.86        32.09 o
 -11   1   1        401.29        358.82        12.55 o
  -9   1   1          7.49          8.09         1.37 o
  -7   1   1       1791.51       1778.65        20.86 o
  -5   1   1       2016.30       2052.24        22.30 o
  -3   1   1      22616.38      22322.60       593.87 o
  -1   1   1      14241.02      14397.36       207.84 o
   1   1   1       5196.68       5546.39        66.73 o
   3   1   1       5367.53       5070.30        47.07 o
   5   1   1        454.85        554.71        11.74 o
   7   1   1       1128.42       1025.33        14.58 o
   9   1   1        750.85        727.35        12.48 o
  11   1   1       4963.18       5010.30        72.25 o
  13   1   1       1277.98       1350.75        28.59 o
  15   1   1        858.24        908.63        29.21 o
  17   1   1        472.77        555.32        23.95 o
 -18   2   1        155.13        160.89        10.74 o
 -16   2   1        437.36        480.20        16.45 o
 -14   2   1        103.43         97.58         7.06 o
 -12   2   1        804.87        778.56        18.79 o
 -10   2   1         48.55         54.27         3.82 o
  -8   2   1       2837.89       3089.35        37.31 o
  -6   2   1       4153.21       4446.81        46.55 o
  -4   2   1       5558.41       5639.23        61.99 o
  -2   2   1       5410.98       5382.46        59.40 o
   0   2   1      10619.45      11043.97       107.45 o
   2   2   1      20739.32      21304.62       251.23 o
   4   2   1        172.06        161.84         4.31 o
   6   2   1      10633.21      11860.58       108.47 o
   8   2   1       1218.67       1253.53        17.51 o
  10   2   1        250.09        256.19         8.50 o
  12   2   1        108.04         89.50         6.92 o
  14   2   1         63.72         59.22         8.51 o
  16   2   1        293.56        309.71        17.20 o
 -17   3   1          2.12          3.96         3.54 o
 -15   3   1        209.56        165.44         9.55 o
 -13   3   1       3133.97       3201.46        50.79 o
 -11   3   1       1138.23       1062.64        19.13 o
  -9   3   1       2048.60       2114.99        30.21 o
  -7   3   1        775.74        750.96        14.77 o
  -5   3   1        270.77        262.75         5.71 o
  -3   3   1       2936.26       3177.18        37.16 o
  -1   3   1        716.34        688.49        10.41 o
   1   3   1        535.84        472.81         9.80 o
   3   3   1       4855.43       5256.96        59.60 o
   5   3   1       4495.81       4875.43        51.63 o
   7   3   1        490.89        562.31         9.07 o
   9   3   1        129.03        101.14         5.73 o
  11   3   1        888.23        801.85        23.79 o
  13   3   1        449.56        419.67        17.88 o
  15   3   1         26.32         15.18         5.90 o
  17   3   1         41.63         46.60         8.91 o
 -16   4   1        839.43        818.43        22.78 o
 -14   4   1        106.85         93.74         7.36 o
 -12   4   1        905.50        876.22        18.03 o
 -10   4   1        263.28        239.95         8.11 o
  -8   4   1       3940.96       4124.33        56.97 o
  -6   4   1       2008.45       1993.89        24.47 o
  -4   4   1       3364.69       3324.52        39.84 o
  -2   4   1       1626.84       1509.56        20.20 o
   0   4   1       1406.69       1475.52        16.35 o
   2   4   1        820.24        664.37        10.19 o
   4   4   1         48.71         40.81         3.40 o
   6   4   1       1447.74       1414.18        19.67 o
   8   4   1        635.41        619.79        12.17 o
  10   4   1        292.09        259.19         9.34 o
  12   4   1        361.64        355.49        11.83 o
  14   4   1         81.49         74.73        12.31 o
  16   4   1        431.50        484.75        21.96 o
 -17   5   1         48.18         46.61         7.62 o
 -15   5   1         23.16         25.19         5.02 o
 -13   5   1        236.07        236.26         9.32 o
 -11   5   1        282.12        265.03         9.32 o
  -9   5   1       1597.32       1507.63        24.10 o
  -7   5   1         28.18         24.19         3.02 o
  -5   5   1       3723.15       3757.47        41.73 o
  -3   5   1       2206.34       2403.81        30.75 o
  -1   5   1       1662.50       2102.17        27.55 o
   1   5   1        704.96        661.14         9.61 o
   3   5   1       2964.06       3355.54        37.54 o
   5   5   1       2782.23       2761.48        32.94 o
   7   5   1       1248.76       1362.75        19.99 o
   9   5   1       1019.50        971.36        19.33 o
  11   5   1        124.70         94.51         7.39 o
  13   5   1        228.93        207.07        12.54 o
  15   5   1         54.88         32.46         9.50 o
 -16   6   1        233.93        262.70        17.47 o
 -14   6   1         49.36         46.34         6.46 o
 -12   6   1        512.85        487.96        13.65 o
 -10   6   1        490.33        443.29        14.51 o
  -8   6   1       4343.25       4373.18        54.96 o
  -6   6   1       1778.62       1662.23        25.13 o
  -4   6   1       2349.38       2401.18        29.34 o
  -2   6   1        479.96        462.45        10.12 o
   0   6   1        610.34        725.10        11.39 o
   2   6   1       1878.98       1986.28        24.64 o
   4   6   1        736.16        786.00        13.23 o
   6   6   1       1909.69       1867.38        25.44 o
   8   6   1        522.27        535.38        16.91 o
  10   6   1        420.43        378.44        13.67 o
  12   6   1        176.57        169.22         9.74 o
  14   6   1        147.16        161.12        12.09 o
 -15   7   1         84.06         76.31         9.27 o
 -13   7   1        119.36        116.97         7.78 o
 -11   7   1        273.77        263.64        15.91 o
  -9   7   1        608.71        597.82        16.08 o
  -7   7   1       1678.32       1693.20        34.45 o
  -5   7   1        139.85        150.52         5.55 o
  -3   7   1       2181.19       2136.32        30.09 o
  -1   7   1        268.03        259.82         6.78 o
   1   7   1         10.09         10.39         2.76 o
   3   7   1       2324.20       2238.52        36.43 o
   5   7   1        669.49        584.62        23.75 o
   7   7   1       5504.35       5683.53        70.56 o
   9   7   1        671.97        635.46        18.08 o
  11   7   1        701.44        760.22        21.33 o
  13   7   1        195.09        212.48        19.24 o
 -14   8   1        469.82        517.12        18.06 o
 -12   8   1         62.54         62.12         8.45 o
 -10   8   1        797.17        841.73        29.51 o
  -8   8   1        631.60        613.39        19.96 o
  -6   8   1        776.83        786.88        18.43 o
  -4   8   1       1663.92       1765.13        24.69 o
  -2   8   1         66.94         48.01         4.41 o
   0   8   1        269.58        290.63        10.98 o
   2   8   1        458.71        385.75        12.17 o
   4   8   1        363.44        362.98        16.02 o
   6   8   1         22.34         12.42         4.08 o
   8   8   1       1090.89       1106.32        29.20 o
  10   8   1        287.94        262.65        12.20 o
  12   8   1        142.68        112.23        10.68 o
 -13   9   1         26.41         25.25        11.80 o
 -11   9   1        126.66        121.03        10.15 o
  -9   9   1        150.16        139.89        10.13 o
  -7   9   1        366.26        356.47        15.40 o
  -5   9   1        688.62        686.35        26.60 o
  -3   9   1       1243.09       1200.83        23.19 o
  -1   9   1        304.88        273.31         9.02 o
   1   9   1        591.72        648.64        14.94 o
   3   9   1       3415.89       3601.91        55.32 o
   5   9   1         61.34         55.20         6.30 o
   7   9   1        522.54        505.74        23.28 o
   9   9   1        152.85        170.93        11.63 o
  11   9   1        263.03        264.13        18.63 o
 -10  10   1        121.67        128.16        10.98 o
  -8  10   1        105.25         91.37         9.50 o
  -6  10   1        415.52        432.36        17.22 o
  -4  10   1        897.34        917.85        25.83 o
  -2  10   1       1281.00       1281.86        27.26 o
   0  10   1        526.50        513.13        13.76 o
   2  10   1        533.68        496.27        15.74 o
   4  10   1         37.80         16.70         4.18 o
   6  10   1        350.53        361.00        16.33 o
   8  10   1        389.99        396.56        17.68 o
  10  10   1         60.89         82.85         9.62 o
  -9  11   1         63.95         55.95         8.98 o
  -7  11   1         18.87         15.85         5.21 o
  -5  11   1        360.17        364.37        20.95 o
  -3  11   1         66.62         41.05         6.53 o
  -1  11   1         81.36        105.27         7.83 o
   1  11   1          7.42          5.75         2.79 o
   3  11   1          3.98          3.94         3.13 o
   5  11   1         79.11         90.33        10.49 o
   7  11   1         36.96         20.27         6.79 o
   9  11   1        148.86        179.27        13.23 o
  -6  12   1         81.22         72.25        12.68 o
  -4  12   1         34.94         33.15         8.58 o
  -2  12   1        194.56        174.53        16.01 o
   0  12   1          1.30         -1.64         3.46 o
   2  12   1        453.46        478.58        20.25 o
   4  12   1         13.40         14.17         5.07 o
   6  12   1         73.28         79.56        12.72 o
 -18   0   2       1029.07       1215.20        41.69 o
 -16   0   2        158.11        142.06        12.89 o
 -14   0   2       2034.71       2124.11        53.19 o
 -12   0   2        329.85        327.95        15.63 o
 -10   0   2        405.42        291.74        20.95 o
  -8   0   2       1614.10       1928.57        32.14 o
  -6   0   2       4218.87       3945.56        57.69 o
  -4   0   2       3171.98       3769.32        54.47 o
  -2   0   2      12071.88      12268.08       171.58 o
   0   0   2      27488.71      25660.23       426.62 o
   2   0   2       2763.38       2409.84        44.91 o
   4   0   2      10002.88       9744.07       136.76 o
   6   0   2       2889.12       2843.20        45.78 o
   8   0   2       1794.69       1847.07        34.05 o
  10   0   2       1936.00       1944.66        48.89 o
  12   0   2        100.44         83.36         9.70 o
  14   0   2        464.66        457.10        44.23 o
  16   0   2        199.73        216.51        27.94 o
 -17   1   2        128.42        125.62         9.63 o
 -15   1   2        208.67        206.93        10.25 o
 -13   1   2        983.43        971.20        21.81 o
 -11   1   2         10.33         13.22         2.97 o
  -9   1   2         32.94         24.74         1.88 o
  -7   1   2        386.48        396.15         6.39 o
  -5   1   2       1055.87       1203.96        16.20 o
  -3   1   2      15906.12      15871.81       154.60 o
  -1   1   2       1693.53       1685.58        18.05 o
   1   1   2      30558.99      29108.95       523.81 o
   3   1   2       6742.08       7170.81        65.71 o
   5   1   2       8157.45       8920.12        98.49 o
   7   1   2        581.70        589.92        10.40 o
   9   1   2       1432.02       1507.00        21.22 o
  11   1   2       1331.28       1357.58        27.59 o
  13   1   2         14.85          3.45         3.47 o
  15   1   2         24.73         20.38         5.99 o
 -18   2   2        138.68        124.24         9.48 o
 -16   2   2        745.04        766.23        24.56 o
 -14   2   2       3081.78       3147.07        50.59 o
 -12   2   2         44.01         45.59         5.04 o
 -10   2   2        401.93        396.64        10.10 o
  -8   2   2        138.31        150.96         5.02 o
  -6   2   2       1123.04       1052.14        28.08 o
  -4   2   2       4039.10       4349.87        44.69 o
  -2   2   2      16601.88      17169.67       179.56 o
   0   2   2      18977.30      19334.38       203.72 o
   2   2   2      19507.28      19956.32       198.37 o
   4   2   2        465.82        603.64        14.14 o
   6   2   2        293.36        315.07         6.34 o
   8   2   2        363.38        347.39         8.70 o
  10   2   2       6013.01       6083.45        75.37 o
  12   2   2        121.94         97.27        12.74 o
  14   2   2        280.30        263.77        14.81 o
  16   2   2         79.96         54.26         9.14 o
 -17   3   2         19.68         14.55         4.29 o
 -15   3   2        202.15        213.54         9.17 o
 -13   3   2        150.12        137.08         6.98 o
 -11   3   2        597.94        585.72        11.92 o
  -9   3   2       3012.23       3174.59        37.39 o
  -7   3   2        304.26        271.87         7.00 o
  -5   3   2        794.90        755.90        14.58 o
  -3   3   2        298.26        342.02         6.11 o
  -1   3   2       4244.57       3967.79        41.13 o
   1   3   2        934.85        838.96        11.50 o
   3   3   2      13065.34      13968.35       150.33 o
   5   3   2      10320.25      11708.14       116.12 o
   7   3   2        147.20        122.32         4.83 o
   9   3   2       1439.78       1506.50        25.07 o
  11   3   2        344.05        281.09        13.79 o
  13   3   2       1024.73       1071.57        30.99 o
  15   3   2        176.99        186.15        13.34 o
 -16   4   2         92.48         71.28         7.92 o
 -14   4   2         64.25         65.93         5.72 o
 -12   4   2        774.64        777.07        14.89 o
 -10   4   2        211.02        208.14         6.71 o
  -8   4   2       1238.11       1173.84        19.66 o
  -6   4   2       1161.63       1193.79        15.78 o
  -4   4   2         69.30         50.38         2.54 o
  -2   4   2       3076.06       3282.21        38.95 o
   0   4   2        756.94        745.16        11.42 o
   2   4   2       2008.83       2019.87        24.26 o
   4   4   2        146.81        166.46         5.66 o
   6   4   2       1077.13       1179.14        24.24 o
   8   4   2         72.97         97.45         4.70 o
  10   4   2        380.88        369.24        17.99 o
  12   4   2         37.38         29.85         7.50 o
  14   4   2         17.48         12.68         5.31 o
  16   4   2         28.56         22.31         6.90 o
 -17   5   2         17.60         19.92         5.07 o
 -15   5   2        144.75        125.56         8.62 o
 -13   5   2        133.68        124.04        10.93 o
 -11   5   2        285.00        266.10         9.10 o
  -9   5   2        706.95        642.18        15.40 o
  -7   5   2       1257.93       1332.92        23.66 o
  -5   5   2       4545.89       4628.95        50.55 o
  -3   5   2        454.51        568.21         9.84 o
  -1   5   2       3111.74       2911.77        36.03 o
   1   5   2       1718.29       1833.02        22.75 o
   3   5   2       1408.04       1273.37        17.84 o
   5   5   2        978.06        962.73        17.01 o
   7   5   2        109.76         97.76         4.86 o
   9   5   2       1774.03       1720.40        32.00 o
  11   5   2        324.15        321.81        13.06 o
  13   5   2       1107.54       1062.96        27.38 o
  15   5   2        143.86        132.92        14.73 o
 -16   6   2         96.36         92.92        10.15 o
 -14   6   2        128.82        126.71         8.80 o
 -12   6   2        271.82        261.71         9.69 o
 -10   6   2       3731.72       3809.15        51.68 o
  -8   6   2       3505.07       3592.49        52.34 o
  -6   6   2       2878.81       2918.70        50.09 o
  -4   6   2        322.02        341.12         7.78 o
  -2   6   2        547.28        496.24        17.65 o
   0   6   2        420.46        373.59         7.26 o
   2   6   2        160.60        172.20         5.50 o
   4   6   2       1922.88       1984.06        36.81 o
   6   6   2        133.13        108.55         5.28 o
   8   6   2        248.94        247.42        10.51 o
  10   6   2        467.41        458.99        15.21 o
  12   6   2        239.14        256.55        14.53 o
  14   6   2        351.05        383.23        23.64 o
 -15   7   2         68.43         47.75         7.84 o
 -13   7   2        180.51        166.17         9.73 o
 -11   7   2        391.12        362.14        24.02 o
  -9   7   2        791.14        794.05        17.11 o
  -7   7   2        565.84        529.69        12.97 o
  -5   7   2        169.71        164.37         6.33 o
  -3   7   2        357.82        363.03         8.51 o
  -1   7   2        462.96        438.41         9.30 o
   1   7   2        481.72        465.98        12.90 o
   3   7   2       1657.92       1636.21        29.16 o
   5   7   2       5095.81       5212.64        64.74 o
   7   7   2       1350.60       1350.66        24.12 o
   9   7   2         26.41         13.63         3.63 o
  11   7   2        644.86        636.42        23.19 o
  13   7   2         89.58        105.74        10.41 o
 -14   8   2        641.60        719.83        21.34 o
 -12   8   2         33.10         30.21         5.84 o
 -10   8   2       1236.09       1206.81        44.24 o
  -8   8   2        137.99        116.52        10.58 o
  -6   8   2       3352.92       3412.91        61.60 o
  -4   8   2         14.62          7.77         5.82 o
  -2   8   2        523.85        508.15        16.14 o
   0   8   2       1084.46       1073.00        19.39 o
   2   8   2        334.65        303.19        11.05 o
   4   8   2        811.59        789.61        18.97 o
   6   8   2         22.77         14.84         4.76 o
   8   8   2        938.98       1001.42        27.36 o
  10   8   2        139.86        141.88        13.17 o
  12   8   2        114.87        113.40        11.73 o
 -13   9   2        197.62        205.45        17.79 o
 -11   9   2         55.59         54.53         8.27 o
  -9   9   2        379.50        411.08        27.39 o
  -7   9   2        237.74        222.97        12.17 o
  -5   9   2        516.65        490.36        21.60 o
  -3   9   2        612.02        575.37        18.89 o
  -1   9   2        474.53        436.63        14.25 o
   1   9   2       1338.03       1350.45        27.51 o
   3   9   2        162.71        168.56         8.98 o
   5   9   2        499.63        484.55        18.71 o
   7   9   2        122.07        118.18         9.53 o
   9   9   2        366.03        371.24        17.61 o
  11   9   2        197.05        232.77        18.01 o
 -12  10   2        146.20        159.91        20.32 o
 -10  10   2        317.07        331.32        16.03 o
  -8  10   2         99.25         93.83         9.47 o
  -6  10   2        377.92        330.17        15.40 o
  -4  10   2        781.73        747.23        23.30 o
  -2  10   2         43.57         53.51         5.49 o
   0  10   2        617.90        580.26        17.20 o
   2  10   2        127.08        135.43         8.36 o
   4  10   2        123.50        110.37         7.82 o
   6  10   2         51.50         52.19         8.10 o
   8  10   2        127.26        135.71        10.86 o
  10  10   2          4.05          7.73         6.29 o
  -9  11   2         66.01         66.27         9.25 o
  -7  11   2         19.04          9.02         4.56 o
  -5  11   2        359.35        344.44        22.10 o
  -3  11   2         39.83         23.89         5.77 o
  -1  11   2        389.44        397.78        12.98 o
   1  11   2        153.19        137.47        10.98 o
   3  11   2        263.47        263.44        16.01 o
   5  11   2        154.50        146.71        11.01 o
   7  11   2        126.62        123.79        13.81 o
  -6  12   2          5.77          9.89         4.96 o
  -4  12   2        353.17        440.10        18.98 o
  -2  12   2         95.67        108.40        15.42 o
   0  12   2        285.09        292.68        15.80 o
   2  12   2        411.38        418.38        20.36 o
   4  12   2         41.88         38.11         7.10 o
 -19   1   3         59.69         61.33         7.76 o
 -17   1   3        686.24        731.66        21.10 o
 -15   1   3         88.46         83.60         7.03 o
 -13   1   3       1784.80       1759.60        37.52 o
 -11   1   3        249.27        226.17         8.51 o
  -9   1   3        777.96        746.75        13.00 o
  -7   1   3       1411.70       1358.61        18.70 o
  -5   1   3        135.07        161.99         4.94 o
  -3   1   3      72139.48      68510.39      1510.73 o
  -1   1   3      10975.55      10840.00       105.49 o
   1   1   3      15809.76      15877.59       153.16 o
   3   1   3       1422.38       1319.26        16.11 o
   5   1   3       1644.52       1655.08        20.94 o
   7   1   3       3660.96       3849.32        47.74 o
   9   1   3        661.84        653.62        14.41 o
  11   1   3       3125.75       3230.07        51.90 o
  13   1   3          9.59         10.16         4.42 o
  15   1   3        414.78        404.15        26.34 o
 -18   2   3        436.88        484.85        17.68 o
 -16   2   3        552.71        540.32        17.20 o
 -14   2   3        830.90        840.62        20.50 o
 -12   2   3        674.43        667.72        19.44 o
 -10   2   3        317.17        337.19         8.73 o
  -8   2   3        172.97        201.63         5.42 o
  -6   2   3        510.01        564.86         8.36 o
  -4   2   3        341.79        433.91         6.77 o
  -2   2   3         41.74         57.32         2.46 o
   0   2   3       7857.82       8467.18        83.57 o
   2   2   3       7831.81       7759.60        77.29 o
   4   2   3        877.25       1035.60        13.96 o
   6   2   3       1891.69       1872.59        21.54 o
   8   2   3       2080.28       2112.91        27.28 o
  10   2   3        207.15        191.59        11.14 o
  12   2   3        308.61        270.40        14.16 o
  14   2   3         57.95         54.13         8.60 o
  16   2   3        484.26        519.31        33.99 o
 -17   3   3        140.56        146.64         9.24 o
 -15   3   3        439.44        414.23        15.92 o
 -13   3   3        325.92        315.12        10.19 o
 -11   3   3        389.32        356.87         8.85 o
  -9   3   3       1414.30       1412.70        19.78 o
  -7   3   3       2565.63       2549.98        28.83 o
  -5   3   3       1806.98       1830.10        21.30 o
  -3   3   3       8174.46       8818.15        81.21 o
  -1   3   3       4751.28       4950.72        51.75 o
   1   3   3        269.57        331.27         7.12 o
   3   3   3       6376.41       7465.70        84.17 o
   5   3   3       1445.72       1863.54        23.12 o
   7   3   3        139.55         99.65         3.78 o
   9   3   3         85.99         74.19         5.04 o
  11   3   3        366.09        324.61        15.33 o
  13   3   3        613.97        585.73        22.61 o
  15   3   3         28.34         15.91         5.81 o
 -18   4   3        513.10        544.15        19.03 o
 -16   4   3        194.56        171.93         8.82 o
 -14   4   3        516.91        542.09        14.46 o
 -12   4   3       2238.51       2304.87        31.03 o
 -10   4   3       1005.19       1042.26        16.95 o
  -8   4   3      13545.49      14274.45       156.70 o
  -6   4   3         96.70         93.32         3.41 o
  -4   4   3      10974.50      11604.45       126.42 o
  -2   4   3        716.43        596.60        17.32 o
   0   4   3        897.90        838.74        12.35 o
   2   4   3       3660.55       3915.39        42.85 o
   4   4   3        280.53        238.37         6.95 o
   6   4   3       4640.66       4870.96        59.83 o
   8   4   3        170.39        157.98         6.19 o
  10   4   3       2267.04       2310.05        52.42 o
  12   4   3        899.76        864.04        22.89 o
  14   4   3        117.07        123.41        11.31 o
 -17   5   3         86.88         94.51         9.98 o
 -15   5   3         71.09         64.95         7.33 o
 -13   5   3         86.12         78.99         6.39 o
 -11   5   3       1347.77       1349.67        21.19 o
  -9   5   3        230.43        214.29         8.24 o
  -7   5   3        797.79        811.64        14.91 o
  -5   5   3       1023.01       1081.11        15.29 o
  -3   5   3       3301.10       3586.10        39.81 o
  -1   5   3       2671.01       3042.91        31.38 o
   1   5   3       1127.70       1159.46        16.47 o
   3   5   3        532.91        523.27        10.94 o
   5   5   3       2185.89       2274.63        29.25 o
   7   5   3       1134.80       1131.80        20.11 o
   9   5   3        531.77        555.85        16.50 o
  11   5   3        210.67        200.13        12.32 o
  13   5   3        182.58        178.66        11.14 o
  15   5   3         45.98         59.48        12.07 o
 -16   6   3        141.43        153.08        12.35 o
 -14   6   3        140.16        113.76        13.46 o
 -12   6   3        500.15        467.02        20.61 o
 -10   6   3        657.53        615.37        14.20 o
  -8   6   3        674.97        708.28        14.69 o
  -6   6   3        793.08        768.62        16.08 o
  -4   6   3        300.60        239.50         8.73 o
  -2   6   3          5.98          8.97         1.74 o
   0   6   3       1336.02       1400.72        21.96 o
   2   6   3        119.00        103.90         4.67 o
   4   6   3       1128.13       1131.03        22.10 o
   6   6   3         19.73          8.83         2.58 o
   8   6   3        386.47        391.22        12.00 o
  10   6   3          5.69          6.29         3.89 o
  12   6   3        131.30        141.67        11.26 o
  14   6   3        146.75        113.39        14.14 o
 -15   7   3        105.20         90.43         9.61 o
 -13   7   3        408.39        411.63        14.80 o
 -11   7   3       2073.46       2099.84        44.31 o
  -9   7   3        168.16        156.39         9.82 o
  -7   7   3        865.12        839.48        19.44 o
  -5   7   3        396.62        404.36        11.80 o
  -3   7   3       1148.11       1142.77        18.55 o
  -1   7   3         15.27         10.89         2.08 o
   1   7   3       4015.80       3981.13        51.11 o
   3   7   3       1658.37       1620.53        29.25 o
   5   7   3       3475.29       3596.70        48.53 o
   7   7   3       1649.60       1735.78        32.70 o
   9   7   3        157.49        157.48        10.86 o
  11   7   3        374.49        376.80        28.62 o
  13   7   3        158.91        169.20        13.00 o
 -14   8   3         38.57         29.11         5.53 o
 -12   8   3         34.29         30.40         5.99 o
 -10   8   3        197.94        162.10        10.36 o
  -8   8   3         82.63         76.66         8.69 o
  -6   8   3        874.90        937.69        21.31 o
  -4   8   3        239.57        215.56         8.96 o
  -2   8   3        156.27        134.39         7.50 o
   0   8   3         28.70         19.01         3.61 o
   2   8   3       1429.12       1358.96        27.09 o
   4   8   3        117.32         98.95         6.78 o
   6   8   3         52.10         33.83         6.05 o
   8   8   3        176.10        180.39        14.53 o
  10   8   3        148.81        152.57        20.95 o
  12   8   3         99.82         78.65        12.59 o
 -13   9   3        166.92        172.23        17.37 o
 -11   9   3         45.90         46.03        10.18 o
  -9   9   3        236.46        222.39        19.86 o
  -7   9   3        359.04        367.78        15.48 o
  -5   9   3        450.90        390.21        13.53 o
  -3   9   3       1119.35       1056.42        20.66 o
  -1   9   3         23.71         20.02         4.11 o
   1   9   3        679.87        700.03        18.49 o
   3   9   3        270.75        255.22        11.87 o
   5   9   3        618.41        583.13        17.04 o
   7   9   3        669.06        679.96        22.94 o
   9   9   3        145.35        132.95        13.17 o
  11   9   3        395.80        408.99        24.07 o
 -12  10   3        593.07        656.10        31.92 o
 -10  10   3        132.23        168.55        12.22 o
  -8  10   3          8.47         14.10         6.55 o
  -6  10   3        502.07        518.49        19.51 o
  -4  10   3        444.57        453.94        15.12 o
  -2  10   3        569.35        566.66        15.01 o
   0  10   3        504.53        492.13        16.58 o
   2  10   3        369.77        376.77        14.90 o
   4  10   3         35.79         28.54         4.94 o
   6  10   3        290.96        316.03        15.64 o
   8  10   3        338.00        405.27        31.82 o
  -9  11   3         74.41         72.97         9.68 o
  -7  11   3        182.70        161.77        11.80 o
  -5  11   3        640.18        730.42        24.22 o
  -3  11   3        183.71        188.80        10.23 o
  -1  11   3        620.34        660.24        17.22 o
   1  11   3         95.26         92.68         8.18 o
   3  11   3         68.78         62.55         7.38 o
   5  11   3        158.61        156.46        19.82 o
   7  11   3         84.21        102.34        13.60 o
  -6  12   3         55.23         30.70         6.69 o
  -4  12   3         90.81         89.70        10.07 o
  -2  12   3         35.30         34.01         8.26 o
   0  12   3        233.25        217.72        10.99 o
   2  12   3        144.15        132.01        10.53 o
   4  12   3         12.88          8.58         4.08 o
 -18   0   4        331.87        319.12        19.66 o
 -16   0   4       1355.83       1344.75        67.51 o
 -14   0   4       1632.07       1619.60        42.95 o
 -12   0   4        245.56        229.24        12.59 o
 -10   0   4        986.69       1032.65        27.92 o
  -8   0   4        128.70        117.18         6.77 o
  -6   0   4       1757.38       1648.76        26.88 o
  -4   0   4       7604.47       8233.45       115.43 o
  -2   0   4        900.93        957.19        16.92 o
   0   0   4       2519.37       2631.73        40.73 o
   2   0   4       6035.47       5940.30        86.55 o
   4   0   4       1782.27       1724.73        30.67 o
   6   0   4        537.54        563.53        18.22 o
   8   0   4       7196.78       7300.83       203.77 o
  10   0   4       6578.41       6758.36       131.44 o
  12   0   4        793.41        794.65        48.89 o
  14   0   4        652.71        703.08        48.89 o
 -19   1   4        137.38        146.45        10.12 o
 -17   1   4        141.91        139.54         9.22 o
 -15   1   4        332.49        331.87        16.24 o
 -13   1   4         70.71         65.22         5.72 o
 -11   1   4        385.36        399.26        11.38 o
  -9   1   4       1832.81       1892.51        25.86 o
  -7   1   4        493.39        477.28         9.78 o
  -5   1   4       3087.73       3480.87        36.93 o
  -3   1   4      42163.11      40764.81      1269.22 o
  -1   1   4        747.03        783.85        10.40 o
   1   1   4       1074.85       1032.97        23.13 o
   3   1   4       1803.22       1882.42        24.92 o
   5   1   4       1777.65       1860.64        23.59 o
   7   1   4        631.01        640.80        13.00 o
   9   1   4        109.26        102.95         5.73 o
  11   1   4        552.66        565.20        42.68 o
  13   1   4         77.40         71.01         9.06 o
  15   1   4         54.01         27.07         9.28 o
 -18   2   4        105.93         93.55         8.98 o
 -16   2   4       1865.07       1878.93        36.40 o
 -14   2   4        752.37        698.90        18.42 o
 -12   2   4        313.28        289.11        10.25 o
 -10   2   4       1284.71       1259.81        18.06 o
  -8   2   4       2120.28       2269.86        24.39 o
  -6   2   4       1302.58       1301.66        16.03 o
  -4   2   4       1547.75       1699.14        19.68 o
  -2   2   4       7409.11       7495.28        75.44 o
   0   2   4       3104.74       2999.28        34.70 o
   2   2   4       1216.15       1120.35        14.15 o
   4   2   4       1255.37       1056.09        13.47 o
   6   2   4        717.97        663.88        11.71 o
   8   2   4       6120.20       6094.87        74.32 o
  10   2   4        470.26        464.31        17.80 o
  12   2   4       1067.26       1060.76        30.47 o
  14   2   4        241.33        235.32        17.60 o
 -17   3   4        117.60        129.30        11.05 o
 -15   3   4       1413.58       1468.98        26.81 o
 -13   3   4        346.99        328.67        12.54 o
 -11   3   4       2120.80       2161.49        28.43 o
  -9   3   4       1642.63       1580.63        32.39 o
  -7   3   4       2363.47       2216.49        25.80 o
  -5   3   4       1883.00       1813.26        21.45 o
  -3   3   4       3188.68       3434.87        40.01 o
  -1   3   4       8424.87       8162.45        82.20 o
   1   3   4       1068.59       1053.56        14.65 o
   3   3   4      18596.38      20127.10       215.28 o
   5   3   4        705.34        798.76        12.99 o
   7   3   4       1689.42       1778.37        24.55 o
   9   3   4        560.41        530.84        15.92 o
  11   3   4         34.36         27.63         4.93 o
  13   3   4        798.71        872.97        32.36 o
  15   3   4         99.83        112.12        11.41 o
 -18   4   4        138.00        157.90        13.63 o
 -16   4   4        180.41        160.80         8.50 o
 -14   4   4        105.98        110.29         6.85 o
 -12   4   4        191.82        157.68         6.40 o
 -10   4   4       1233.32       1165.68        18.33 o
  -8   4   4        349.77        345.04         9.36 o
  -6   4   4         44.26         38.32         3.25 o
  -4   4   4       3546.06       4159.50        40.94 o
  -2   4   4       3084.15       3064.72        34.18 o
   0   4   4       1802.65       2000.74        26.62 o
   2   4   4       3381.65       3427.86        39.93 o
   4   4   4       1673.32       1731.82        23.22 o
   6   4   4        738.60        710.51        15.02 o
   8   4   4          9.63         17.23         3.70 o
  10   4   4        425.99        361.56        13.77 o
  12   4   4          0.23         -0.22         2.87 o
  14   4   4         77.46         89.91        11.05 o
 -17   5   4         49.90         58.12         9.01 o
 -15   5   4         67.63         63.24         7.11 o
 -13   5   4        129.44        128.97         7.96 o
 -11   5   4       2150.17       2118.59        31.98 o
  -9   5   4       3062.38       3233.48        42.93 o
  -7   5   4        854.24        956.00        15.34 o
  -5   5   4       2407.18       2567.80        30.34 o
  -3   5   4       1084.40       1220.94        18.50 o
  -1   5   4       1941.42       2022.10        27.58 o
   1   5   4        435.37        437.29         9.08 o
   3   5   4       1671.89       1612.12        24.37 o
   5   5   4        411.61        426.98        10.87 o
   7   5   4       1983.09       2009.10        36.05 o
   9   5   4        386.77        367.89        13.54 o
  11   5   4        225.04        201.87        10.97 o
  13   5   4        777.42        861.99        29.18 o
 -16   6   4        268.74        309.16        16.24 o
 -14   6   4        193.52        198.98        10.55 o
 -12   6   4        518.64        491.09        15.18 o
 -10   6   4        756.52        741.02        18.42 o
  -8   6   4       1047.38       1006.67        21.49 o
  -6   6   4        976.93        923.25        17.04 o
  -4   6   4         21.99         27.99         3.20 o
  -2   6   4       1105.75       1088.83        16.29 o
   0   6   4       1323.51       1242.20        20.67 o
   2   6   4       1421.03       1463.60        21.04 o
   4   6   4       2696.29       2874.45        35.80 o
   6   6   4        368.55        393.84        10.18 o
   8   6   4         91.25        110.31         9.86 o
  10   6   4          6.75          3.90         4.21 o
  12   6   4        357.28        376.19        18.41 o
 -15   7   4         69.07         78.28        10.07 o
 -13   7   4        385.96        364.06        14.12 o
 -11   7   4        460.19        465.31        14.91 o
  -9   7   4        874.96        837.57        20.12 o
  -7   7   4        932.11        927.06        20.95 o
  -5   7   4         91.89         88.47         5.14 o
  -3   7   4        821.57        748.71        19.39 o
  -1   7   4        461.49        471.44        19.21 o
   1   7   4        296.52        288.06         8.99 o
   3   7   4        791.48        741.38        16.10 o
   5   7   4       1167.97       1205.09        24.20 o
   7   7   4        172.66        158.83        10.75 o
   9   7   4         10.94         10.42         4.49 o
  11   7   4        119.52        130.16        13.49 o
 -14   8   4         42.71         39.58         8.96 o
 -12   8   4          4.82          3.38         3.36 o
 -10   8   4        429.23        428.02        17.13 o
  -8   8   4         11.44         16.89         3.98 o
  -6   8   4       1011.17       1029.10        24.42 o
  -4   8   4          2.57          4.95         2.20 o
  -2   8   4        352.86        310.28        11.34 o
   0   8   4       2271.26       2255.20        38.58 o
   2   8   4        578.05        538.22        15.36 o
   4   8   4       1213.83       1204.83        25.43 o
   6   8   4        170.27        139.31         9.62 o
   8   8   4        321.37        306.74        18.88 o
  10   8   4        518.15        610.40        29.49 o
 -13   9   4        158.31        169.35        12.36 o
 -11   9   4         70.45         63.02         8.43 o
  -9   9   4        147.26        174.50        11.44 o
  -7   9   4        757.43        735.50        19.63 o
  -5   9   4       1566.31       1494.48        29.98 o
  -3   9   4        726.64        706.92        16.50 o
  -1   9   4        181.52        177.62        10.06 o
   1   9   4        404.43        420.40        14.05 o
   3   9   4        180.32        174.03         9.20 o
   5   9   4        266.06        258.47        11.29 o
   7   9   4        158.63        178.17        15.13 o
   9   9   4        285.84        284.26        19.11 o
 -12  10   4        297.18        342.22        17.55 o
 -10  10   4         82.23         85.63         9.96 o
  -8  10   4       1043.52       1094.37        30.77 o
  -6  10   4        870.58        851.66        22.30 o
  -4  10   4        283.04        305.01        16.80 o
  -2  10   4         19.08         15.03         3.50 o
   0  10   4        363.66        351.67        13.47 o
   2  10   4         41.48         39.77         5.87 o
   4  10   4        289.38        274.48        15.46 o
   6  10   4        170.62        201.75        16.12 o
   8  10   4        176.93        167.63        15.63 o
  -9  11   4        134.27        127.07        11.39 o
  -7  11   4         86.42         97.03        18.12 o
  -5  11   4        147.69        142.38        11.05 o
  -3  11   4        102.97         99.37         8.81 o
  -1  11   4        937.52        943.54        21.54 o
   1  11   4        149.20        141.27         9.16 o
   3  11   4        280.83        271.99        12.75 o
   5  11   4        192.23        227.23        17.53 o
  -6  12   4         17.26          4.19         5.56 o
  -4  12   4        397.55        495.83        20.45 o
  -2  12   4         13.11         20.61         5.11 o
   0  12   4        195.99        194.45        11.51 o
   2  12   4        191.05        189.20        11.20 o
 -19   1   5        187.26        191.68        11.28 o
 -17   1   5       1178.15       1298.01        28.73 o
 -15   1   5        108.64        114.38        10.19 o
 -13   1   5       1729.79       1659.58        44.24 o
 -11   1   5         95.95         84.95         5.14 o
  -9   1   5       3564.48       3722.68        45.63 o
  -7   1   5       1693.79       1735.26        18.85 o
  -5   1   5       8026.69       8293.43        83.62 o
  -3   1   5       8505.54       8493.17        85.67 o
  -1   1   5       3339.44       3410.65        36.37 o
   1   1   5        939.54        871.40        13.64 o
   3   1   5        727.84        757.30        11.80 o
   5   1   5       1559.25       1523.48        24.93 o
   7   1   5       3122.50       3359.23        39.69 o
   9   1   5        284.91        273.67        14.57 o
  11   1   5        338.97        346.54        15.86 o
  13   1   5         52.68         52.79        12.34 o
  15   1   5         44.07         30.66        10.14 o
 -18   2   5        277.35        294.75        11.80 o
 -16   2   5        610.21        656.74        16.64 o
 -14   2   5        305.56        262.99        17.14 o
 -12   2   5       3529.97       3524.73        47.18 o
 -10   2   5          0.96          3.68         2.23 o
  -8   2   5       1451.27       1325.18        16.18 o
  -6   2   5        501.94        465.92         8.68 o
  -4   2   5        368.49        396.11         6.46 o
  -2   2   5       1052.70       1070.31        14.07 o
   0   2   5       3319.16       3215.33        34.63 o
   2   2   5      13921.84      15933.11       156.22 o
   4   2   5       1013.70        989.83        16.31 o
   6   2   5       3414.65       3608.90        46.95 o
   8   2   5         71.68         48.66         5.56 o
  10   2   5        724.30        722.46        23.26 o
  12   2   5         36.29         34.05        10.04 o
  14   2   5        240.47        260.98        21.93 o
 -19   3   5        195.39        187.32        11.43 o
 -17   3   5         96.19         82.83         6.91 o
 -15   3   5        175.53        182.90         9.75 o
 -13   3   5         13.83          9.67         2.67 o
 -11   3   5        232.99        208.58         6.70 o
  -9   3   5       1216.80       1280.34        18.34 o
  -7   3   5        861.72        993.18        14.15 o
  -5   3   5       3678.50       4032.67        43.27 o
  -3   3   5      13152.81      14505.36       143.03 o
  -1   3   5       1564.40       1526.28        17.52 o
   1   3   5        709.10        699.50        12.27 o
   3   3   5       1567.22       1613.76        23.70 o
   5   3   5        131.48        132.93         5.33 o
   7   3   5       1180.90       1056.16        19.82 o
   9   3   5          4.83          8.02         3.24 o
  11   3   5        110.58        113.28         8.23 o
  13   3   5        257.49        238.18        15.29 o
 -18   4   5        380.33        449.67        17.06 o
 -16   4   5        351.89        328.75        13.61 o
 -14   4   5       1057.43       1046.02        24.44 o
 -12   4   5         44.75         33.15         3.69 o
 -10   4   5        343.76        338.65         8.72 o
  -8   4   5       1713.04       1802.92        26.10 o
  -6   4   5       2962.07       3224.39        36.37 o
  -4   4   5       3935.67       3814.36        45.73 o
  -2   4   5        861.77        812.03        13.25 o
   0   4   5       3760.54       4025.10        44.58 o
   2   4   5        665.84        671.85        14.84 o
   4   4   5        713.32        692.69        12.72 o
   6   4   5       1098.55       1050.88        22.90 o
   8   4   5         49.23         37.35         5.19 o
  10   4   5       2862.18       2979.06        58.02 o
  12   4   5        229.67        250.36        18.54 o
  14   4   5        669.09        703.35        33.90 o
 -17   5   5        390.02        425.05        16.47 o
 -15   5   5        223.07        212.20        10.86 o
 -13   5   5       1266.67       1300.48        27.83 o
 -11   5   5       2424.09       2402.06        39.83 o
  -9   5   5        644.54        586.20        15.06 o
  -7   5   5        803.28        808.16        15.24 o
  -5   5   5       1067.71       1070.43        18.34 o
  -3   5   5        229.96        209.86         5.83 o
  -1   5   5       2756.78       2656.99        32.30 o
   1   5   5       1003.92        956.64        33.61 o
   3   5   5        167.85        152.26         5.62 o
   5   5   5       1170.95       1316.18        24.52 o
   7   5   5        114.23         97.42         6.56 o
   9   5   5        273.28        296.23        12.72 o
  11   5   5        321.19        329.48        14.17 o
  13   5   5        120.68        133.09        12.09 o
 -16   6   5          2.24         -3.25         3.40 o
 -14   6   5        104.57         92.37         7.74 o
 -12   6   5        439.37        431.95        17.14 o
 -10   6   5        343.01        332.52        14.67 o
  -8   6   5       1163.00       1167.80        23.82 o
  -6   6   5        264.92        245.05         8.12 o
  -4   6   5        542.09        546.41        14.14 o
  -2   6   5        617.53        573.98        15.87 o
   0   6   5       1660.53       1569.83        24.89 o
   2   6   5       3937.97       4106.28        51.69 o
   4   6   5        915.60        879.45        17.62 o
   6   6   5        879.99        803.58        19.91 o
   8   6   5        119.53        117.44         8.88 o
  10   6   5        219.84        184.56        12.33 o
  12   6   5        187.40        191.55        13.51 o
 -15   7   5        117.52        117.51        10.53 o
 -13   7   5       1125.14       1127.39        26.17 o
 -11   7   5        218.46        200.97         9.80 o
  -9   7   5        672.25        662.51        17.81 o
  -7   7   5        311.92        307.05        13.11 o
  -5   7   5        387.21        371.67        14.52 o
  -3   7   5        373.53        360.38        10.67 o
  -1   7   5       1342.02       1324.43        24.78 o
   1   7   5       1445.93       1489.05        24.75 o
   3   7   5        266.25        270.35         9.18 o
   5   7   5        361.13        403.61        15.46 o
   7   7   5         41.79         31.36         6.24 o
   9   7   5        210.79        184.28        16.00 o
  11   7   5        308.92        350.52        18.41 o
 -14   8   5         23.47         21.46         5.18 o
 -12   8   5        161.10        161.91         9.56 o
 -10   8   5         51.19         29.03         5.92 o
  -8   8   5        439.48        472.55        15.12 o
  -6   8   5       1402.97       1364.03        27.62 o
  -4   8   5         27.30         24.88         3.56 o
  -2   8   5       1895.00       1935.70        31.30 o
   0   8   5       1242.26       1249.44        25.80 o
   2   8   5        774.25        705.02        18.47 o
   4   8   5        685.53        756.98        22.89 o
   6   8   5        184.68        177.38        11.08 o
   8   8   5        111.23        117.09        12.80 o
  10   8   5        135.95        149.07        14.53 o
 -13   9   5        605.98        681.80        24.33 o
 -11   9   5         39.03         27.51         6.07 o
  -9   9   5       1276.54       1327.56        35.39 o
  -7   9   5        926.57        892.60        26.15 o
  -5   9   5        538.24        541.61        16.45 o
  -3   9   5        505.15        513.24        18.65 o
  -1   9   5        135.95        110.76         7.95 o
   1   9   5        456.48        458.99        14.92 o
   3   9   5        101.37         72.31         7.31 o
   5   9   5       1569.89       1522.31        40.30 o
   7   9   5        100.31        101.86        12.59 o
   9   9   5          1.31          2.62         5.74 o
 -12  10   5        298.11        278.00        15.92 o
 -10  10   5        114.34        116.99        12.85 o
  -8  10   5        259.89        207.68        12.66 o
  -6  10   5        483.01        453.58        16.03 o
  -4  10   5        219.93        196.75        10.44 o
  -2  10   5        269.12        290.24        12.31 o
   0  10   5        513.35        520.94        19.20 o
   2  10   5        260.33        258.49        11.84 o
   4  10   5        339.39        321.46        15.77 o
   6  10   5        311.66        322.04        20.53 o
   8  10   5        186.47        216.63        17.56 o
  -9  11   5         57.15         49.54         8.65 o
  -7  11   5        335.09        394.37        18.34 o
  -5  11   5        112.43        127.70         9.07 o
  -3  11   5        553.16        589.12        16.76 o
  -1  11   5        631.76        720.75        21.03 o
   1  11   5         41.18         46.25         6.62 o
   3  11   5        234.09        258.44        17.38 o
   5  11   5        141.71        144.24        14.79 o
  -6  12   5         31.40         26.31         6.52 o
  -4  12   5        209.70        226.60        12.37 o
  -2  12   5         63.57         59.88         6.78 o
   0  12   5         75.51         70.98         8.41 o
   2  12   5         32.98         25.39         6.80 o
 -18   0   6         36.58         26.50         7.62 o
 -16   0   6       2592.77       2652.51        64.81 o
 -14   0   6       1369.64       1357.09        38.22 o
 -12   0   6       1539.35       1419.18        48.89 o
 -10   0   6       5186.79       5361.75       102.80 o
  -8   0   6         80.67         95.18         4.37 o
  -6   0   6      33383.64      35674.30       492.09 o
  -4   0   6       5123.46       5619.07        82.68 o
  -2   0   6       8351.01       8054.70       115.20 o
   0   0   6        238.84        232.21         9.50 o
   2   0   6       4681.76       4719.17        72.72 o
   4   0   6       3708.65       3860.95        64.44 o
   6   0   6       4629.02       4558.70        73.20 o
   8   0   6      10868.19      11585.21       208.45 o
  10   0   6          2.50          3.88         7.76 o
  12   0   6        683.65        656.51        45.79 o
  14   0   6         21.16         11.64        11.64 o
 -19   1   6        167.78        189.96        11.17 o
 -17   1   6        325.68        342.01        17.14 o
 -15   1   6        843.95        835.90        20.42 o
 -13   1   6        105.57         86.56         5.78 o
 -11   1   6        452.51        419.59        10.66 o
  -9   1   6         32.05         21.58         2.24 o
  -7   1   6       1070.63       1259.42        18.75 o
  -5   1   6        495.10        483.25         7.59 o
  -3   1   6        457.53        400.62         7.52 o
  -1   1   6       2940.32       2952.39        35.57 o
   1   1   6        967.17        910.17        14.97 o
   3   1   6       1180.08       1220.40        20.05 o
   5   1   6        636.53        620.04        13.94 o
   7   1   6        595.36        550.35        15.74 o
   9   1   6         51.96         49.98         7.31 o
  11   1   6         14.94         16.44         7.39 o
  13   1   6        363.62        363.95        25.51 o
 -18   2   6         95.65        101.07         7.47 o
 -16   2   6        222.74        208.34         9.18 o
 -14   2   6        661.76        659.37        15.56 o
 -12   2   6        576.81        612.04        18.42 o
 -10   2   6       1395.71       1321.51        18.73 o
  -8   2   6        621.57        601.43        10.77 o
  -6   2   6       5263.37       5649.97        58.76 o
  -4   2   6       2482.92       2738.10        28.64 o
  -2   2   6         49.04         31.81         2.18 o
   0   2   6       4448.70       4832.59        50.78 o
   2   2   6         96.43         73.54         2.61 o
   4   2   6        624.98        614.04        13.19 o
   6   2   6         13.39         16.28         2.83 o
   8   2   6       1103.34       1077.48        25.09 o
  10   2   6        318.34        321.80        13.02 o
  12   2   6        910.02       1050.06        42.24 o
  14   2   6         22.12         15.11        11.64 o
 -19   3   6        156.71        164.14        10.89 o
 -17   3   6        887.36        930.30        24.35 o
 -15   3   6       1297.15       1315.49        28.55 o
 -13   3   6        219.53        198.38         9.28 o
 -11   3   6       3767.89       3833.30        52.75 o
  -9   3   6        692.62        702.10        12.24 o
  -7   3   6       4434.17       4872.15        52.36 o
  -5   3   6        252.71        230.94         6.14 o
  -3   3   6       3365.08       3617.78        40.67 o
  -1   3   6        294.08        272.71         5.47 o
   1   3   6       1423.35       1483.66        21.85 o
   3   3   6       1440.09       1331.81        25.16 o
   5   3   6         66.43         58.99         4.48 o
   7   3   6       2717.65       2742.99        40.59 o
   9   3   6        628.79        568.48        17.50 o
  11   3   6        260.31        270.78        14.23 o
  13   3   6        630.49        677.87        26.15 o
 -18   4   6        243.94        237.01        17.14 o
 -16   4   6        204.44        194.97        10.76 o
 -14   4   6        131.41        129.01         8.41 o
 -12   4   6        316.19        336.48        10.38 o
 -10   4   6        570.46        501.47        12.48 o
  -8   4   6        386.44        435.11        10.22 o
  -6   4   6       1063.17       1483.85        20.47 o
  -4   4   6        115.79        116.86         4.63 o
  -2   4   6        601.97        648.01        12.31 o
   0   4   6        683.55        725.01        12.51 o
   2   4   6       1011.36       1062.93        16.46 o
   4   4   6        356.98        415.47        12.72 o
   6   4   6        205.16        197.69         9.84 o
   8   4   6        277.35        237.19        11.11 o
  10   4   6        104.98        104.21         8.40 o
  12   4   6          3.73          0.66         4.22 o
 -17   5   6        481.69        504.44        18.17 o
 -15   5   6        259.60        279.60        12.49 o
 -13   5   6       2170.50       2276.17        45.92 o
 -11   5   6       3758.07       3944.40        59.17 o
  -9   5   6        368.51        351.90        11.43 o
  -7   5   6       2154.99       1980.31        31.96 o
  -5   5   6        450.79        453.50        10.99 o
  -3   5   6        966.26        961.17        15.45 o
  -1   5   6        565.49        554.55        10.80 o
   1   5   6        755.21        731.41        13.27 o
   3   5   6       1520.47       1632.81        26.69 o
   5   5   6         51.89         44.17         4.77 o
   7   5   6        486.58        593.78        15.32 o
   9   5   6        216.10        201.61        11.02 o
  11   5   6        246.67        276.26        13.66 o
 -16   6   6        326.01        345.79        14.94 o
 -14   6   6        205.73        162.74        12.32 o
 -12   6   6         70.05         73.28         6.74 o
 -10   6   6        187.40        190.83         9.16 o
  -8   6   6        262.03        236.10         9.74 o
  -6   6   6       1597.85       1603.26        45.94 o
  -4   6   6       1129.37       1097.05        19.91 o
  -2   6   6       1754.12       1795.32        32.09 o
   0   6   6       2865.96       2970.24        41.17 o
   2   6   6        560.47        553.89        13.06 o
   4   6   6        556.71        498.29        15.99 o
   6   6   6        776.48        826.46        18.85 o
   8   6   6        240.18        247.72        10.37 o
  10   6   6         56.77         49.85         8.21 o
  12   6   6        271.68        268.59        18.64 o
 -15   7   6          5.29          9.72         4.64 o
 -13   7   6          1.07         -1.52         2.65 o
 -11   7   6         82.26         73.07         7.38 o
  -9   7   6        623.23        623.56        17.39 o
  -7   7   6         95.93         84.42         6.54 o
  -5   7   6        918.69        863.56        17.75 o
  -3   7   6        573.85        580.74        15.70 o
  -1   7   6        643.57        608.92        16.18 o
   1   7   6        111.72        105.71         9.14 o
   3   7   6         22.08         13.19         3.54 o
   5   7   6         76.06         97.24        12.13 o
   7   7   6         10.51          5.97         3.36 o
   9   7   6         49.18         52.31         8.31 o
  11   7   6         43.11         57.81         9.46 o
 -14   8   6        103.86         99.60         8.72 o
 -12   8   6        189.28        202.41        10.70 o
 -10   8   6        376.76        378.52        14.79 o
  -8   8   6        197.38        173.02         9.32 o
  -6   8   6       1100.69        977.96        22.85 o
  -4   8   6        123.62        106.36         6.41 o
  -2   8   6       2118.76       2170.80        33.86 o
   0   8   6        691.22        623.90        29.12 o
   2   8   6       3366.12       3557.22        64.77 o
   4   8   6       1554.60       1529.96        36.54 o
   6   8   6        153.89        154.99        10.69 o
   8   8   6        223.27        209.75        21.73 o
  10   8   6         79.44         91.30        13.98 o
 -13   9   6        123.91        130.66        11.96 o
 -11   9   6         77.32         77.66         8.35 o
  -9   9   6        186.73        205.81        12.70 o
  -7   9   6         39.02         32.91         5.38 o
  -5   9   6        743.60        719.04        19.77 o
  -3   9   6        131.62        145.23         8.63 o
  -1   9   6         87.03         61.49         6.58 o
   1   9   6        160.30        146.86         9.30 o
   3   9   6         28.53         25.33         5.73 o
   5   9   6        222.27        220.44        13.12 o
   7   9   6         33.67         32.20         8.23 o
 -12  10   6         20.45         20.29         7.89 o
 -10  10   6         46.71         22.75         5.39 o
  -8  10   6        678.39        605.06        19.51 o
  -6  10   6        195.84        209.44        10.93 o
  -4  10   6        353.42        346.44        14.32 o
  -2  10   6         52.08         51.65         6.67 o
   0  10   6        199.39        205.37        10.76 o
   2  10   6        164.49        130.05        10.56 o
   4  10   6        207.01        242.76        14.11 o
   6  10   6        240.18        268.97        29.10 o
  -9  11   6         29.38         21.99         6.23 o
  -7  11   6        472.96        565.59        19.16 o
  -5  11   6         36.02         34.65         5.93 o
  -3  11   6        515.22        555.60        17.46 o
  -1  11   6        126.15        117.41         9.09 o
   1  11   6         38.98         56.96         8.94 o
   3  11   6        282.13        328.09        16.99 o
  -6  12   6          3.57          6.04         5.23 o
  -4  12   6        202.13        220.81        12.40 o
  -2  12   6         12.16         19.14         4.79 o
   0  12   6         78.79         82.00        10.68 o
 -19   1   7        733.23        774.31        20.35 o
 -17   1   7        370.37        381.16        12.72 o
 -15   1   7         61.50         47.28         4.76 o
 -13   1   7       1142.18       1098.54        21.53 o
 -11   1   7        247.94        217.68         7.31 o
  -9   1   7       2320.93       2267.30        27.77 o
  -7   1   7       1209.88       1382.68        16.83 o
  -5   1   7       2207.44       2203.12        22.72 o
  -3   1   7        200.40        156.16         4.11 o
  -1   1   7        754.33        664.50        10.26 o
   1   1   7       1189.06       1058.43        15.75 o
   3   1   7        671.42        660.86        13.13 o
   5   1   7       5675.41       5762.10        70.02 o
   7   1   7       3041.51       3030.31        48.99 o
   9   1   7        894.10        912.59        27.61 o
  11   1   7        285.79        286.47        21.40 o
  13   1   7        140.18        152.10        27.94 o
 -18   2   7        268.38        260.33        12.67 o
 -16   2   7        130.12        135.11         8.62 o
 -14   2   7        707.02        709.86        19.19 o
 -12   2   7       1616.17       1635.28        27.65 o
 -10   2   7        229.48        201.34         9.08 o
  -8   2   7       1715.74       1801.24        21.19 o
  -6   2   7       1951.03       1990.23        21.13 o
  -4   2   7       5526.56       5630.67        51.20 o
  -2   2   7        391.88        392.98         8.23 o
   0   2   7       3963.47       4130.73        44.82 o
   2   2   7        270.14        244.60        10.37 o
   4   2   7       1731.20       1633.09        26.22 o
   6   2   7        312.20        287.52        11.05 o
   8   2   7       1047.03       1052.37        24.48 o
  10   2   7       1087.88       1146.31        27.64 o
  12   2   7         47.37         32.97        10.14 o
 -19   3   7        444.43        454.25        22.21 o
 -17   3   7        327.90        352.58        14.46 o
 -15   3   7        568.59        573.05        17.48 o
 -13   3   7        523.39        510.75        15.52 o
 -11   3   7       2239.92       2279.03        33.49 o
  -9   3   7        378.83        361.66         8.37 o
  -7   3   7       1274.68       1321.41        20.63 o
  -5   3   7       3226.00       3570.09        44.89 o
  -3   3   7       1224.91       1273.09        16.32 o
  -1   3   7       1520.17       1591.46        20.37 o
   1   3   7        557.15        511.78        15.36 o
   3   3   7        275.13        266.11        10.11 o
   5   3   7        194.90        161.65         8.34 o
   7   3   7        396.50        361.69        13.34 o
   9   3   7        361.25        385.86        14.54 o
  11   3   7         44.86         42.98         7.75 o
  13   3   7         86.95         88.06        29.10 o
 -18   4   7        286.85        288.12        13.96 o
 -16   4   7         98.92         89.79         8.11 o
 -14   4   7       2043.63       2028.76        38.27 o
 -12   4   7        807.36        803.44        17.33 o
 -10   4   7       2494.77       2451.42        35.74 o
  -8   4   7       1745.79       1840.41        27.31 o
  -6   4   7        528.46        494.50        10.02 o
  -4   4   7       2437.51       2468.37        30.55 o
  -2   4   7        527.73        534.93        10.12 o
   0   4   7       4725.08       4601.84        51.49 o
   2   4   7        769.04        836.36        19.09 o
   4   4   7       2394.42       2492.23        41.37 o
   6   4   7        265.39        223.68         9.22 o
   8   4   7        443.02        465.77        16.12 o
  10   4   7        437.37        453.77        18.03 o
  12   4   7         76.83         93.77        11.26 o
 -17   5   7         14.33          4.18         4.06 o
 -15   5   7       1007.14        964.06        29.64 o
 -13   5   7        543.31        500.69        16.18 o
 -11   5   7        842.85        785.27        19.05 o
  -9   5   7        788.34        721.89        22.51 o
  -7   5   7        319.15        332.49         9.62 o
  -5   5   7        310.13        259.97         8.50 o
  -3   5   7        607.56        613.70        12.87 o
  -1   5   7        381.55        336.19         8.56 o
   1   5   7        188.97        172.72         7.18 o
   3   5   7        524.20        534.66        15.22 o
   5   5   7        135.33        107.04         6.37 o
   7   5   7        671.91        582.10        15.69 o
   9   5   7        453.10        444.60        16.74 o
  11   5   7        197.67        179.50        11.71 o
 -16   6   7        167.23        173.08        20.39 o
 -14   6   7        586.81        592.90        18.65 o
 -12   6   7        198.46        182.98        12.55 o
 -10   6   7         16.74         20.83         4.48 o
  -8   6   7        501.58        555.64        15.48 o
  -6   6   7        384.99        377.92        13.66 o
  -4   6   7       2282.42       2429.86        35.44 o
  -2   6   7        472.99        444.63        11.69 o
   0   6   7       3148.73       3161.43        43.31 o
   2   6   7         46.15         45.83         4.91 o
   4   6   7        388.02        333.78        11.14 o
   6   6   7        127.57        129.40         7.59 o
   8   6   7        121.58        115.09         7.97 o
  10   6   7        562.86        588.99        20.72 o
 -15   7   7        587.77        627.56        20.17 o
 -13   7   7        266.48        277.01        12.77 o
 -11   7   7         86.77         74.67         7.49 o
  -9   7   7       1314.87       1287.40        27.55 o
  -7   7   7        199.40        204.53         9.65 o
  -5   7   7        567.93        549.45        13.82 o
  -3   7   7       1475.54       1469.67        25.46 o
  -1   7   7       2027.51       1990.26        32.33 o
   1   7   7       1490.78       1479.36        34.01 o
   3   7   7         59.83         54.02         7.38 o
   5   7   7        230.85        204.08        11.71 o
   7   7   7          3.84          5.04         3.75 o
   9   7   7        135.51        134.73        11.92 o
 -14   8   7         35.99         26.26         5.05 o
 -12   8   7         62.43         67.42         7.60 o
 -10   8   7        194.06        190.98        19.27 o
  -8   8   7        658.33        613.84        17.99 o
  -6   8   7        804.23        816.18        18.52 o
  -4   8   7        219.99        205.08         9.93 o
  -2   8   7        656.56        713.53        19.08 o
   0   8   7         72.12         54.66         7.59 o
   2   8   7       1406.04       1399.68        34.61 o
   4   8   7        304.58        289.05        14.60 o
   6   8   7        119.98        118.51        10.04 o
   8   8   7         60.28         63.12        11.48 o
 -13   9   7        112.17        116.38        11.98 o
 -11   9   7         27.81         29.95         5.48 o
  -9   9   7        184.69        189.07        10.70 o
  -7   9   7        198.50        209.22         9.61 o
  -5   9   7         39.58         38.84         5.03 o
  -3   9   7        155.09        135.84        10.30 o
  -1   9   7        201.99        222.50        11.20 o
   1   9   7        193.33        174.57        11.91 o
   3   9   7        252.69        288.39        15.03 o
   5   9   7        247.90        272.12        15.03 o
   7   9   7        171.90        190.47        36.47 o
 -12  10   7         86.33         75.87        10.15 o
 -10  10   7         82.54         82.33        12.34 o
  -8  10   7        550.86        522.39        20.05 o
  -6  10   7         10.88         13.38         4.14 o
  -4  10   7        346.06        366.55        12.82 o
  -2  10   7        114.39        124.25         8.60 o
   0  10   7        213.00        184.38        12.36 o
   2  10   7        293.12        337.83        16.53 o
   4  10   7        341.00        348.34        17.44 o
   6  10   7         46.61         66.67        13.03 o
  -9  11   7        369.78        377.17        15.85 o
  -7  11   7        302.14        364.20        15.34 o
  -5  11   7         81.36         70.60         8.36 o
  -3  11   7        228.34        256.17        11.35 o
  -1  11   7         24.87         29.68         6.69 o
   1  11   7         79.57         89.89        10.68 o
   3  11   7        364.84        447.81        20.33 o
  -4  12   7        443.13        564.94        38.80 o
 -18   0   8         37.15         24.15         6.88 o
 -16   0   8        884.55        903.68        30.71 o
 -14   0   8         61.03         59.44         8.39 o
 -12   0   8       5936.44       6054.54        95.49 o
 -10   0   8       2055.54       2015.91        37.22 o
  -8   0   8       1924.97       1818.75        28.03 o
  -6   0   8       1073.41       1175.61        20.41 o
  -4   0   8        736.44        758.53        17.19 o
  -2   0   8        747.34        805.73        14.96 o
   0   0   8        290.05        297.13        14.29 o
   2   0   8       1265.36       1197.08        25.75 o
   4   0   8       1591.92       1601.30        42.70 o
   6   0   8       1458.03       1421.83        75.66 o
   8   0   8        196.97        186.03        16.30 o
  10   0   8        416.44        429.14        36.47 o
  12   0   8         79.52         49.67        17.85 o
 -19   1   8         65.64         69.94        11.09 o
 -17   1   8        101.10         99.70         8.12 o
 -15   1   8        367.45        381.12        11.56 o
 -13   1   8       1315.46       1340.42        23.52 o
 -11   1   8        620.61        531.07        12.01 o
  -9   1   8        143.04        140.25         4.19 o
  -7   1   8       2260.79       2430.22        26.78 o
  -5   1   8       2481.98       2603.94        26.69 o
  -3   1   8        681.73        722.88        10.73 o
  -1   1   8        880.59        952.71        16.44 o
   1   1   8       1520.90       1606.20        22.01 o
   3   1   8       1345.53       1305.42        22.39 o
   5   1   8        752.82        775.22        16.99 o
   7   1   8       1645.55       1651.86        39.55 o
   9   1   8         94.58         77.48        10.76 o
  11   1   8        257.43        287.17        22.48 o
 -18   2   8         68.71         59.91         7.27 o
 -16   2   8        485.19        488.16        16.26 o
 -14   2   8        267.64        249.67        14.56 o
 -12   2   8       1621.83       1641.13        30.16 o
 -10   2   8         64.89         62.62         3.52 o
  -8   2   8       6297.41       7018.78        68.70 o
  -6   2   8      15682.41      17198.95       131.97 o
  -4   2   8        590.76        569.97        10.58 o
  -2   2   8       1330.46       1320.86        18.26 o
   0   2   8       1013.05       1033.82        17.44 o
   2   2   8        239.26        186.24         7.11 o
   4   2   8        613.96        609.04        14.35 o
   6   2   8        337.12        303.66        11.96 o
   8   2   8        227.72        217.99        10.74 o
  10   2   8        616.44        713.01        34.29 o
  12   2   8         72.26         46.76        12.03 o
 -19   3   8         48.52         36.62         6.49 o
 -17   3   8        621.65        626.40        19.64 o
 -15   3   8        144.67        143.22         8.80 o
 -13   3   8       1190.88       1242.49        26.26 o
 -11   3   8       1389.23       1416.04        23.77 o
  -9   3   8         17.47         20.60         2.54 o
  -7   3   8        395.57        323.02         7.95 o
  -5   3   8        141.03        143.50         4.82 o
  -3   3   8       2376.71       2468.17        27.95 o
  -1   3   8       3350.71       3535.43        51.57 o
   1   3   8         18.83          8.99         2.67 o
   3   3   8        209.08        168.81         8.38 o
   5   3   8        333.00        340.40        10.95 o
   7   3   8        863.55        889.17        22.83 o
   9   3   8         15.49         11.54         4.14 o
  11   3   8        908.18       1033.65        63.63 o
 -18   4   8         22.74         20.71         5.39 o
 -16   4   8         75.82         59.53         7.22 o
 -14   4   8        730.56        739.51        20.30 o
 -12   4   8         16.40         20.51         3.42 o
 -10   4   8        466.89        485.42        15.79 o
  -8   4   8        258.85        252.11         7.26 o
  -6   4   8        562.96        648.66        11.70 o
  -4   4   8        499.54        442.90         9.20 o
  -2   4   8        891.62        876.14        14.91 o
   0   4   8        505.59        530.44        12.96 o
   2   4   8        203.16        211.48        10.73 o
   4   4   8         91.92         83.98         6.55 o
   6   4   8        193.43        177.75         9.68 o
   8   4   8         55.00         39.82         6.05 o
  10   4   8        159.47        158.44        10.61 o
 -17   5   8        802.64        895.45        25.09 o
 -15   5   8         49.10         38.99         5.82 o
 -13   5   8        859.36        856.98        22.01 o
 -11   5   8        588.66        593.28        23.97 o
  -9   5   8        317.80        270.31        10.53 o
  -7   5   8       2103.97       2205.07        39.70 o
  -5   5   8        666.35        554.73        13.36 o
  -3   5   8       2263.41       2335.36        30.99 o
  -1   5   8       1085.08       1095.97        20.29 o
   1   5   8        185.09        183.61         7.90 o
   3   5   8       1037.17        957.80        19.89 o
   5   5   8         15.48         21.79         3.67 o
   7   5   8        909.92        905.51        21.13 o
   9   5   8        117.43        101.06         9.07 o
  11   5   8        222.29        213.21        18.26 o
 -16   6   8        739.78        721.46        21.99 o
 -14   6   8         72.89         76.77         7.61 o
 -12   6   8       1087.32       1077.39        35.51 o
 -10   6   8        420.63        393.19        13.47 o
  -8   6   8        327.23        269.36        10.84 o
  -6   6   8       1418.47       1357.87        21.98 o
  -4   6   8       1483.54       1497.91        25.43 o
  -2   6   8       3668.92       3684.52        49.54 o
   0   6   8        851.91        852.86        20.46 o
   2   6   8        324.75        323.11        12.27 o
   4   6   8        256.21        199.64         8.94 o
   6   6   8        231.33        224.02        12.16 o
   8   6   8         51.09         49.41         6.23 o
  10   6   8         80.35         68.61         8.61 o
 -15   7   8          2.27          6.65         4.04 o
 -13   7   8         23.13         12.16         4.01 o
 -11   7   8        139.65        141.67         8.62 o
  -9   7   8         52.81         65.40         6.97 o
  -7   7   8         36.97         39.68         4.64 o
  -5   7   8        625.73        641.87        15.82 o
  -3   7   8       1205.12       1239.05        29.90 o
  -1   7   8       1335.04       1366.91        30.00 o
   1   7   8        398.59        433.44        24.08 o
   3   7   8        195.61        191.19         9.95 o
   5   7   8        169.83        168.76        15.91 o
   7   7   8        157.38        131.33        10.37 o
   9   7   8        113.16        142.11        28.71 o
 -14   8   8         71.38         71.55         7.90 o
 -12   8   8        242.47        246.68        16.80 o
 -10   8   8        280.09        268.34        14.07 o
  -8   8   8        329.23        297.42        12.57 o
  -6   8   8        178.41        164.96         7.45 o
  -4   8   8        264.87        247.43         9.89 o
  -2   8   8        187.29        173.80        11.16 o
   0   8   8        326.26        325.14        15.20 o
   2   8   8       1473.82       1610.01        38.33 o
   4   8   8         57.96         47.79         9.59 o
   6   8   8        219.49        218.89        13.69 o
   8   8   8         64.21         44.32        12.42 o
 -13   9   8         30.96         27.16         5.69 o
 -11   9   8        259.09        222.72        11.97 o
  -9   9   8        589.12        576.07        21.17 o
  -7   9   8         21.23         15.58         3.81 o
  -5   9   8        548.19        523.38        15.17 o
  -3   9   8         22.92         15.25         4.48 o
  -1   9   8        490.58        491.13        19.54 o
   1   9   8        360.29        384.00        17.60 o
   3   9   8        363.02        365.55        26.33 o
   5   9   8        464.29        526.03        31.80 o
 -12  10   8        150.96        136.88        12.07 o
 -10  10   8        189.54        169.64        10.95 o
  -8  10   8        121.28        129.77         9.69 o
  -6  10   8        320.08        350.75        14.82 o
  -4  10   8        460.37        477.53        15.04 o
  -2  10   8        296.97        307.51        15.98 o
   0  10   8        303.79        329.43        20.21 o
   2  10   8        658.56        674.41        37.87 o
   4  10   8        240.21        245.87        15.22 o
  -9  11   8         18.78         15.99         5.34 o
  -7  11   8        201.69        220.75        12.29 o
  -5  11   8        155.25        182.93        13.78 o
  -3  11   8         76.07         70.87        11.83 o
  -1  11   8         28.44         29.94         6.50 o
   1  11   8         87.07        101.06        12.11 o
 -19   1   9        412.52        493.81        20.41 o
 -17   1   9        117.14        111.10         8.35 o
 -15   1   9        772.49        799.52        20.40 o
 -13   1   9       1048.88       1018.56        31.25 o
 -11   1   9        764.20        714.67        13.42 o
  -9   1   9       3128.10       3338.54        36.19 o
  -7   1   9       1107.71       1168.47        15.51 o
  -5   1   9       2069.18       2151.86        26.25 o
  -3   1   9        594.25        582.39         9.62 o
  -1   1   9       1927.37       1948.33        28.31 o
   1   1   9       1560.84       1519.05        24.96 o
   3   1   9        995.25        985.06        19.41 o
   5   1   9       4181.31       4306.51        57.91 o
   7   1   9         15.95          7.15         3.52 o
   9   1   9       1025.02       1090.72        39.41 o
  11   1   9          8.64          9.31         6.84 o
 -18   2   9        178.15        178.25        18.75 o
 -16   2   9        372.14        375.08        17.03 o
 -14   2   9       1134.00       1117.95        28.56 o
 -12   2   9          4.10          1.52         2.08 o
 -10   2   9        984.71        889.45        15.03 o
  -8   2   9         90.25         97.15         3.84 o
  -6   2   9        646.82        528.71        10.05 o
  -4   2   9        896.29        909.63        14.80 o
  -2   2   9        338.21        342.83         9.93 o
   0   2   9        166.26        140.34         8.21 o
   2   2   9        317.51        265.22         9.18 o
   4   2   9        146.06        130.46         7.30 o
   6   2   9         46.68         41.51         7.02 o
   8   2   9        225.17        231.65        14.28 o
  10   2   9        571.67        601.24        60.14 o
 -19   3   9         44.30         46.61         7.16 o
 -17   3   9        132.98        141.61         9.75 o
 -15   3   9         10.42          2.25         2.86 o
 -13   3   9        231.35        211.98         9.93 o
 -11   3   9        590.57        672.01        18.00 o
  -9   3   9       1344.55       1423.94        19.71 o
  -7   3   9        220.04        177.66         5.34 o
  -5   3   9        501.33        522.18        13.30 o
  -3   3   9       1335.61       1275.54        24.86 o
  -1   3   9        901.96        906.39        30.91 o
   1   3   9        522.06        491.22        20.50 o
   3   3   9        134.13        115.55         6.53 o
   5   3   9        573.60        511.94        14.38 o
   7   3   9        565.66        620.93        19.22 o
   9   3   9        256.77        238.31        15.16 o
  11   3   9         79.01         67.50        13.92 o
 -18   4   9        466.06        504.84        18.40 o
 -16   4   9        715.05        726.93        21.32 o
 -14   4   9       3114.16       3266.71        54.49 o
 -12   4   9        326.29        305.84        10.47 o
 -10   4   9       4329.81       4523.42        58.75 o
  -8   4   9        665.84        637.78        12.91 o
  -6   4   9       6385.69       6714.02        73.51 o
  -4   4   9       2966.06       3052.51        37.88 o
  -2   4   9        720.14        715.39        15.65 o
   0   4   9       2624.89       2621.44        43.33 o
   2   4   9         18.96         16.74         3.88 o
   4   4   9       1100.16       1099.22        22.23 o
   6   4   9        105.90        100.79         8.03 o
   8   4   9        422.94        455.84        18.37 o
  10   4   9        498.48        624.87        27.58 o
 -17   5   9         66.22         73.63        10.64 o
 -15   5   9         14.19         13.26         3.96 o
 -13   5   9        143.02         91.00         7.52 o
 -11   5   9        255.54        223.18         9.05 o
  -9   5   9       2069.24       1961.02        35.16 o
  -7   5   9        117.70        106.59         5.64 o
  -5   5   9       1762.10       1703.76        27.96 o
  -3   5   9       1449.34       1453.70        28.67 o
  -1   5   9         57.31         54.04         5.10 o
   1   5   9        830.88        798.46        22.42 o
   3   5   9         31.72         27.06         4.22 o
   5   5   9         13.58          7.51         3.23 o
   7   5   9        251.94        250.44        10.90 o
   9   5   9         61.29         54.00         7.88 o
 -16   6   9        217.59        185.37        11.56 o
 -14   6   9        395.33        423.54        15.76 o
 -12   6   9         46.76         33.92         5.26 o
 -10   6   9         45.91         40.69         5.49 o
  -8   6   9        580.63        561.13        16.24 o
  -6   6   9         68.89         60.63         4.86 o
  -4   6   9        641.21        650.22        18.09 o
  -2   6   9         18.66         13.22         3.54 o
   0   6   9        578.88        564.57        16.74 o
   2   6   9          3.38          1.19         2.69 o
   4   6   9        273.73        294.84        14.90 o
   6   6   9        105.87        114.06         7.94 o
   8   6   9         27.04         25.80         5.43 o
 -15   7   9        300.21        342.88        15.10 o
 -13   7   9         12.28         11.65         4.12 o
 -11   7   9        375.46        364.31        14.01 o
  -9   7   9        869.39        834.33        21.49 o
  -7   7   9         34.94         26.43         3.93 o
  -5   7   9       2061.19       2059.59        33.73 o
  -3   7   9       2381.60       2475.24        42.96 o
  -1   7   9        833.56        887.47        22.41 o
   1   7   9        890.59        817.65        27.55 o
   3   7   9        372.66        368.69        14.30 o
   5   7   9        128.35        128.05         9.09 o
   7   7   9         43.62         31.11         9.13 o
 -14   8   9          3.15          5.17         4.18 o
 -12   8   9         29.60         29.59         6.05 o
 -10   8   9        112.37         85.71         7.74 o
  -8   8   9        334.84        288.93        11.46 o
  -6   8   9         48.98         46.74         6.07 o
  -4   8   9         30.37         28.85         4.97 o
  -2   8   9         34.33         25.26         5.00 o
   0   8   9         62.44         56.80         7.06 o
   2   8   9        698.15        707.72        24.01 o
   4   8   9         30.41         25.26         6.67 o
   6   8   9         64.15         58.30         9.08 o
 -13   9   9         64.85         68.92         9.07 o
 -11   9   9         62.89         54.68         8.74 o
  -9   9   9        277.42        282.70        12.09 o
  -7   9   9          4.42          4.79         3.14 o
  -5   9   9        174.43        163.77         8.93 o
  -3   9   9          5.82          6.00         4.30 o
  -1   9   9        689.30        753.72        25.22 o
   1   9   9        654.22        641.15        23.54 o
   3   9   9        380.21        474.44        20.52 o
   5   9   9        255.36        290.38        16.32 o
 -10  10   9        236.06        246.87        12.98 o
  -8  10   9         79.20         93.14         9.07 o
  -6  10   9         42.22         34.76         6.18 o
  -4  10   9        347.74        353.79        23.43 o
  -2  10   9         53.78         54.80         8.33 o
   0  10   9        113.84        113.07        13.66 o
   2  10   9        522.03        606.28        23.97 o
  -7  11   9         80.58         85.40        11.54 o
  -5  11   9         62.40         74.67        12.40 o
  -3  11   9         44.27         45.81         7.87 o
  -1  11   9         22.63         19.28         6.14 o
 -18   0  10        309.87        310.55        20.28 o
 -16   0  10        436.31        457.46        32.98 o
 -14   0  10       1101.44       1046.21        41.91 o
 -12   0  10       2562.36       2442.51        45.66 o
 -10   0  10        510.51        526.01        25.76 o
  -8   0  10       1793.19       1740.13        28.99 o
  -6   0  10        576.50        543.36        14.11 o
  -4   0  10       1953.20       1886.72       110.97 o
  -2   0  10        338.08        310.18        12.05 o
   0   0  10        114.59        129.09         7.96 o
   2   0  10       1045.74       1012.97        33.03 o
   4   0  10       6063.42       6384.47       128.23 o
   6   0  10         84.87         65.40        18.24 o
   8   0  10        294.88        306.69        19.95 o
  10   0  10        312.89        276.26        31.82 o
 -19   1  10        215.44        241.88        13.06 o
 -17   1  10         67.49         56.39         6.30 o
 -15   1  10         35.96         33.59         4.58 o
 -13   1  10        195.90        159.65         9.88 o
 -11   1  10        441.47        453.66        11.75 o
  -9   1  10        526.32        531.24        11.20 o
  -7   1  10        903.02        845.80        12.57 o
  -5   1  10        199.86        202.52         6.24 o
  -3   1  10        595.10        597.66        14.45 o
  -1   1  10        223.38        198.06         6.63 o
   1   1  10         71.95         56.28         5.40 o
   3   1  10        398.37        386.15        11.75 o
   5   1  10        357.62        365.83        14.02 o
   7   1  10        351.35        309.59        13.73 o
   9   1  10        142.90        177.71        26.38 o
 -18   2  10          4.62          1.94         3.44 o
 -16   2  10        255.23        288.17        20.50 o
 -14   2  10        777.85        791.99        20.38 o
 -12   2  10       1654.06       1705.44        28.12 o
 -10   2  10       1350.95       1378.61        19.30 o
  -8   2  10       3034.79       3220.98        32.40 o
  -6   2  10        516.53        567.68        13.39 o
  -4   2  10        915.96        901.50        15.30 o
  -2   2  10       3787.89       3643.96        55.21 o
   0   2  10         83.30         74.18         5.85 o
   2   2  10       1831.01       1788.20        29.79 o
   4   2  10         97.11         89.98         6.26 o
   6   2  10        695.54        742.59        21.26 o
   8   2  10         10.47          9.31         4.99 o
  10   2  10        148.74        140.93        21.73 o
 -19   3  10         69.20         56.94         7.75 o
 -17   3  10        454.13        447.44        16.52 o
 -15   3  10        210.63        188.26        14.79 o
 -13   3  10        940.12        908.31        23.75 o
 -11   3  10       1134.25       1119.43        27.51 o
  -9   3  10       1117.21       1093.00        15.72 o
  -7   3  10       4937.36       4903.97        45.71 o
  -5   3  10         11.72         10.76         2.23 o
  -3   3  10       4959.77       4948.47        71.05 o
  -1   3  10        798.96        762.71        18.96 o
   1   3  10       1240.16       1272.81        26.95 o
   3   3  10       1076.60       1035.54        21.59 o
   5   3  10        307.98        287.26        10.90 o
   7   3  10        792.82        868.22        29.42 o
   9   3  10        137.48        138.58        12.78 o
 -18   4  10        165.06        166.59        10.93 o
 -16   4  10        307.81        319.46        14.12 o
 -14   4  10        252.08        244.30        11.43 o
 -12   4  10        131.01        106.04         8.28 o
 -10   4  10        116.55        104.52         6.21 o
  -8   4  10        451.62        450.75        14.63 o
  -6   4  10        106.23        112.67         5.66 o
  -4   4  10         50.88         47.91         4.75 o
  -2   4  10       1752.47       1676.72        32.49 o
   0   4  10          6.80          1.66         2.56 o
   2   4  10        103.55         64.70         6.58 o
   4   4  10        231.87        218.67        10.61 o
   6   4  10        236.62        213.81        11.68 o
   8   4  10        318.82        370.28        15.89 o
 -17   5  10        418.98        454.59        20.05 o
 -15   5  10        519.71        501.64        17.19 o
 -13   5  10        259.03        253.97        11.83 o
 -11   5  10        143.71        144.05         7.39 o
  -9   5  10        832.38        874.84        26.02 o
  -7   5  10        936.70        970.04        17.96 o
  -5   5  10        412.48        426.75        22.53 o
  -3   5  10       4004.36       4100.51        62.22 o
  -1   5  10       1700.83       1703.01        29.33 o
   1   5  10        960.55        897.39        20.04 o
   3   5  10        312.52        288.82        11.22 o
   5   5  10        597.89        574.37        18.87 o
   7   5  10        257.93        236.75        12.59 o
 -16   6  10        140.97        181.16        11.86 o
 -14   6  10        249.79        237.12        12.04 o
 -12   6  10        846.92        861.63        20.02 o
 -10   6  10        213.91        165.89         9.09 o
  -8   6  10       1120.29       1175.53        23.66 o
  -6   6  10        801.65        763.77        17.65 o
  -4   6  10        344.92        291.27        15.57 o
  -2   6  10        811.45        777.87        20.72 o
   0   6  10         93.01         94.34         8.18 o
   2   6  10        373.69        387.61        14.51 o
   4   6  10         47.00         33.67         5.75 o
   6   6  10        275.62        253.62        11.74 o
   8   6  10         75.61         61.58         8.42 o
 -15   7  10         47.97         37.71         6.65 o
 -13   7  10         13.04         16.92         4.08 o
 -11   7  10        181.76        181.21        10.11 o
  -9   7  10         80.41         66.75         6.72 o
  -7   7  10        108.84        113.24         6.65 o
  -5   7  10        220.39        198.09        10.08 o
  -3   7  10         25.06         21.55         4.56 o
  -1   7  10        333.54        307.42        20.95 o
   1   7  10        146.32        139.53        11.49 o
   3   7  10         25.02         24.86         5.17 o
   5   7  10        114.70        106.24         9.00 o
   7   7  10        136.37        111.33        11.76 o
 -14   8  10        196.97        199.59        12.13 o
 -12   8  10        270.16        268.51        13.09 o
 -10   8  10         58.23         49.27         8.40 o
  -8   8  10        228.45        229.20        10.38 o
  -6   8  10         21.17         19.64         4.02 o
  -4   8  10        286.90        258.27        12.20 o
  -2   8  10        260.73        257.79        12.31 o
   0   8  10         42.19         49.32         7.52 o
   2   8  10        102.26        116.02        18.20 o
   4   8  10         34.68         49.35         8.27 o
 -13   9  10        205.77        199.97        12.21 o
 -11   9  10        153.82        144.77        10.31 o
  -9   9  10         33.21         18.07         5.92 o
  -7   9  10        100.19         90.08         8.62 o
  -5   9  10         31.62         36.38         6.10 o
  -3   9  10        100.90         99.11        10.36 o
  -1   9  10        446.39        449.44        20.01 o
   1   9  10        471.48        534.42        21.89 o
   3   9  10        293.23        305.85        23.25 o
 -10  10  10        102.63        108.34        10.51 o
  -8  10  10         51.84         46.72         8.62 o
  -6  10  10         18.48         21.04         5.79 o
  -4  10  10         57.60         38.16        12.29 o
  -2  10  10          1.31         -3.29         4.07 o
   0  10  10        488.03        480.00        21.56 o
 -19   1  11        150.12        144.35        14.90 o
 -17   1  11         24.72         13.04         4.33 o
 -15   1  11       1624.04       1707.15        34.52 o
 -13   1  11        118.37         91.11         6.24 o
 -11   1  11       2544.44       2539.28        37.17 o
  -9   1  11       1786.31       1830.36        21.34 o
  -7   1  11        569.98        532.25         9.82 o
  -5   1  11        757.36        737.49        15.93 o
  -3   1  11       1589.91       1603.29        26.28 o
  -1   1  11       1016.64       1002.78        20.05 o
   1   1  11        359.14        335.70        11.07 o
   3   1  11        501.28        478.84        16.58 o
   5   1  11        197.62        165.60        10.00 o
   7   1  11        495.59        488.07        19.86 o
   9   1  11        100.33        110.24        15.91 o
 -18   2  11         19.88         18.19         4.38 o
 -16   2  11        220.10        208.51         9.68 o
 -14   2  11        324.19        304.30        10.88 o
 -12   2  11        145.23        132.17         6.84 o
 -10   2  11       1491.32       1444.08        19.23 o
  -8   2  11        130.78        114.38         4.34 o
  -6   2  11       1043.80        989.95        17.09 o
  -4   2  11        476.21        452.86        14.21 o
  -2   2  11          5.00          1.16         2.28 o
   0   2  11        103.28         80.86         7.08 o
   2   2  11         62.67         59.89         5.63 o
   4   2  11        755.58        775.82        21.69 o
   6   2  11        287.99        275.39        12.99 o
   8   2  11        353.92        362.01        19.51 o
 -17   3  11          9.83         12.92         5.26 o
 -15   3  11        323.01        319.62        13.25 o
 -13   3  11         14.73         10.54         3.46 o
 -11   3  11        781.12        777.52        14.44 o
  -9   3  11       1943.51       1983.61        23.12 o
  -7   3  11        846.01        855.80        12.86 o
  -5   3  11       1008.62        969.64        19.91 o
  -3   3  11        352.71        349.12        12.72 o
  -1   3  11        902.85        795.76        20.40 o
   1   3  11        230.08        214.36        10.31 o
   3   3  11        351.88        332.94        11.69 o
   5   3  11        223.46        219.10         9.88 o
   7   3  11        321.89        357.03        19.00 o
 -18   4  11         90.38         98.81         9.24 o
 -16   4  11        332.63        331.33        17.48 o
 -14   4  11         96.84        116.74        11.63 o
 -12   4  11         48.27         43.50         9.52 o
 -10   4  11        175.70        181.40         7.29 o
  -8   4  11        180.65        159.01         8.24 o
  -6   4  11       2360.12       2441.54        37.27 o
  -4   4  11       1881.04       1934.45        31.79 o
  -2   4  11        154.74        162.17         7.90 o
   0   4  11       1629.27       1608.89        32.32 o
   2   4  11         17.18         12.72         3.97 o
   4   4  11        920.36        928.90        21.54 o
   6   4  11         40.47         43.29         6.93 o
   8   4  11        444.61        477.20        25.78 o
 -17   5  11        361.51        377.03        16.25 o
 -15   5  11          1.41          0.03         3.08 o
 -13   5  11         45.07         47.30         6.36 o
 -11   5  11          2.67          2.36         2.35 o
  -9   5  11        687.40        646.89        16.36 o
  -7   5  11        730.60        728.73        17.27 o
  -5   5  11       3382.26       3457.13        55.42 o
  -3   5  11        740.14        744.66        26.66 o
  -1   5  11       1340.47       1394.04        26.40 o
   1   5  11        165.95        153.17         8.28 o
   3   5  11         37.29         20.56         4.47 o
   5   5  11        166.66        151.33         9.03 o
   7   5  11        290.11        310.03        14.95 o
 -16   6  11        236.03        221.23        12.43 o
 -14   6  11        326.20        339.70        26.32 o
 -12   6  11        197.79        192.71        12.18 o
 -10   6  11        277.87        274.56        10.94 o
  -8   6  11        119.15        101.61         6.27 o
  -6   6  11        332.52        334.25        13.15 o
  -4   6  11        245.20        236.12        11.29 o
  -2   6  11         34.10         31.94         5.52 o
   0   6  11        201.96        189.84        10.47 o
   2   6  11        125.65        115.69         9.74 o
   4   6  11        462.31        482.07        17.55 o
   6   6  11         41.92         33.32         6.15 o
 -15   7  11        133.93        114.84        10.15 o
 -13   7  11         14.32         18.50         4.49 o
 -11   7  11        578.38        537.21        17.79 o
  -9   7  11        185.29        166.82         9.10 o
  -7   7  11        915.94        958.60        21.48 o
  -5   7  11        463.05        454.46        16.14 o
  -3   7  11         81.39         88.47         7.93 o
  -1   7  11        405.37        416.10        17.54 o
   1   7  11         92.23         94.88         8.50 o
   3   7  11        349.67        363.40        15.49 o
   5   7  11         40.46         47.76         7.35 o
 -14   8  11        132.78        116.28        10.12 o
 -12   8  11         93.52        100.70        10.69 o
 -10   8  11         18.49         14.58         4.38 o
  -8   8  11        107.53         94.52         8.28 o
  -6   8  11          2.92          2.50         2.81 o
  -4   8  11        109.15         93.68         8.24 o
  -2   8  11        143.25        128.76         9.37 o
   0   8  11        231.09        216.94        12.09 o
   2   8  11        268.82        288.06        16.27 o
   4   8  11          1.51          5.83         4.53 o
 -11   9  11        234.70        253.76        12.32 o
  -9   9  11        318.69        341.87        19.94 o
  -7   9  11        195.07        194.13        12.55 o
  -5   9  11        229.59        231.36        12.41 o
  -3   9  11        185.26        170.95        14.32 o
  -1   9  11        702.99        737.80        26.38 o
   1   9  11         92.73        120.19        11.49 o
  -8  10  11         57.13         55.27         8.87 o
  -6  10  11         50.68         49.93         8.44 o
  -4  10  11         11.67         14.23         5.82 o
  -2  10  11         43.06         44.51        13.05 o
 -18   0  12        487.44        601.41        29.35 o
 -16   0  12        310.70        314.49        19.47 o
 -14   0  12       1470.46       1469.32        79.15 o
 -12   0  12        791.92        826.76        29.07 o
 -10   0  12        398.79        342.33        17.90 o
  -8   0  12        927.34        918.09        23.64 o
  -6   0  12        669.56        596.46        18.86 o
  -4   0  12       3832.94       3766.89        66.14 o
  -2   0  12       1792.30       1765.14        41.81 o
   0   0  12       3178.12       3171.76        74.53 o
   2   0  12       2944.20       3112.45        75.75 o
   4   0  12        142.93        185.55        15.52 o
   6   0  12        405.71        385.99        22.93 o
   8   0  12          0.81          4.66        10.09 o
 -19   1  12         68.78         68.99         8.66 o
 -17   1  12        180.31        186.64        11.13 o
 -15   1  12        168.61        169.00        10.05 o
 -13   1  12        443.73        406.71        14.26 o
 -11   1  12         95.19        105.68         5.40 o
  -9   1  12        804.90        765.30        12.19 o
  -7   1  12        220.62        200.11         7.18 o
  -5   1  12        151.47        119.22         8.72 o
  -3   1  12         77.13         74.45         5.75 o
  -1   1  12        473.47        466.72        13.85 o
   1   1  12         23.09         29.53         5.16 o
   3   1  12        176.37        150.08        15.32 o
   5   1  12         21.35         26.93         5.42 o
   7   1  12         56.12         49.93         9.07 o
 -18   2  12         85.42         84.28         9.32 o
 -16   2  12        378.33        393.06        15.67 o
 -14   2  12         75.55         69.26         6.08 o
 -12   2  12        276.88        303.65         9.68 o
 -10   2  12        383.63        373.69         8.32 o
  -8   2  12         89.45         99.36         4.59 o
  -6   2  12        494.53        461.14        12.75 o
  -4   2  12       1136.26       1075.68        24.37 o
  -2   2  12       1056.28       1039.07        24.25 o
   0   2  12        241.32        226.14         9.55 o
   2   2  12       1697.98       1685.75        35.09 o
   4   2  12        381.74        370.87        15.23 o
   6   2  12        429.50        425.49        18.82 o
   8   2  12        116.43        110.30        12.43 o
 -17   3  12        528.42        565.34        17.12 o
 -15   3  12        133.37        131.14         7.89 o
 -13   3  12        644.84        602.81        17.94 o
 -11   3  12        155.04        136.28         5.82 o
  -9   3  12       2935.89       2936.35        31.46 o
  -7   3  12       1301.92       1316.33        22.62 o
  -5   3  12        314.23        281.37        10.22 o
  -3   3  12       1622.10       1575.98        32.02 o
  -1   3  12         26.17         11.44         3.61 o
   1   3  12       1230.36       1291.34        27.62 o
   3   3  12        113.21        104.92         7.22 o
   5   3  12        202.76        186.75        11.20 o
   7   3  12        470.19        489.30        23.24 o
 -18   4  12          9.85         12.02         4.81 o
 -16   4  12         16.51         17.76         4.82 o
 -14   4  12        111.84        103.01         8.18 o
 -12   4  12        113.49        107.36         6.64 o
 -10   4  12        242.25        214.44         7.54 o
  -8   4  12        623.91        573.23        13.53 o
  -6   4  12        142.05        118.21         6.89 o
  -4   4  12         75.83         78.87         6.82 o
  -2   4  12        191.19        181.45         8.69 o
   0   4  12        174.33        138.89         9.10 o
   2   4  12        148.47        137.46         8.10 o
   4   4  12        142.45        158.88         9.14 o
   6   4  12         68.08         61.16        10.10 o
 -17   5  12        561.23        600.81        27.33 o
 -15   5  12         36.25         24.36         4.96 o
 -13   5  12        357.95        379.28        14.77 o
 -11   5  12         13.31          8.59         3.05 o
  -9   5  12       1324.09       1306.55        25.25 o
  -7   5  12        161.88        146.22         8.93 o
  -5   5  12       1145.01       1185.54        48.05 o
  -3   5  12       1418.56       1422.97        30.78 o
  -1   5  12         84.31         75.65         8.74 o
   1   5  12        591.57        602.51        18.11 o
   3   5  12        182.29        174.39         8.57 o
   5   5  12        226.33        234.17        11.58 o
 -16   6  12         19.74         23.41         5.79 o
 -14   6  12         16.68         13.51         4.52 o
 -12   6  12        320.40        325.84        11.98 o
 -10   6  12         47.90         49.71         6.72 o
  -8   6  12        997.28        990.87        21.87 o
  -6   6  12        895.49        960.33        32.15 o
  -4   6  12         73.36         64.72         7.46 o
  -2   6  12        682.80        623.86        22.07 o
   0   6  12        118.94        102.75         8.70 o
   2   6  12        448.72        467.22        17.21 o
   4   6  12         23.54         22.83         5.62 o
 -15   7  12         10.32          4.97         4.29 o
 -13   7  12         65.51         78.49         7.46 o
 -11   7  12        448.57        423.38        14.75 o
  -9   7  12         82.99         82.41         8.15 o
  -7   7  12        213.59        205.48        13.29 o
  -5   7  12        124.88        115.54         8.78 o
  -3   7  12        423.15        468.92        17.20 o
  -1   7  12        390.10        416.98        16.28 o
   1   7  12         69.97         63.47         9.86 o
   3   7  12        237.36        249.30        13.38 o
 -12   8  12        513.86        571.89        18.09 o
 -10   8  12         26.44         18.32         7.28 o
  -8   8  12        441.04        474.32        23.14 o
  -6   8  12         93.14         87.27        10.86 o
  -4   8  12        464.47        506.77        18.22 o
  -2   8  12        387.59        389.76        16.18 o
   0   8  12        316.36        360.85        15.79 o
   2   8  12        243.14        253.65        14.91 o
 -11   9  12         50.87         61.50         8.46 o
  -9   9  12         29.94         36.62         7.28 o
  -7   9  12         32.93         28.86         6.20 o
  -5   9  12         11.74         14.92         4.86 o
  -3   9  12         17.93         14.99         5.79 o
  -1   9  12        200.11        205.59        14.62 o
 -17   1  13        562.98        579.95        19.98 o
 -15   1  13        715.13        759.51        21.61 o
 -13   1  13        317.44        314.80        16.09 o
 -11   1  13       1084.97       1065.48        18.57 o
  -9   1  13        333.33        350.09        10.47 o
  -7   1  13        879.15        838.46        18.86 o
  -5   1  13       1588.76       1647.54        32.94 o
  -3   1  13        802.41        778.76        18.34 o
  -1   1  13       1242.09       1302.22        29.28 o
   1   1  13        144.87        127.81         9.07 o
   3   1  13         76.75         76.05         8.04 o
   5   1  13         23.21         30.74         6.38 o
 -18   2  13         18.60         40.19         6.76 o
 -16   2  13        189.43        193.39        11.23 o
 -14   2  13         60.09         67.44         6.84 o
 -12   2  13        260.09        260.16         9.60 o
 -10   2  13       1370.80       1334.04        19.39 o
  -8   2  13         15.25          8.50         2.39 o
  -6   2  13       2621.13       2651.04        46.05 o
  -4   2  13        124.89        122.73         8.77 o
  -2   2  13       1570.90       1662.90        29.83 o
   0   2  13         71.96         58.87         6.53 o
   2   2  13        990.32       1027.54        31.92 o
   4   2  13        643.20        663.22        21.65 o
   6   2  13         74.07         71.41        12.08 o
 -17   3  13        199.29        233.52        13.05 o
 -15   3  13        358.52        412.48        13.82 o
 -13   3  13        310.05        289.60        10.82 o
 -11   3  13        515.46        529.62        12.48 o
  -9   3  13         51.88         45.67         4.32 o
  -7   3  13        277.09        262.32        11.09 o
  -5   3  13        269.04        258.50        10.41 o
  -3   3  13         11.37          6.98         3.25 o
  -1   3  13        293.32        274.50        12.36 o
   1   3  13        217.90        213.50        10.00 o
   3   3  13        230.84        271.63        25.54 o
   5   3  13         34.38         38.42         6.83 o
 -16   4  13        137.94        136.00         8.42 o
 -14   4  13        128.76        140.31        10.15 o
 -12   4  13        364.62        374.11        11.52 o
 -10   4  13        272.87        242.86        10.70 o
  -8   4  13        122.23        122.16         7.17 o
  -6   4  13       1596.60       1661.37        33.71 o
  -4   4  13       1114.46       1125.98        26.15 o
  -2   4  13        613.89        617.66        16.95 o
   0   4  13       1161.10       1172.66        28.52 o
   2   4  13         94.43         76.46         7.06 o
   4   4  13        687.14        707.16        31.31 o
 -15   5  13         16.73          7.06         3.58 o
 -13   5  13          1.48         -0.66         3.08 o
 -11   5  13         73.00         75.10         6.47 o
  -9   5  13        148.73        141.40         7.19 o
  -7   5  13        294.13        286.84        23.75 o
  -5   5  13         23.87         19.54         4.68 o
  -3   5  13         34.36         45.57         6.48 o
  -1   5  13        168.08        170.61        10.44 o
   1   5  13         79.25         49.57         7.03 o
   3   5  13        266.43        265.04        12.32 o
 -14   6  13         22.30         27.92         9.53 o
 -12   6  13        238.41        254.24        11.14 o
 -10   6  13        351.22        363.84        15.12 o
  -8   6  13        554.01        519.11        15.71 o
  -6   6  13        854.05        876.05        23.98 o
  -4   6  13         77.81         61.70         7.45 o
  -2   6  13        129.35        135.83         9.76 o
   0   6  13         81.53         86.70         9.00 o
   2   6  13        411.45        391.88        16.54 o
 -13   7  13         10.92         16.26         4.72 o
 -11   7  13        299.48        338.11        15.07 o
  -9   7  13         84.68         76.41         8.30 o
  -7   7  13        722.52        766.77        20.23 o
  -5   7  13        111.24        100.40         8.91 o
  -3   7  13        320.46        328.47        14.93 o
  -1   7  13        457.19        495.83        22.84 o
   1   7  13          5.89          7.22         4.52 o
 -12   8  13        218.50        243.27        13.55 o
 -10   8  13         57.57         67.21         8.29 o
  -8   8  13         30.31         33.63         6.26 o
  -6   8  13         26.30         10.15         5.49 o
  -4   8  13        135.91        133.35         9.89 o
  -2   8  13        244.47        228.32        12.80 o
   0   8  13        260.13        354.31        16.36 o
  -9   9  13        122.44        109.42        22.50 o
  -7   9  13        214.65        216.04        13.00 o
  -5   9  13          2.29          2.21         4.33 o
  -3   9  13         97.12         88.99        11.34 o
 -18   0  14        436.46        463.26        26.06 o
 -16   0  14         58.13         49.54         9.83 o
 -14   0  14        757.30        874.23        27.76 o
 -12   0  14        563.53        568.14        26.74 o
 -10   0  14        293.69        250.02        17.85 o
  -8   0  14        786.99        737.37        23.14 o
  -6   0  14       1201.39       1177.40        30.42 o
  -4   0  14       2724.66       2707.20        68.49 o
  -2   0  14         13.62         17.85         7.76 o
   0   0  14       1590.68       1602.27        50.10 o
   2   0  14         61.34         63.53        11.34 o
   4   0  14       1152.49       1215.11        94.29 o
 -17   1  14        135.41        138.30        10.36 o
 -15   1  14         38.21         35.80         5.68 o
 -13   1  14        432.36        403.61        12.57 o
 -11   1  14        140.75        144.05         8.10 o
  -9   1  14        455.78        471.27        12.63 o
  -7   1  14         66.30         67.83         7.34 o
  -5   1  14        424.83        412.01        13.32 o
  -3   1  14        188.51        155.26         9.87 o
  -1   1  14        165.17        157.59        10.14 o
   1   1  14       1254.27       1341.11        32.18 o
   3   1  14         42.85         30.94         5.97 o
   5   1  14        214.03        207.53        12.77 o
 -16   2  14         20.10         29.44         5.77 o
 -14   2  14        437.15        459.23        13.95 o
 -12   2  14        319.42        295.45        11.73 o
 -10   2  14         51.66         58.62         5.49 o
  -8   2  14         39.52         41.93         5.36 o
  -6   2  14        118.99        119.76         8.31 o
  -4   2  14       1015.66       1045.78        25.71 o
  -2   2  14         11.35         14.89         3.83 o
   0   2  14       1023.43       1089.25        27.83 o
   2   2  14        362.36        398.82        16.48 o
   4   2  14        150.46        159.36        11.33 o
 -17   3  14         92.29        124.35        11.42 o
 -15   3  14         86.13         90.12         8.38 o
 -13   3  14         73.55         67.48         7.94 o
 -11   3  14        140.09        112.01         8.51 o
  -9   3  14        389.05        376.06        11.41 o
  -7   3  14         50.27         41.47         5.22 o
  -5   3  14        303.18        300.55        12.98 o
  -3   3  14        280.98        259.29        12.33 o
  -1   3  14        132.61        130.94         8.16 o
   1   3  14        509.57        565.90        19.72 o
   3   3  14         22.88         20.02         5.87 o
 -16   4  14         75.88         66.73         8.23 o
 -14   4  14         66.18         75.88         6.65 o
 -12   4  14         25.74         24.19         5.00 o
 -10   4  14        172.33        134.54         8.11 o
  -8   4  14         95.21         71.06         6.56 o
  -6   4  14        492.63        482.05        16.92 o
  -4   4  14          8.78          6.66         3.16 o
  -2   4  14         15.29         15.30         5.54 o
   0   4  14         65.64         67.49         7.14 o
   2   4  14          4.22          7.44         4.33 o
   4   4  14         41.94         50.25        10.20 o
 -15   5  14         16.05          9.49         4.70 o
 -13   5  14        222.89        259.72        12.84 o
 -11   5  14        236.02        221.29        10.21 o
  -9   5  14        841.01        948.56        24.81 o
  -7   5  14        119.23        105.31         8.66 o
  -5   5  14        189.19        189.61        10.91 o
  -3   5  14        157.74        137.39         9.59 o
  -1   5  14         34.53         23.19         5.50 o
   1   5  14        630.99        735.44        20.10 o
   3   5  14         53.04         41.09         6.29 o
 -14   6  14         24.50         22.13         5.59 o
 -12   6  14        269.29        272.00        11.87 o
 -10   6  14        463.18        497.99        18.08 o
  -8   6  14        407.90        383.58        13.96 o
  -6   6  14        291.35        293.72        16.80 o
  -4   6  14        571.39        573.56        19.74 o
  -2   6  14         87.76         85.92         9.31 o
   0   6  14        196.45        210.59        14.11 o
   2   6  14        220.05        215.67        11.36 o
 -13   7  14        152.97        169.21        11.67 o
 -11   7  14         11.02         10.05         4.00 o
  -9   7  14        156.28        150.41        10.72 o
  -7   7  14        104.72        127.42        10.14 o
  -5   7  14        100.45        106.09         9.57 o
  -3   7  14         37.33         41.52         7.21 o
  -1   7  14        127.46        164.37        11.42 o
 -10   8  14        439.13        444.16        22.18 o
  -8   8  14        370.80        440.54        17.95 o
  -6   8  14        137.87        152.42        11.20 o
  -4   8  14        154.04        142.22        10.76 o
 -17   1  15        438.37        535.72        25.69 o
 -15   1  15        179.43        209.51         9.91 o
 -13   1  15        141.97        153.51        12.55 o
 -11   1  15         67.26         71.87         6.76 o
  -9   1  15         37.20         32.10         5.33 o
  -7   1  15        806.77        764.12        28.74 o
  -5   1  15        950.43        943.14        25.37 o
  -3   1  15        896.34        966.59        25.89 o
  -1   1  15       1194.67       1238.30        32.03 o
   1   1  15         52.63         68.24         8.42 o
   3   1  15        386.32        424.79        18.20 o
 -16   2  15        308.50        334.28        13.82 o
 -14   2  15         75.07         86.58         8.37 o
 -12   2  15        348.11        335.68        14.72 o
 -10   2  15        106.04         85.96         6.68 o
  -8   2  15        196.28        184.55         9.23 o
  -6   2  15        540.00        507.66        17.68 o
  -4   2  15          9.23          7.22         3.37 o
  -2   2  15        714.65        728.20        22.57 o
   0   2  15          8.69         11.99         4.31 o
   2   2  15        339.97        373.06        16.78 o
 -15   3  15         15.63         10.49         7.28 o
 -13   3  15         16.89          6.85         6.29 o
 -11   3  15         31.34         27.73         8.94 o
  -9   3  15         92.57         78.28         7.18 o
  -7   3  15        229.61        229.75        10.60 o
  -5   3  15         38.70         27.93         5.67 o
  -3   3  15        198.63        211.85        16.24 o
  -1   3  15        104.50         93.61         8.77 o
   1   3  15        160.99        147.37        10.62 o
 -14   4  15         60.22         83.34        18.18 o
 -12   4  15       1093.45       1062.34        44.82 o
 -10   4  15        425.96        439.17        15.20 o
  -8   4  15       1056.44       1081.34        23.91 o
  -6   4  15        700.85        742.99        24.63 o
  -4   4  15        219.61        225.56        16.65 o
  -2   4  15        508.04        507.22        20.44 o
   0   4  15         14.72         10.64         4.38 o
   2   4  15        340.19        329.72        16.10 o
 -13   5  15        147.72        146.92        10.31 o
 -11   5  15         31.42         31.81         6.27 o
  -9   5  15        236.33        270.02        11.68 o
  -7   5  15        126.03        137.28        13.33 o
  -5   5  15        113.72        120.41         9.80 o
  -3   5  15          7.44          9.84         4.63 o
  -1   5  15         28.28         30.20         6.29 o
   1   5  15         56.92         55.05         7.05 o
 -12   6  15        405.54        426.97        17.46 o
 -10   6  15        233.63        269.67        13.80 o
  -8   6  15         88.84         85.96         7.98 o
  -6   6  15        243.15        246.31        13.25 o
  -4   6  15         73.99         63.19         8.13 o
  -2   6  15        122.87        110.56         9.98 o
 -11   7  15        367.93        402.49        17.23 o
  -9   7  15         41.91         26.02         6.94 o
  -7   7  15        103.70        112.36        10.81 o
  -5   7  15         24.79         14.14         5.13 o
  -3   7  15        127.31        140.49        11.18 o
 -16   0  16        241.82        275.83        20.99 o
 -14   0  16        501.29        599.37        69.84 o
 -12   0  16         97.85        101.76         9.44 o
 -10   0  16        149.98        139.42        11.13 o
  -8   0  16        674.58        777.02        32.70 o
  -6   0  16        335.02        346.75        21.54 o
  -4   0  16        737.84        742.64        32.80 o
  -2   0  16         65.55         54.54        12.03 o
   0   0  16         89.74         87.45        13.69 o
 -15   1  16         72.58         93.37        10.34 o
 -13   1  16        109.02         91.26         9.49 o
 -11   1  16          3.84         -2.81         2.81 o
  -9   1  16        157.81        141.52        10.12 o
  -7   1  16         42.61         26.20         5.38 o
  -5   1  16        192.89        179.67        11.25 o
  -3   1  16        209.00        211.11        12.43 o
  -1   1  16        216.11        242.11        13.67 o
   1   1  16        108.02        106.22        10.24 o
 -16   2  16         30.07         32.57         8.26 o
 -14   2  16        433.01        474.66        21.38 o
 -12   2  16         47.12         53.34         9.00 o
 -10   2  16        153.89        136.14         8.56 o
  -8   2  16         20.51         25.71         4.89 o
  -6   2  16        487.25        480.99        15.67 o
  -4   2  16        275.74        289.93        14.28 o
  -2   2  16         65.35         51.54         7.47 o
   0   2  16         90.52         81.26         9.30 o
 -15   3  16        127.19        144.16        17.23 o
 -13   3  16        410.15        396.77        25.77 o
 -11   3  16         63.68         50.50         8.31 o
  -9   3  16        572.23        578.22        19.45 o
  -7   3  16         81.11         62.05         6.82 o
  -5   3  16        378.76        400.32        16.40 o
  -3   3  16        186.57        176.09        14.54 o
  -1   3  16        512.58        510.73        19.63 o
 -14   4  16          3.73          6.60         6.58 o
 -12   4  16         44.15         46.17        11.52 o
 -10   4  16         53.26         47.13         6.87 o
  -8   4  16        278.72        283.53        13.99 o
  -6   4  16        102.69         97.31         9.96 o
  -4   4  16          3.34          4.13         3.61 o
  -2   4  16         18.77         10.02         3.93 o
   0   4  16         53.98         61.47        10.53 o
 -13   5  16        245.03        301.18        23.58 o
 -11   5  16         92.11         99.06        10.19 o
  -9   5  16        704.68        797.94        22.81 o
  -7   5  16        127.90        119.97         9.77 o
  -5   5  16        125.93        118.04         9.71 o
  -3   5  16        107.91        103.65        10.51 o
 -10   6  16        302.86        323.96        19.04 o
  -8   6  16         17.95          4.94         3.63 o
  -6   6  16        283.34        290.41        14.86 o
  -4   6  16        113.30         98.39        10.24 o
 -13   1  17         44.66         52.30         9.84 o
 -11   1  17         72.44         85.37         7.98 o
  -9   1  17        179.07        155.75        10.32 o
  -7   1  17        781.46        863.12        25.53 o
  -5   1  17          0.04         -0.85         3.44 o
  -3   1  17        708.64        828.41        25.66 o
  -1   1  17         39.92         35.39         6.90 o
 -14   2  17         44.61         43.38        10.93 o
 -12   2  17        325.57        332.30        18.81 o
 -10   2  17         21.61         22.91         5.25 o
  -8   2  17         62.08         72.85         7.36 o
  -6   2  17         40.04         44.54        10.17 o
  -4   2  17         38.01         36.23         6.88 o
  -2   2  17        274.17        251.45        14.17 o
 -13   3  17        118.19        106.24        16.35 o
 -11   3  17          8.58          1.18         4.44 o
  -9   3  17         65.51         53.80         7.66 o
  -7   3  17        474.61        509.75        18.85 o
  -5   3  17          1.35         -1.51         3.61 o
  -3   3  17        427.38        467.13        19.26 o
 -12   4  17        167.56        184.73        19.01 o
 -10   4  17         38.60         32.28         6.37 o
  -8   4  17         94.35         89.56        11.31 o
  -6   4  17         36.09         41.60         7.42 o
  -4   4  17        227.19        231.62        13.32 o
  -9   5  17        200.71        215.20        13.22 o
  -7   5  17         42.61         21.39         7.39 o
 -12   0  18         61.02         52.01        11.37 o
 -10   0  18        449.55        486.62        27.06 o
  -8   0  18        364.93        408.77        25.30 o
  -6   0  18        230.40        254.31        19.89 o
  -4   0  18        340.49        383.31        25.17 o
 -11   1  18         65.38         80.03         8.93 o
  -9   1  18        106.28         90.10         9.61 o
  -7   1  18          9.12          4.54         4.18 o
  -5   1  18         29.56         20.21         5.41 o
 -10   2  18        161.89        190.10        12.57 o
  -8   2  18        172.07        182.28        10.62 o
  -6   2  18        181.27        171.94        12.24 o
  -9   3  18        357.12        388.47        17.03 o
  -7   3  18         69.07         59.05         8.09 o
                                                
